# Supplementary material for: Design of a micro-learning framework and mobile application using design-based research
Source: PeerJ Comput Sci. 2023 Mar 9;9:e1223. doi: 10.7717/peerj-cs.1223 (PMC10280576; doi:10.7717/peerj-cs.1223)
Supplement: Supplemental Information 1 [file peerj-cs-09-1223-s001.zip]

Archive with 1,634 entries (1,435 files):
- BLApp-master/
- BLApp-master/.buckconfig
- BLApp-master/.flowconfig
- BLApp-master/.gitattributes
- BLApp-master/.gitignore
- BLApp-master/.vscode/
- BLApp-master/.vscode/settings.json
- BLApp-master/.vscode/tasks.json
- BLApp-master/.watchmanconfig
- BLApp-master/App.js
- BLApp-master/Components/
- BLApp-master/Components/BackgroundImage.js
- BLApp-master/Components/ChangePassword.js
- BLApp-master/Components/Comment.js
- BLApp-master/Components/HalfCircle.js
- BLApp-master/Components/IntroSlider.js
- BLApp-master/Components/Loading.js
- BLApp-master/Components/Menu.js
- BLApp-master/Components/MultiSelectList.js
- BLApp-master/Components/PostComment.js
- BLApp-master/Components/Resultado.js
- BLApp-master/Components/ResultadoReto.js
- BLApp-master/Components/RetoFinalResult.js
- BLApp-master/Components/RetoModal.js
- BLApp-master/Components/ScoreReto.js
- BLApp-master/Components/TalkBubble.js
- BLApp-master/Components/ToastFb.js
- BLApp-master/Components/YoutubeComponent.js
- BLApp-master/Constants.js
- BLApp-master/Navigation/
- BLApp-master/Navigation/NavigationConfig.js
- BLApp-master/Navigation/NavigationService.js
- BLApp-master/README.md
- BLApp-master/Screens/
- BLApp-master/Screens/App/
- BLApp-master/Screens/App/Forum.js
- BLApp-master/Screens/App/Home.js
- BLApp-master/Screens/App/Learn.js
- BLApp-master/Screens/App/ModoCreativo.js
- BLApp-master/Screens/App/ModoCreativoDashboard.js
- BLApp-master/Screens/App/ModoCreativoForo.js
- BLApp-master/Screens/App/Performance.js
- BLApp-master/Screens/App/Practice.js
- BLApp-master/Screens/App/Profile.js
- BLApp-master/Screens/App/Reto.js
- BLApp-master/Screens/App/RetoQuestions.js
- BLApp-master/Screens/Auth/
- BLApp-master/Screens/Auth/AuthLoading.js
- BLApp-master/Screens/Auth/Login.js
- BLApp-master/Screens/index.js
- BLApp-master/Styles.js
- BLApp-master/__tests__/
- BLApp-master/__tests__/App-test.js
- BLApp-master/android/
- BLApp-master/android/.project
- BLApp-master/android/.settings/
- BLApp-master/android/.settings/org.eclipse.buildship.core.prefs
- BLApp-master/android/BLApp.zip
- BLApp-master/android/app/
- BLApp-master/android/app/BUCK
- BLApp-master/android/app/build.gradle
- BLApp-master/android/app/build_defs.bzl
- BLApp-master/android/app/google-services.json
- BLApp-master/android/app/proguard-rules.pro
- BLApp-master/android/app/src/
- BLApp-master/android/app/src/debug/
- BLApp-master/android/app/src/debug/AndroidManifest.xml
- BLApp-master/android/app/src/main/
- BLApp-master/android/app/src/main/AndroidManifest.xml
- BLApp-master/android/app/src/main/assets/
- BLApp-master/android/app/src/main/assets/fonts/
- BLApp-master/android/app/src/main/assets/fonts/AntDesign.ttf
- BLApp-master/android/app/src/main/assets/fonts/Entypo.ttf
- BLApp-master/android/app/src/main/assets/fonts/EvilIcons.ttf
- BLApp-master/android/app/src/main/assets/fonts/Feather.ttf
- BLApp-master/android/app/src/main/assets/fonts/FontAwesome.ttf
- BLApp-master/android/app/src/main/assets/fonts/FontAwesome5_Brands.ttf
- BLApp-master/android/app/src/main/assets/fonts/FontAwesome5_Regular.ttf
- BLApp-master/android/app/src/main/assets/fonts/FontAwesome5_Solid.ttf
- BLApp-master/android/app/src/main/assets/fonts/Fontisto.ttf
- BLApp-master/android/app/src/main/assets/fonts/Foundation.ttf
- BLApp-master/android/app/src/main/assets/fonts/Ionicons.ttf
- BLApp-master/android/app/src/main/assets/fonts/MaterialCommunityIcons.ttf
- BLApp-master/android/app/src/main/assets/fonts/MaterialIcons.ttf
- BLApp-master/android/app/src/main/assets/fonts/Octicons.ttf
- BLApp-master/android/app/src/main/assets/fonts/Proxima Nova Black Italic.otf
- BLApp-master/android/app/src/main/assets/fonts/Proxima Nova Black.otf
- BLApp-master/android/app/src/main/assets/fonts/Proxima Nova Bold Italic.otf
- BLApp-master/android/app/src/main/assets/fonts/Proxima Nova Bold.otf
- BLApp-master/android/app/src/main/assets/fonts/Proxima Nova Extrabold Italic.otf
- BLApp-master/android/app/src/main/assets/fonts/Proxima Nova Extrabold.otf
- BLApp-master/android/app/src/main/assets/fonts/Proxima Nova Light Italic.otf
- BLApp-master/android/app/src/main/assets/fonts/Proxima Nova Light.otf
- BLApp-master/android/app/src/main/assets/fonts/Proxima Nova Regular Italic.otf
- BLApp-master/android/app/src/main/assets/fonts/Proxima Nova Regular.otf
- BLApp-master/android/app/src/main/assets/fonts/Proxima Nova Semibold Italic.otf
- BLApp-master/android/app/src/main/assets/fonts/Proxima Nova Semibold.otf
- BLApp-master/android/app/src/main/assets/fonts/Proxima Nova Thin Italic.otf
- BLApp-master/android/app/src/main/assets/fonts/Proxima Nova Thin.otf
- BLApp-master/android/app/src/main/assets/fonts/ProximaNova-Black.otf
- BLApp-master/android/app/src/main/assets/fonts/ProximaNova-BlackIt.otf
- BLApp-master/android/app/src/main/assets/fonts/ProximaNova-Bold.otf
- BLApp-master/android/app/src/main/assets/fonts/ProximaNova-Extrabld.otf
- BLApp-master/android/app/src/main/assets/fonts/ProximaNova-Extrabold.otf
- BLApp-master/android/app/src/main/assets/fonts/ProximaNova-Light.otf
- BLApp-master/android/app/src/main/assets/fonts/ProximaNova-LightIt.otf
- BLApp-master/android/app/src/main/assets/fonts/ProximaNova-Semibold.otf
- BLApp-master/android/app/src/main/assets/fonts/ProximaNova-SemiboldIt.otf
- BLApp-master/android/app/src/main/assets/fonts/ProximaNova-Thin.otf
- BLApp-master/android/app/src/main/assets/fonts/SimpleLineIcons.ttf
- BLApp-master/android/app/src/main/assets/fonts/Zocial.ttf
- BLApp-master/android/app/src/main/assets/index.android.bundle
- BLApp-master/android/app/src/main/ic_launcher-web.png
- BLApp-master/android/app/src/main/java/
- BLApp-master/android/app/src/main/java/com/
- BLApp-master/android/app/src/main/java/com/blapp/
- BLApp-master/android/app/src/main/java/com/blapp/MainActivity.java
- BLApp-master/android/app/src/main/java/com/blapp/MainApplication.java
- BLApp-master/android/app/src/main/java/com/blapp/SplashActivity.java
- BLApp-master/android/app/src/main/res/
- BLApp-master/android/app/src/main/res/drawable/
- BLApp-master/android/app/src/main/res/drawable/background_splash.xml
- BLApp-master/android/app/src/main/res/drawable/logo_app_n.png
- BLApp-master/android/app/src/main/res/drawable/splash.png
- BLApp-master/android/app/src/main/res/layout/
- BLApp-master/android/app/src/main/res/layout/launch_screen.xml
- BLApp-master/android/app/src/main/res/mipmap-anydpi-v26/
- BLApp-master/android/app/src/main/res/mipmap-anydpi-v26/ic_launcher.xml
- BLApp-master/android/app/src/main/res/mipmap-anydpi-v26/ic_launcher_round.xml
- BLApp-master/android/app/src/main/res/mipmap-hdpi/
- BLApp-master/android/app/src/main/res/mipmap-hdpi/ic_launcher.png
- BLApp-master/android/app/src/main/res/mipmap-hdpi/ic_launcher_foreground.png
- BLApp-master/android/app/src/main/res/mipmap-hdpi/ic_launcher_round.png
- BLApp-master/android/app/src/main/res/mipmap-hdpi/icon.png
- BLApp-master/android/app/src/main/res/mipmap-mdpi/
- BLApp-master/android/app/src/main/res/mipmap-mdpi/ic_launcher.png
- BLApp-master/android/app/src/main/res/mipmap-mdpi/ic_launcher_foreground.png
- BLApp-master/android/app/src/main/res/mipmap-mdpi/ic_launcher_round.png
- BLApp-master/android/app/src/main/res/mipmap-mdpi/icon.png
- BLApp-master/android/app/src/main/res/mipmap-xhdpi/
- BLApp-master/android/app/src/main/res/mipmap-xhdpi/ic_launcher.png
- BLApp-master/android/app/src/main/res/mipmap-xhdpi/ic_launcher_foreground.png
- BLApp-master/android/app/src/main/res/mipmap-xhdpi/ic_launcher_round.png
- BLApp-master/android/app/src/main/res/mipmap-xhdpi/icon.png
- BLApp-master/android/app/src/main/res/mipmap-xxhdpi/
- BLApp-master/android/app/src/main/res/mipmap-xxhdpi/ic_launcher.png
- BLApp-master/android/app/src/main/res/mipmap-xxhdpi/ic_launcher_foreground.png
- BLApp-master/android/app/src/main/res/mipmap-xxhdpi/ic_launcher_round.png
- BLApp-master/android/app/src/main/res/mipmap-xxhdpi/icon.png
- BLApp-master/android/app/src/main/res/mipmap-xxxhdpi/
- BLApp-master/android/app/src/main/res/mipmap-xxxhdpi/ic_launcher.png
- BLApp-master/android/app/src/main/res/mipmap-xxxhdpi/ic_launcher_foreground.png
- BLApp-master/android/app/src/main/res/mipmap-xxxhdpi/ic_launcher_round.png
- BLApp-master/android/app/src/main/res/mipmap-xxxhdpi/icon.png
- BLApp-master/android/app/src/main/res/mipmap/
- BLApp-master/android/app/src/main/res/mipmap/ic_launcher.png
- BLApp-master/android/app/src/main/res/raw/
- BLApp-master/android/app/src/main/res/raw/begin.mp3
- BLApp-master/android/app/src/main/res/raw/fail.mp3
- BLApp-master/android/app/src/main/res/raw/game_over.mp3
- BLApp-master/android/app/src/main/res/raw/tada.mp3
- BLApp-master/android/app/src/main/res/raw/win.mp3
- BLApp-master/android/app/src/main/res/raw/wrong.mp3
- BLApp-master/android/app/src/main/res/values/
- BLApp-master/android/app/src/main/res/values/colors.xml
- BLApp-master/android/app/src/main/res/values/ic_launcher_background.xml
- BLApp-master/android/app/src/main/res/values/strings.xml
- BLApp-master/android/app/src/main/res/values/styles.xml
- BLApp-master/android/build.gradle
- BLApp-master/android/gradle.properties
- BLApp-master/android/gradle/
- BLApp-master/android/gradle/wrapper/
- BLApp-master/android/gradle/wrapper/gradle-wrapper.jar
- BLApp-master/android/gradle/wrapper/gradle-wrapper.properties
- BLApp-master/android/gradlew
- BLApp-master/android/gradlew.bat
- BLApp-master/android/keystores/
- BLApp-master/android/keystores/BUCK
- BLApp-master/android/keystores/debug.keystore.properties
- BLApp-master/android/settings.gradle
- BLApp-master/app.json
- BLApp-master/assets/
- BLApp-master/assets/AppIcons.zip
- BLApp-master/assets/AppIcons/
- BLApp-master/assets/AppIcons/Assets.xcassets/
- BLApp-master/assets/AppIcons/Assets.xcassets/AppIcon.appiconset/
- BLApp-master/assets/AppIcons/Assets.xcassets/AppIcon.appiconset/1024.png
- BLApp-master/assets/AppIcons/Assets.xcassets/AppIcon.appiconset/114.png
- BLApp-master/assets/AppIcons/Assets.xcassets/AppIcon.appiconset/120.png
- BLApp-master/assets/AppIcons/Assets.xcassets/AppIcon.appiconset/180.png
- BLApp-master/assets/AppIcons/Assets.xcassets/AppIcon.appiconset/29.png
- BLApp-master/assets/AppIcons/Assets.xcassets/AppIcon.appiconset/40.png
- BLApp-master/assets/AppIcons/Assets.xcassets/AppIcon.appiconset/57.png
- BLApp-master/assets/AppIcons/Assets.xcassets/AppIcon.appiconset/58.png
- BLApp-master/assets/AppIcons/Assets.xcassets/AppIcon.appiconset/60.png
- BLApp-master/assets/AppIcons/Assets.xcassets/AppIcon.appiconset/80.png
- BLApp-master/assets/AppIcons/Assets.xcassets/AppIcon.appiconset/87.png
- BLApp-master/assets/AppIcons/Assets.xcassets/AppIcon.appiconset/Contents.json
- BLApp-master/assets/AppIcons/appstore.png
- BLApp-master/assets/AppIcons/playstore.png
- BLApp-master/assets/Grafica Background 1.png
- BLApp-master/assets/Grafica Background 2.png
- BLApp-master/assets/Grafica Cuadro de practica.png
- BLApp-master/assets/Grafica Cuadro de practico.png
- BLApp-master/assets/Grafica EP - respuesta Incorrecta.png
- BLApp-master/assets/Grafica EP - respuesta correcta.png
- BLApp-master/assets/Grafica Entorno de práctica.png
- BLApp-master/assets/Grafica Logo amarillo.png
- BLApp-master/assets/Grafica Progress Screen.png
- BLApp-master/assets/Grafica Recuento de nivel fondo.png
- BLApp-master/assets/background.png
- BLApp-master/assets/cuadro_practica.png
- BLApp-master/assets/feedback.png
- BLApp-master/assets/fondo_azul.png
- BLApp-master/assets/fondo_colciencias.png
- BLApp-master/assets/fondo_naranja.png
- BLApp-master/assets/fonts/
- BLApp-master/assets/fonts/Proxima Nova Bold Italic.otf
- BLApp-master/assets/fonts/Proxima Nova Extrabold Italic.otf
- BLApp-master/assets/fonts/Proxima Nova Regular Italic.otf
- BLApp-master/assets/fonts/Proxima Nova Regular.otf
- BLApp-master/assets/fonts/Proxima Nova Thin Italic.otf
- BLApp-master/assets/fonts/ProximaNova-Black.otf
- BLApp-master/assets/fonts/ProximaNova-BlackIt.otf
- BLApp-master/assets/fonts/ProximaNova-Bold.otf
- BLApp-master/assets/fonts/ProximaNova-Extrabld.otf
- BLApp-master/assets/fonts/ProximaNova-Light.otf
- BLApp-master/assets/fonts/ProximaNova-LightIt.otf
- BLApp-master/assets/fonts/ProximaNova-Semibold.otf
- BLApp-master/assets/fonts/ProximaNova-SemiboldIt.otf
- BLApp-master/assets/fonts/ProximaNova-Thin.otf
- BLApp-master/assets/foro_icon.png
- BLApp-master/assets/forot.png
- BLApp-master/assets/icon.png
- BLApp-master/assets/icon200.png
- BLApp-master/assets/icon400.png
- BLApp-master/assets/icon_user_wt.png
- BLApp-master/assets/logo.png
- BLApp-master/assets/logo_app_n.png
- BLApp-master/assets/logo_pink_white.png
- BLApp-master/assets/logo_video.png
- BLApp-master/assets/menu.png
- BLApp-master/assets/menu_new_blue.png
- BLApp-master/assets/menu_new_yellow.png
- BLApp-master/assets/menut.png
- BLApp-master/assets/modoct.png
- BLApp-master/assets/nuevo_fondo.png
- BLApp-master/assets/perfil.png
- BLApp-master/assets/pink_logo.png
- BLApp-master/assets/practica.png
- BLApp-master/assets/practica_header.png
- BLApp-master/assets/profile.png
- BLApp-master/assets/progreso.png
- BLApp-master/assets/progreso_black.png
- BLApp-master/assets/progreso_header.png
- BLApp-master/assets/reto.png
- BLApp-master/assets/reto_icon.png
- BLApp-master/assets/retoicont.png
- BLApp-master/assets/retot.png
- BLApp-master/assets/splash.png
- BLApp-master/assets/tips.png
- BLApp-master/assets/tips_header.png
- BLApp-master/assets/tips_pink.png
- BLApp-master/assets/tipst.png
- BLApp-master/assets/user_blue.png
- BLApp-master/assets/user_yellow.png
- BLApp-master/assets/watch.png
- BLApp-master/assets/watch1.png
- BLApp-master/assets/y_logo.png
- BLApp-master/assets/yn_logo.png
- BLApp-master/babel.config.js
- BLApp-master/index.js
- BLApp-master/ios/
- BLApp-master/ios/BLApp-tvOS/
- BLApp-master/ios/BLApp-tvOS/Info.plist
- BLApp-master/ios/BLApp-tvOSTests/
- BLApp-master/ios/BLApp-tvOSTests/Info.plist
- BLApp-master/ios/BLApp.xcodeproj/
- BLApp-master/ios/BLApp.xcodeproj/project.pbxproj
- BLApp-master/ios/BLApp.xcodeproj/xcshareddata/
- BLApp-master/ios/BLApp.xcodeproj/xcshareddata/xcschemes/
- BLApp-master/ios/BLApp.xcodeproj/xcshareddata/xcschemes/BLApp-tvOS.xcscheme
- BLApp-master/ios/BLApp.xcodeproj/xcshareddata/xcschemes/BLApp.xcscheme
- BLApp-master/ios/BLApp.xcworkspace/
- BLApp-master/ios/BLApp.xcworkspace/contents.xcworkspacedata
- BLApp-master/ios/BLApp.xcworkspace/xcshareddata/
- BLApp-master/ios/BLApp.xcworkspace/xcshareddata/IDEWorkspaceChecks.plist
- BLApp-master/ios/BLApp.xcworkspace/xcshareddata/WorkspaceSettings.xcsettings
- BLApp-master/ios/BLApp/
- BLApp-master/ios/BLApp/AppDelegate.h
- BLApp-master/ios/BLApp/AppDelegate.m
- BLApp-master/ios/BLApp/Base.lproj/
- BLApp-master/ios/BLApp/Base.lproj/LaunchScreen.xib
- BLApp-master/ios/BLApp/Images.xcassets/
- BLApp-master/ios/BLApp/Images.xcassets/AppIcon.appiconset/
- BLApp-master/ios/BLApp/Images.xcassets/AppIcon.appiconset/1024.png
- BLApp-master/ios/BLApp/Images.xcassets/AppIcon.appiconset/120-1.png
- BLApp-master/ios/BLApp/Images.xcassets/AppIcon.appiconset/120.png
- BLApp-master/ios/BLApp/Images.xcassets/AppIcon.appiconset/180.png
- BLApp-master/ios/BLApp/Images.xcassets/AppIcon.appiconset/40.png
[truncated: 1,334 more entries]
