# Supplementary material for: Design of a micro-learning framework and mobile application using design-based research
Source: PeerJ Comput Sci. 2023 Mar 9;9:e1223. doi: 10.7717/peerj-cs.1223 (PMC10280576; doi:10.7717/peerj-cs.1223)
Supplement: Supplemental Information 1 [file peerj-cs-09-1223-s001.zip › BLApp-master/App.js]

/**
 * Sample React Native App
 * https://github.com/facebook/react-native
 *
 * @format
 * @flow
 */

import React, {Component} from 'react';
import {Platform, StyleSheet, View} from 'react-native';
import NavigationService from './Navigation/NavigationService'
import AppContainer from './Navigation/NavigationConfig'
import {listenOrientationChange as loc,removeOrientationListener as rol} from 'react-native-responsive-screen'
import SplashScreen from 'react-native-splash-screen'
import FlashMessage from "react-native-flash-message";
import FirebaseAPI from './utils/FirebaseAPI';
import firebase from 'react-native-firebase'

export default class App extends Component {
  componentDidMount(){
    console.disableYellowBox = true;
    SplashScreen.hide()
    loc(this);
    FirebaseAPI.getFcmToken();
    FirebaseAPI.createNotificationChannel()
    FirebaseAPI.checkPermission()
    FirebaseAPI.messageListener()
    this.setReminder()
}
buildNotification = () => { // notificación para recordar al usuario usar la aplicación
  const title = Platform.OS === "android" ? "Daily Reminder" : "";
  const notification = new firebase.notifications.Notification()
    .setNotificationId("1") // Any random ID
    .setTitle('Te estamos esperando') // Title of the notification
    .setBody("Inicia la práctica, muchos aforismos esperan por tí") // body of notification
    .android.setPriority(firebase.notifications.Android.Priority.High) // set priority in Android
    .android.setChannelId("reminder") // should be the same when creating channel for Android
    .android.setAutoCancel(true); // To remove notification when tapped on it
    return notification;
};
setReminder = async () => { // Se configura el reminder, cada tanto tiempo se va a lanzar la notificación
  const notificationTime = new Date()
  notificationTime.setHours(notificationTime.getHours()+8)  // 8 horas despues del ultimo uso de la aplicación
  /* notificationTime.setMinutes(notificationTime.getMinutes()+1) */
    // schedule notification       
    firebase.notifications().scheduleNotification(this.buildNotification(), {
      fireDate: notificationTime.getTime(),
      repeatInterval: 'day',
      exact: true,
    });
};
  componentWillUnmount(){
    rol();
  }

  

  render() {
    return (
        <View style={{flex:1}}>
          <AppContainer
            ref = { navigationRef => {
                NavigationService.setTopLevelNavigator(navigationRef);
            }}
          />
          <FlashMessage position="bottom" autoHide={true} />
        </View>
      
    );
  }
}

const styles = StyleSheet.create({
  container: {
    flex: 1,
    justifyContent: 'center',
    alignItems: 'center',
    backgroundColor: '#F5FCFF',
  },
  welcome: {
    fontSize: 20,
    textAlign: 'center',
    margin: 10,
  },
  instructions: {
    textAlign: 'center',
    color: '#333333',
    marginBottom: 5,
  },
});
