# Supplementary material for: Design of a micro-learning framework and mobile application using design-based research
Source: PeerJ Comput Sci. 2023 Mar 9;9:e1223. doi: 10.7717/peerj-cs.1223 (PMC10280576; doi:10.7717/peerj-cs.1223)
Supplement: Supplemental Information 1 [file peerj-cs-09-1223-s001.zip › BLApp-master/Components/BackgroundImage.js]

import React from 'react';
import { View, Image,Text } from 'react-native';
import CONSTANTS from '../Constants';

const BackgroundImage = (props) => {

  const { container, image } = styles;


  return (

    <View style={container}>
      <Image
      style={[image, 
        { resizeMode: props.resizeMode,    
        opacity: props.opacity}
      ]}  
      source={props.source}
      />
    </View>

  )
};

const styles = {
  container: {
    position: 'absolute',
    top: 0,
    left: 0,
    right:0,
    bottom:0,   
    width: CONSTANTS.WIDTH*0.8,
    height: 200,
  },
  image: {  
    flex: 1,  
  }
};

export default BackgroundImage;
