# Supplementary material for: Design of a micro-learning framework and mobile application using design-based research
Source: PeerJ Comput Sci. 2023 Mar 9;9:e1223. doi: 10.7717/peerj-cs.1223 (PMC10280576; doi:10.7717/peerj-cs.1223)
Supplement: Supplemental Information 1 [file peerj-cs-09-1223-s001.zip › BLApp-master/Components/ChangePassword.js]

import React from 'react'
import { View, Modal, Text, TouchableOpacity, StyleSheet, Image, TextInput } from 'react-native'
import { Icon, Button } from 'native-base'
import NavigationService from '../Navigation/NavigationService'
import CONSTANTS from '../Constants'
import { widthPercentageToDP as wp, heightPercentageToDP as hp } from 'react-native-responsive-screen'
import api from '../utils/api'
import { createNativeWrapper } from 'react-native-gesture-handler'
import { showMessage, hideMessage } from "react-native-flash-message";
export default class ChangePassword extends React.Component {
    constructor(props) {
        super(props)
        this.state = {
            old_password: '',
            new_password1: '',
            new_password2: '',
        }
    }
    changePassword = async () => {
        const { old_password, new_password1, new_password2 } = this.state
        let response = await api.ChangePassword({ old_password, new_password1, new_password2 })
        if (response.status == 200) {
            this.setState({
                old_password:'',
                new_password1:'',
                new_password2:''
            })
            showMessage({
                type:'success',
                message:'La contraseña ha sido cambiada con éxito'
            })
            this.props.closeButton()
            
            
        }else{
            showMessage({
                type:'danger',
                message:'Debe digitar una contraseña antigua válida'
            })
            this.props.closeButton()
        }
    }
    render() {
        return (
            <Modal
                visible={this.props.visible}
                transparent={true}
                animationType={'slide'}
                onRequestClose={this.props.onRequestClose}
            >
                <View style={{ flex: 1, alignContent: 'center', alignItems: 'center', justifyContent: 'center', backgroundColor: CONSTANTS.PRIMARYCOLOR, opacity: 0.9 }}>
                    <View style={styles.container}>
                            <TextInput
                                ref={(input) => {
                                    this.old_password = input
                                }}
                                value={this.state.old_password}
                                returnKeyType={'next'}
                                secureTextEntry={true}
                                onSubmitEditing={() => {
                                    this.new_password1.focus()
                                }}
                                onChangeText={text => this.setState({ old_password: text })}
                                textAlign={'right'}
                                style={{ borderColor: 'black', borderWidth: 0.5, marginBottom: 8, height: CONSTANTS.HEIGHT * 0.06, width: '90%', fontFamily: 'ProximaNova-Light',marginTop:20 }}
                                placeholder={'Antigua Contraseña'}
                                placeholderTextColor={'black'}
                            />
                            <TextInput
                                ref={(input) => {
                                    this.new_password1 = input
                                }}
                                value={this.state.new_password1}
                                returnKeyType={'next'}
                                secureTextEntry={true}
                                onSubmitEditing={() => {
                                    this.new_password2.focus()
                                }}
                                onChangeText={text => this.setState({ new_password1: text })}
                                textAlign={'right'}
                                style={{ borderColor: 'black', borderWidth: 0.5, marginBottom: 8, height: CONSTANTS.HEIGHT * 0.06, width: '90%', fontFamily: 'ProximaNova-Light' }}
                                placeholder={'Nueva Contraseña'}
                                placeholderTextColor={'black'}
                            />
                            <TextInput
                                ref={(input) => {
                                    this.new_password2 = input
                                }}
                                value={this.state.new_password2}
                                returnKeyType={'next'}
                                secureTextEntry={true}
                                onSubmitEditing={this.changePassword}
                                onChangeText={text => this.setState({ new_password2: text })}
                                textAlign={'right'}
                                style={{ borderColor: 'black', borderWidth: 0.5, marginBottom: 8, height: CONSTANTS.HEIGHT * 0.06, width: '90%', fontFamily: 'ProximaNova-Light' }}
                                placeholder={'Repetir nueva contraseña'}
                                placeholderTextColor={'black'}
                            />
                            <View style={{ width: wp('80%'), alignContent: 'center', alignItems: 'center', justifyContent: 'center', backgroundColor: 'transparent', padding: 20 }}>
                                <Button rounded onPress={this.changePassword} style={{ backgroundColor: CONSTANTS.KING_BLUE, padding: 10 }}><Text style={{ color: CONSTANTS.YELLOW, fontFamily: 'ProximaNova-Bold', fontSize: 20 }} round>CAMBIAR</Text></Button>
                                <Button rounded onPress={this.props.closeButton} style={{ backgroundColor: CONSTANTS.PINK, padding: 10,marginTop:5 }}><Text style={{ color: CONSTANTS.YELLOW, fontFamily: 'ProximaNova-Bold', fontSize: 20}} round>CERRAR</Text></Button>
                            </View>
                    </View>
                </View>
            </Modal>
        )

    }
}
const styles = StyleSheet.create({
    container: {
        elevation: 1,
        shadowOpacity: 1,
        width: '100%',
        justifyContent: 'center',
        alignItems: 'center',
        backgroundColor: 'white'
    }
})
