# Supplementary material for: Design of a micro-learning framework and mobile application using design-based research
Source: PeerJ Comput Sci. 2023 Mar 9;9:e1223. doi: 10.7717/peerj-cs.1223 (PMC10280576; doi:10.7717/peerj-cs.1223)
Supplement: Supplemental Information 1 [file peerj-cs-09-1223-s001.zip › BLApp-master/Components/Comment.js]

import React, {Component} from 'react'
import ForumScreen from '../Screens/App/Forum'
import {View,Text,StyleSheet} from 'react-native'
import {Card,CardItem,Body}from 'native-base'
import api from '../utils/api'
import { format } from "date-fns";
import CONSTANTS from '../Constants'
class Comment extends Component {
    constructor(props){
        super(props)
        this.state = {

        }
    }
    
    render(){
      const date = new Date(this.props.fecha)
        return(
          <View>
            <Card style={{backgroundColor:CONSTANTS.GRAY}}>
              <CardItem style={{backgroundColor:CONSTANTS.GRAY}} header>
                  <Text style={{fontFamily:'ProximaNova-Bold',color:CONSTANTS.KING_BLUE}}>{this.props.nombre}</Text>
              </CardItem>
              <CardItem style={{backgroundColor:CONSTANTS.GRAY}}>
                <Body>
                  <Text style={{fontFamily:'ProximaNova-Light'}}>
                    {this.props.body}
                  </Text>
                </Body>
              </CardItem>
              <CardItem style={{backgroundColor:CONSTANTS.GRAY}} footer>
              <Text style={{fontFamily:'ProximaNova-Bold',color:'gray',fontSize:10}}>{format(date, "MMMM dd, yyyy H:mma")}</Text>
              </CardItem>
            </Card>
          </View>
            
        )
    }
}
export default Comment;
