# Supplementary material for: Design of a micro-learning framework and mobile application using design-based research
Source: PeerJ Comput Sci. 2023 Mar 9;9:e1223. doi: 10.7717/peerj-cs.1223 (PMC10280576; doi:10.7717/peerj-cs.1223)
Supplement: Supplemental Information 1 [file peerj-cs-09-1223-s001.zip › BLApp-master/Components/HalfCircle.js]

import React from 'react'
import {StyleSheet,View,Text,Platform,TouchableOpacity} from 'react-native'
import CONSTANTS from '../Constants'
import { widthPercentageToDP as wp,heightPercentageToDP as hp} from 'react-native-responsive-screen'
import { Icon } from 'native-base'
import { Tooltip} from 'react-native-elements';
import GestureRecognizer,{swipeDirections} from 'react-native-swipe-gestures'
class HalfCircle extends React.Component{
    render() {
        const config = {
            velocityThreshold: 0.3,
            directionalOffsetThreshold: 80
          };
        return (
            <GestureRecognizer config={config} style={[styles.halfCircle, this.props.style]} onSwipeUp={!this.props.opened?()=>console.log('Swipe up'):this.props.onPress}>
                <Icon name={this.props.opened?'chevrons-up':Platform.OS == 'android'?'md-lock':'ios-lock'} type={this.props.opened ?'Feather':'Ionicons'} style={{color:'white'}}/>
                {!this.props.opened?<Tooltip backgroundColor={'rgba(200, 200, 200, 0.6)'} height={100} width={wp('60%')}  popover={<View style={{alignItems:'center',justifyContent:'center'}}><Text style={{color:CONSTANTS.PINK,fontFamily:'ProximaNova-Extrabld',fontSize:20}}>¡No todavia!</Text><Text>Debes alcanzar el nivel avanzado para acceder al modo creativo</Text></View>}><Text style={{fontFamily:'ProximaNova-Bold',color:'white',fontSize:18}}> Modo Creativo</Text></Tooltip>:<View><Text style={{fontFamily:'ProximaNova-Bold',color:'white',fontSize:18}}> Modo Creativo</Text></View>}
            </GestureRecognizer>
        )
    }
}
styles = StyleSheet.create({
    halfCircle: {
        alignContent:'center',
        alignItems:'center',
        alignSelf:'center',
        justifyContent:'center',
        width: 160,
        height: 80,
        borderTopLeftRadius: 160,
        borderTopRightRadius:160,
        backgroundColor: CONSTANTS.PRIMARYCOLOR
    }
})
export default HalfCircle
