# Supplementary material for: Design of a micro-learning framework and mobile application using design-based research
Source: PeerJ Comput Sci. 2023 Mar 9;9:e1223. doi: 10.7717/peerj-cs.1223 (PMC10280576; doi:10.7717/peerj-cs.1223)
Supplement: Supplemental Information 1 [file peerj-cs-09-1223-s001.zip › BLApp-master/Components/IntroSlider.js]

import React from 'react';
import { StyleSheet,View,Text,Image } from 'react-native';
import AppIntroSlider from 'react-native-app-intro-slider';
import CONSTANTS from '../Constants';

const slides = [
  {
    key: 't1',
    title: '',
    text: 'Aquí tendrás un acceso rápido a las opciones del menú, el cuál se abrirá de forma desplegada sobre la ventana que te encuentres',
    image: require('../assets/menut.png'),
    backgroundColor: CONSTANTS.PRIMARYCOLOR,
  },
  {
    key: 't2',
    title: '',
    text: 'Esta modalidad de juego te permite crear contenido dentro de la aplicación, se habilitará una vez que consigas el nivel avanzado',
    image: require('../assets/modoct.png'),
    backgroundColor: CONSTANTS.PINK,
  },
  {
    key: 't3',
    title: '',
    text: 'A través de este ícono se podrá acceder a la sesión de foro, en donde el usuario puede crear o participar en un foro activo',
    image: require('../assets/forot.png'),
    backgroundColor: CONSTANTS.BLUE,
  },
  {
    key: 't4',
    title: '',
    text: 'En la sección de reto podrás desafiar otros participantes a un práctica contra reloj y con cuatro ejercicios aleatorios',
    image: require('../assets/retot.png'),
    backgroundColor: CONSTANTS.BLUE,
  },
  {
    key: 't5',
    title: '',
    text: 'En esta sección encontrarás tutoriales, foros de discusión y ejercicios publicados por otros usuarios en modo creativo',
    image: require('../assets/tipst.png'),
    backgroundColor: CONSTANTS.ORANGE,
  },
  {
    key: 't6',
    title: '',
    text: 'En la barra de menú de la aplicación encontrarás acceso a Reto, para revisar notificaciones pendientes',
    image: require('../assets/retoicont.png'),
    backgroundColor: CONSTANTS.KING_BLUE,
  }
];

export default class IntroSlider extends React.Component {

  _renderItem = ({ item }) => {
    return (
      <View style={[styles.slide,{backgroundColor:item.backgroundColor}]}>
        <Image source={item.image} style={styles.image}/>
          <Text style={styles.text}>{item.text}</Text>
      </View>
    );
  }
  render() {
      return(
        <AppIntroSlider renderItem={this._renderItem} slides={slides} onDone={this.props.onDone}/>
      )

  }
}
const styles = StyleSheet.create({
    slide: {
      flex: 1,
      alignItems: 'center',
      justifyContent: 'space-around',
      backgroundColor:CONSTANTS.PRIMARYCOLOR,
      opacity:0.9
    },
    image: {
      width: 320,
      height: 320,
    },
    text: {
      color: 'white',
      backgroundColor: 'transparent',
      textAlign: 'center',
      padding: 20,
      fontSize:18,
      fontFamily:'ProximaNova-Bold'
    },
  });
