# Supplementary material for: Design of a micro-learning framework and mobile application using design-based research
Source: PeerJ Comput Sci. 2023 Mar 9;9:e1223. doi: 10.7717/peerj-cs.1223 (PMC10280576; doi:10.7717/peerj-cs.1223)
Supplement: Supplemental Information 1 [file peerj-cs-09-1223-s001.zip › BLApp-master/Components/Loading.js]

import React from 'react'
import {View,Modal,ActivityIndicator} from 'react-native'
import CONSTANTS from '../Constants'

export default class Loading extends React.Component {
constructor ( props){
    super(props)
    this.state = {

    }
}
render(){
    return(
        <Modal
            animationType={"fade"}
            visible={this.props.loading}
          >
            <View style={{flex:1,backgroundColor:'black',opacity:0.8}}>
            <ActivityIndicator
              size={"large"}
              color={CONSTANTS.YELLOW}
              animating={this.props.loading}
              style={{
                flex: 1,
                justifyContent: "center",
                alignItems: "center"
              }}
            />
            </View>
            
          </Modal>
    )
}
}
