# Supplementary material for: Design of a micro-learning framework and mobile application using design-based research
Source: PeerJ Comput Sci. 2023 Mar 9;9:e1223. doi: 10.7717/peerj-cs.1223 (PMC10280576; doi:10.7717/peerj-cs.1223)
Supplement: Supplemental Information 1 [file peerj-cs-09-1223-s001.zip › BLApp-master/Components/Menu.js]

import React from 'react';
import { View, Text, Alert } from 'react-native';
import Menu, { MenuItem, MenuDivider } from 'react-native-material-menu';
import { TouchableOpacity } from 'react-native';
import CONSTANTS from '../Constants'
import NavigationService from '../Navigation/NavigationService'
 import tools from '../utils/tools'
import api from '../utils/api';
class MenuB extends React.PureComponent {
  _menu = null;
 
  setMenuRef = ref => {
    this._menu = ref;
  };
 
  _goHome = () => {
    this._menu.hide();
    NavigationService.navigate('Home')
  };
  _goProfile = () => {
    this._menu.hide();
    NavigationService.navigate('Profile')
  };
  _goPerformance = () => {
    this._menu.hide();
    NavigationService.navigate('Performance')
  };
  _goPractice = () => {
    this._menu.hide();
    NavigationService.navigate('Practice')
  };
  _goTips = () => {
    this._menu.hide();
    NavigationService.navigate('Learn')
  };
  _signOut = async () =>{
    this._menu.hide();
    try{
      await api.deleteTokenNotification()
      await tools.removeData('name')
      await tools.removeData('lastname')
      await tools.removeData('userToken')
      await tools.removeData('username')
      await tools.removeData('user_id')
      await tools.removeData('email')
      await api.LogOut()
      NavigationService.navigate('Auth')
    }catch(error){
      Alert.alert(`${error}`)
    }
    
  }
 
  showMenu = () => {
    this._menu.show();
  };
 
  render() {
    return (
      <View style={[{ flex: 1, alignItems: 'center', justifyContent: 'center' },this.props.style]}>
        <Menu
          ref={this.setMenuRef}
          button={<TouchableOpacity onPress={this.showMenu}>{this.props.button}</TouchableOpacity> }
        >
          <MenuItem  style={{backgroundColor:CONSTANTS.KING_BLUE}} onPress={this._goProfile}><Text style={{color:'white',fontFamily:'ProximaNova-Bold'}}>Mi perfil</Text></MenuItem>
          <MenuItem  style={{backgroundColor:CONSTANTS.KING_BLUE}} onPress={this._goPerformance}><Text style={{color:'white',fontFamily:'ProximaNova-Bold'}}>Mi progreso</Text></MenuItem>
          <MenuItem style={{backgroundColor:CONSTANTS.KING_BLUE}} onPress={this._goHome}><Text style={{color:'white',fontFamily:'ProximaNova-Bold'}}>Home</Text></MenuItem>
          <MenuItem style={{backgroundColor:CONSTANTS.KING_BLUE}} onPress={this._goPractice}><Text style={{color:'white',fontFamily:'ProximaNova-Bold'}}>Practica</Text></MenuItem>
          <MenuItem style={{backgroundColor:CONSTANTS.KING_BLUE}} onPress={this._goTips}><Text style={{color:'white',fontFamily:'ProximaNova-Bold'}}>Tips</Text></MenuItem>
          <MenuDivider />
          <MenuItem  style={{backgroundColor:CONSTANTS.KING_BLUE}} onPress={this._signOut}><Text style={{color:CONSTANTS.YELLOW,fontFamily:'ProximaNova-Bold'}}>Cerrar Sesión</Text></MenuItem>
        </Menu>
      </View>
    );
  }
}
 
export default MenuB;
