# Supplementary material for: Design of a micro-learning framework and mobile application using design-based research
Source: PeerJ Comput Sci. 2023 Mar 9;9:e1223. doi: 10.7717/peerj-cs.1223 (PMC10280576; doi:10.7717/peerj-cs.1223)
Supplement: Supplemental Information 1 [file peerj-cs-09-1223-s001.zip › BLApp-master/Components/MultiSelectList.js]

import React from 'react'
import {FlatList,TouchableOpacity,View,Text} from 'react-native'
import {Card, CardItem} from 'native-base'
import Highlighter from 'react-native-highlight-words'
class ListItem extends React.PureComponent {
    _onPress = () => {
      this.props.onPressItem(this.props.item);
    };
  
    render() {
      const {name1,name2} = this.props.item
      return (
        <TouchableOpacity onPress={this._onPress} style={{paddingVertical:5}}>
              <CardItem bordered style={{alignItems:'center',justifyContent:'center'}}>
              <Highlighter
                    style={{ fontFamily: 'ProximaNova-LightIt',textAlign:'center' }}
                    searchWords={[name1,name2]}
                    highlightStyle={{ backgroundColor: 'transparent',fontFamily:'ProximaNova-ExtraBld' }}
                    textToHighlight={this.props.message} />
              </CardItem>
        </TouchableOpacity>
      );
    }
  }
  class MultiSelectList extends React.PureComponent {
  
    _keyExtractor = (item, index) => item.id.toString();
  
  
    _renderItem = ({item}) => (
      <ListItem
        item={item}
        onPressItem={this.props.onPressItem}
        message={this.props.username == item.name1 ? item.msg1: item.msg2}
      />
    );
  
    render() {
      return (
        <FlatList
          ListEmptyComponent={<View style={{padding:30}}><Text style={{fontFamily: 'ProximaNova-LightIt',textAlign:'center'}}>Aún no tienes retos activos</Text></View>}
          data={this.props.data}
          keyExtractor={this._keyExtractor}
          renderItem={this._renderItem}
        />
      );
    }
  }
  export default MultiSelectList
