# Supplementary material for: Design of a micro-learning framework and mobile application using design-based research
Source: PeerJ Comput Sci. 2023 Mar 9;9:e1223. doi: 10.7717/peerj-cs.1223 (PMC10280576; doi:10.7717/peerj-cs.1223)
Supplement: Supplemental Information 1 [file peerj-cs-09-1223-s001.zip › BLApp-master/Components/Resultado.js]

import React from 'react'
import { View, Modal, Text, TouchableOpacity, StyleSheet, Image } from 'react-native'
import { Icon } from 'native-base'
import NavigationService from '../Navigation/NavigationService'
import CONSTANTS from '../Constants'


export default class Resultado extends React.Component {
    constructor(props) {
        super(props)
        this.state = {

        }
    }
    render() {
        return (
            <Modal
                visible={this.props.visible}
                transparent={true}
                onRequestClose={() => console.log("")}
            >
                <View style={styles.container}>
                    <Image source={require('../assets/progreso.png')} style={{ width: 95, height: 90, marginBottom: 10 }} />
                    <View style={{ width: 300, height: 300, borderRadius: 150, borderWidth: 5, borderColor: '#E2881D', backgroundColor: CONSTANTS.ORANGE, elevation: 1 }}>
                        <View style={{ flex: 1, flexDirection: 'row', justifyContent: 'flex-end', alignItems: 'center' }}>
                            <TouchableOpacity onPress={this.props.onClose} style={{ backgroundColor: 'black', width: 50, height: 50, borderRadius: 25, opacity: 0.6, justifyContent: 'center', alignItems: 'center' }}>
                                <Icon name={'close'} type={'AntDesign'} style={{ color: 'white' }} />
                            </TouchableOpacity>
                        </View>
                        <View style={{ justifyContent: 'center', alignItems: 'center' }}>
                            <Text style={{ color: 'white', fontFamily: 'ProximaNova-Extrabld', fontSize: 40 }}>{`${this.props.aciertos}/${this.props.total}`}</Text>
                            <Text style={{ color: CONSTANTS.KING_BLUE, fontFamily: 'ProximaNova-Semibold', fontSize: 30 }}>Aciertos</Text>
                            <View style={{ flexDirection: 'row', marginTop: 20 }}>
                                <View style={{ flex: 0 }}>
                                    <Image source={require('../assets/watch.png')} style={[{ width: 53, height: 60 }, this.props.aciertos == 5 ? '' : { width: 31, height: 35 }]} />
                                </View>
                                <View style={{ flex: 0, marginStart: 5 }}>
                                    <Text style={[{ color: 'white', fontFamily: 'ProximaNova-Extrabld', fontSize: 40 }, this.props.aciertos == 5 ? '' : { fontSize: 30 }]}>{this.props.duration}</Text>
                                </View>

                            </View>
                            {this.props.aciertos != 5 && <Text style={{ color: 'white', fontFamily: 'ProximaNova-Extrabld', fontSize: 16, width: 250 }} >{'Upps, debes tener 5 aciertos para pasar de nivel'}</Text>}
                            <View style={{ flexDirection: 'row', marginTop: 20 }}>
                                {this.props.aciertos == 5 && <TouchableOpacity style={{ width: 150, height: 50, backgroundColor: CONSTANTS.YELLOW, borderRadius: 75, alignItems: 'center', justifyContent: 'center' }} onPress={this.props.continueButton}>
                                    <Text style={{ color: CONSTANTS.PRIMARYCOLOR, fontFamily: 'ProximaNova-Black', fontSize: 20 }}>Continuar</Text>
                                </TouchableOpacity>}
                                {this.props.aciertos != 5 && <TouchableOpacity style={{ width: 150, height: 50, backgroundColor: CONSTANTS.YELLOW, borderRadius: 75, alignItems: 'center', justifyContent: 'center' }} onPress={this.props.againButton}>
                                    <Text style={{ color: CONSTANTS.PRIMARYCOLOR, fontFamily: 'ProximaNova-Black', fontSize: 16 }}>Intenta de nuevo</Text>
                                </TouchableOpacity>}
                                <TouchableOpacity style={{ alignItems: 'center', justifyContent: 'center', marginStart: 2 }} onPress={() => {
                                    this.props.onGotoTips()
                                    NavigationService.navigate('Learn')
                                }}>
                                    <Icon name={'rocket1'} type={'AntDesign'} color={'white'} style={{ color: 'white' }} />
                                </TouchableOpacity>
                            </View>
                        </View>


                    </View>
                    {this.props.aciertos == 5 && <TouchableOpacity onPress={this.props.againButton}>
                        <Text line style={{ color: CONSTANTS.KING_BLUE, fontFamily: 'ProximaNova-Black', textDecorationLine: 'underline' }}>Nuevo Intento</Text>
                    </TouchableOpacity>}

                </View>

            </Modal>
        )

    }
}
const styles = StyleSheet.create({
    container: {
        elevation: 1,
        shadowOpacity: 1,
        flex: 1,
        justifyContent: 'center',
        alignItems: 'center'
    }
})
