# Supplementary material for: Design of a micro-learning framework and mobile application using design-based research
Source: PeerJ Comput Sci. 2023 Mar 9;9:e1223. doi: 10.7717/peerj-cs.1223 (PMC10280576; doi:10.7717/peerj-cs.1223)
Supplement: Supplemental Information 1 [file peerj-cs-09-1223-s001.zip › BLApp-master/Components/ResultadoReto.js]

import React from 'react'
import { View, Modal, Text, TouchableOpacity, StyleSheet, Image } from 'react-native'
import { Icon, Button } from 'native-base'
import NavigationService from '../Navigation/NavigationService'
import CONSTANTS from '../Constants'
import {widthPercentageToDP as wp,heightPercentageToDP as hp} from 'react-native-responsive-screen'

export default class ResultadoReto extends React.Component {
    constructor(props) {
        super(props)
        this.state = {

        }
    }
    render() {
        return (
            <Modal
                visible={this.props.visible}
                transparent={true}
                onRequestClose={this.props.onRequestClose}
            >
                <View style={{flex:1,alignContent:'center',alignItems:'center',justifyContent:'center',backgroundColor:CONSTANTS.PRIMARYCOLOR,opacity:0.9}}>
                <View style={styles.container}>
                    <View style={{ width: 300, height: 300, borderRadius: 150, backgroundColor: 'white', elevation: 1 ,justifyContent: 'center', alignItems: 'center',alignContent:'center' }}>
                        {this.props.turno<3&&<View style={{ justifyContent: 'center', alignItems: 'center',alignContent:'center' }}>
                            <Text style={{ color: CONSTANTS.KING_BLUE, fontFamily: 'ProximaNova-Extrabld', fontSize: 25, width: 250,textAlign:'center' }} >{`${this.props.acierto ? '¡HAS ACERTADO!':'¡HAS FALLADO!'}`}</Text>
                            {!this.props.acierto&&<Text style={{ color: CONSTANTS.PINK, fontFamily: 'ProximaNova-Light', fontSize: 16, width: 250,textAlign:'center' }} >{`${this.props.feedback}`}</Text>}
                            <View style={{ flexDirection: 'row', marginTop: 20 }}>
                                <View style={{ flex: 0 }}>
                                    <Icon name={'watch-later'} type={'MaterialIcons'} style={[{ color:CONSTANTS.KING_BLUE,fontSize:20}]} />
                                </View>
                                <View style={{ flex: 0, marginStart: 5 }}>
                                    <Text style={[{ color: CONSTANTS.KING_BLUE, fontFamily: 'ProximaNova-Extrabld', fontSize: 20 }]}>{this.props.time}</Text>
                                </View>

                            </View>
                            <View style={{ flexDirection: 'row', marginTop: 20 }}>
                               <TouchableOpacity style={{ width: 150, height: 50, backgroundColor: CONSTANTS.YELLOW, borderRadius: 75, alignItems: 'center', justifyContent: 'center' }} onPress={this.props.continueButton}>
                                    <Text style={{ color: CONSTANTS.PRIMARYCOLOR, fontFamily: 'ProximaNova-Black', fontSize: 20 }}>Continuar</Text>
                                </TouchableOpacity>
                            </View>
                        </View>}
                        {this.props.turno == 3&&
                            <View style={{ justifyContent: 'center', alignItems: 'center',alignContent:'center' }}>
                                <Text style={{ color: CONSTANTS.KING_BLUE, fontFamily: 'ProximaNova-Extrabld', fontSize: 35,textAlign:'center' }} >EL RETO</Text>
                                <Text style={{ color: CONSTANTS.PINK, fontFamily: 'ProximaNova-Extrabld', fontSize: 45,textAlign:'center' }} >¡TERMINÓ!</Text>
                            </View>
                        }
                    </View>
                </View>
                {this.props.turno==3&&<View style={{width:wp('80%'),alignContent:'center',alignItems:'center',justifyContent:'center',backgroundColor:'transparent',padding:20}}>
                    <Button rounded onPress={this.props.finalResultButton} style={{backgroundColor:CONSTANTS.KING_BLUE,padding:10}}><Text style={{color:CONSTANTS.PINK,fontFamily:'ProximaNova-Bold',fontSize:20}} round>VER RESULTADOS</Text></Button>
                    </View>}
                
                </View>
            </Modal>
        )

    }
}
const styles = StyleSheet.create({
    container: {
        elevation: 1,
        shadowOpacity: 1,
        width:'100%',
        justifyContent: 'center',
        alignItems: 'center',
        backgroundColor:CONSTANTS.YELLOW
    }
})
