# Supplementary material for: Design of a micro-learning framework and mobile application using design-based research
Source: PeerJ Comput Sci. 2023 Mar 9;9:e1223. doi: 10.7717/peerj-cs.1223 (PMC10280576; doi:10.7717/peerj-cs.1223)
Supplement: Supplemental Information 1 [file peerj-cs-09-1223-s001.zip › BLApp-master/Components/RetoFinalResult.js]

import React from 'react'
import { View, Modal, Text, TouchableOpacity, StyleSheet, Image } from 'react-native'
import { Icon, Button } from 'native-base'
import NavigationService from '../Navigation/NavigationService'
import CONSTANTS from '../Constants'
import { widthPercentageToDP as wp, heightPercentageToDP as hp } from 'react-native-responsive-screen'

export default class RetoFinalResult extends React.Component {
    constructor(props) {
        super(props)
        this.state = {

        }
    }
    render() {
        const { youwin } = this.props
        return (
            <Modal
                visible={this.props.visible}
                transparent={true}
                onRequestClose={() => this.props.onRequestClose}
            >
                <View style={{ flex: 1, alignContent: 'center', alignItems: 'center', justifyContent: 'center', backgroundColor: 'black', opacity: 0.85 }}>
                    <View style={styles.container}>
                        <View style={{ width: 200, height: 200, borderRadius: 100, backgroundColor: CONSTANTS.PRIMARYCOLOR, elevation: 1, justifyContent: 'center', alignItems: 'center', alignContent: 'center' }}>
                            <Text style={{ fontSize: 25, fontFamily: 'ProximaNova-Extrabld', color: CONSTANTS.KING_BLUE }}>{this.props.name1}</Text>
                            <View style={{ flexDirection: 'row' }}>
                                <View style={{ alignItems: 'center', alignContent: 'center', justifyContent: 'center', flex: 1 }}>
                                    <Text style={{ fontSize: 25, fontFamily: 'ProximaNova-Extrabld', color: 'white' }}>{this.props.aciertos1}</Text>
                                    <Text style={{ fontSize: 12, fontFamily: 'ProximaNova-Bold', color: CONSTANTS.KING_BLUE }}>ACIERTOS</Text>
                                </View>
                                <View style={{ alignItems: 'center', alignContent: 'center', justifyContent: 'center', flex: 1 }}>
                                    <Icon name={'watch-later'} type={'MaterialIcons'} style={[{ color: 'white', fontSize: 20 }]} />
                                    <Text style={{ fontSize: 16, fontFamily: 'ProximaNova-Bold', color: 'white' }}>{this.props.time1}</Text>
                                    <Text style={{ fontSize: 8, fontFamily: 'ProximaNova-Bold', color: 'white' }}>min/seg/mil</Text>
                                </View>
                            </View>
                        </View>
                        <View style={[youwin ? { backgroundColor: CONSTANTS.BLUE } : { backgroundColor: CONSTANTS.PINK }, { width: '100%', padding: 5 }]}>
                            <Text style={{ color: CONSTANTS.YELLOW, fontFamily: 'ProximaNova-Extrabld', fontSize: 45, textAlign: 'center' }}>{youwin ? '¡GANASTE!' : '¡FALLASTE!'}</Text>
                        </View>
                        <View style={{ width: 200, height: 200, borderRadius: 100, backgroundColor: CONSTANTS.PRIMARYCOLOR, elevation: 1, justifyContent: 'center', alignItems: 'center', alignContent: 'center' }}>
                            <Text style={{ fontSize: 25, fontFamily: 'ProximaNova-Extrabld', color: CONSTANTS.KING_BLUE }}>{this.props.name2}</Text>
                            <View style={{ flexDirection: 'row' }}>
                                <View style={{ alignItems: 'center', alignContent: 'center', justifyContent: 'center', flex: 1 }}>
                                    <Text style={{ fontSize: 25, fontFamily: 'ProximaNova-Extrabld', color: 'white' }}>{this.props.aciertos2}</Text>
                                    <Text style={{ fontSize: 12, fontFamily: 'ProximaNova-Bold', color: CONSTANTS.KING_BLUE }}>ACIERTOS</Text>
                                </View>
                                <View style={{ alignItems: 'center', alignContent: 'center', justifyContent: 'center', flex: 1 }}>
                                    <Icon name={'watch-later'} type={'MaterialIcons'} style={[{ color: 'white', fontSize: 20 }]} />
                                    <Text style={{ fontSize: 16, fontFamily: 'ProximaNova-Bold', color: 'white' }}>{this.props.time2}</Text>
                                    <Text style={{ fontSize: 8, fontFamily: 'ProximaNova-Bold', color: 'white' }}>min/seg/mil</Text>
                                </View>
                            </View>
                        </View>
                        <View style={{ width: wp('80%'), alignContent: 'center', alignItems: 'center', justifyContent: 'center', backgroundColor: 'transparent', padding: 20 }}>
                            <Button rounded onPress={this.props.pressClose} style={{ backgroundColor: CONSTANTS.PINK, padding: 10 }}><Text style={{ color: CONSTANTS.YELLOW, fontFamily: 'ProximaNova-Bold', fontSize: 20 }} round>CERRAR</Text></Button>
                        </View>
                    </View>

                </View>
            </Modal>
        )

    }
}
const styles = StyleSheet.create({
    container: {
        elevation: 1,
        shadowOpacity: 1,
        width: '100%',
        flex: 1,
        justifyContent: 'space-around',
        alignItems: 'center',
    }
})
