# Supplementary material for: Design of a micro-learning framework and mobile application using design-based research
Source: PeerJ Comput Sci. 2023 Mar 9;9:e1223. doi: 10.7717/peerj-cs.1223 (PMC10280576; doi:10.7717/peerj-cs.1223)
Supplement: Supplemental Information 1 [file peerj-cs-09-1223-s001.zip › BLApp-master/Components/RetoModal.js]

import React from 'react'
import { View, Text, Modal,StyleSheet,TouchableOpacity } from 'react-native'
import CONSTANTS from '../Constants'

export default class RetoModal extends React.Component {
    render() {
        return (
            <Modal
                visible={this.props.visible}
                transparent={true}
                onRequestClose={this.props.onClose}
            >
                <View style={{flex:1,alignContent:'center',alignItems:'center',justifyContent:'center',flexDirection:'row'}}>
                <View style={styles.container}>
                    <View style={{ width: 300, height: 300, borderRadius: 150, backgroundColor: 'white', elevation: 1 ,justifyContent: 'center', alignItems: 'center',alignContent:'center' }}>
                        <View style={{ justifyContent: 'center', alignItems: 'center',alignContent:'center' }}>
                            <Text style={{ color: CONSTANTS.KING_BLUE, fontFamily: 'ProximaNova-Extrabld', fontSize: 20, width: 250,textAlign:'center' }} >{`${this.props.mensaje}`}</Text>
                            <View style={{ flexDirection: 'row', marginTop: 20 }}>
                               <TouchableOpacity style={{ width: 100, height: 50, backgroundColor: CONSTANTS.BLUE, borderRadius: 75, alignItems: 'center', justifyContent: 'center' ,marginEnd:10}} onPress={this.props.acceptButton}>
                                    <Text style={{ color: CONSTANTS.YELLOW, fontFamily: 'ProximaNova-Black', fontSize: 20 }}>Aceptar</Text>
                                </TouchableOpacity>
                                <TouchableOpacity style={{ width: 100, height: 50, backgroundColor: CONSTANTS.PINK, borderRadius: 75, alignItems: 'center', justifyContent: 'center' }} onPress={this.props.declineButton}>
                                    <Text style={{ color: CONSTANTS.YELLOW, fontFamily: 'ProximaNova-Black', fontSize: 20 }}>Declinar</Text>
                                </TouchableOpacity>
                            </View>
                        </View>
                    </View>
                

                </View>
                </View>

            </Modal>
        )
    }
}
const styles = StyleSheet.create({
    container: {
        elevation: 1,
        shadowOpacity: 1,
        flex: 1,
        width:'100%',
        justifyContent: 'center',
        alignItems: 'center',
    }
})
