# Supplementary material for: Design of a micro-learning framework and mobile application using design-based research
Source: PeerJ Comput Sci. 2023 Mar 9;9:e1223. doi: 10.7717/peerj-cs.1223 (PMC10280576; doi:10.7717/peerj-cs.1223)
Supplement: Supplemental Information 1 [file peerj-cs-09-1223-s001.zip › BLApp-master/Components/ScoreReto.js]

import React from 'react'
import { View, Text } from 'react-native'
import CONSTANTS from '../Constants'

class ScoreReto extends React.Component {
    constructor(props){
        super(props)
        this.state = {
            acierto1Turno1:false,
            acierto1Turno2:false,
            acierto2Turno1:false,
            acierto2Turno2:false,
        }
    }
    componentWillReceiveProps(){
        const {aciertos1,aciertos2,turno,user} = this.props
        if(turno==0 && aciertos1==0 && aciertos2==0){

        }else if (turno == 1){
            if(aciertos1==1){

            }
        }
    }
    render() {
        const {acierto1Turno1,acierto1Turno2,acierto2Turno1,acierto2Turno2} = this.state
        const {aciertos1,aciertos2,turno,user} = this.props
        return (
            <View style={{flex:3}}>
                {user == 'p1' && <View style={{ flex: 1, flexDirection: 'row', alignItems: 'center', justifyContent: 'center', alignContent: 'center' }}>
                    <View style={[{ height: 10, width: 10, borderRadius: 20 },aciertos1 == 0 && turno == 0?{backgroundColor:'white'}:aciertos1==1 && turno ==1?{backgroundColor:CONSTANTS.BLUE}:aciertos1==0 && turno==1?{backgroundColor:CONSTANTS.PINK}:aciertos1==2?{backgroundColor:CONSTANTS.BLUE}:aciertos1==1 &&turno==3?{backgroundColor:CONSTANTS.BLUE}:aciertos1==1 && turno==4 ? {backgroundColor:CONSTANTS.BLUE}:aciertos1==1 &&turno==2?{backgroundColor:CONSTANTS.BLUE}:{backgroundColor:CONSTANTS.PINK}]} />
                    <View style={[{ height: 10, width: 10, borderRadius: 20, marginStart: 5 },aciertos1 == 0 && turno == 0?{backgroundColor:'white'}:aciertos1==1 && turno ==1?{backgroundColor:'white'}:aciertos1==0 && turno==1?{backgroundColor:'white'}:aciertos1==2 && turno>=3?{backgroundColor:CONSTANTS.BLUE}:aciertos1==1 && turno>=3?{backgroundColor:CONSTANTS.BLUE}:{backgroundColor:CONSTANTS.PINK}]} />
                </View>}
                {user == 'p2' && <View style={{ flex: 1, flexDirection: 'row', alignItems: 'center', justifyContent: 'center', alignContent: 'center' }}>
                    <View style={[{ height: 10, width: 10, borderRadius: 20 },aciertos2==0 && turno==0?{backgroundColor:'white'}:aciertos2==0 &&turno1==1?{backgroundColor:'white'}:aciertos2==0 && turno==2?{backgroundColor:CONSTANTS.PINK}:aciertos2==1 && turno>=2?{backgroundColor:CONSTANTS.BLUE}:aciertos2==2?{backgroundColor:CONSTANTS.BLUE}:{backgroundColor:CONSTANTS.PINK}]} />
                    <View style={[{ height: 10, width: 10, borderRadius: 20, marginStart: 5 },aciertos2 == 0 && turno == 0?{backgroundColor:'white'}:aciertos2==1 && turno ==1?{backgroundColor:'white'}:aciertos2==1 && turno==2?{backgroundColor:CONSTANTS.PINK}:'']} />{/* Modificar esto */}
                </View>}
            </View>


        )
    }
}
export default ScoreReto
