# Supplementary material for: Design of a micro-learning framework and mobile application using design-based research
Source: PeerJ Comput Sci. 2023 Mar 9;9:e1223. doi: 10.7717/peerj-cs.1223 (PMC10280576; doi:10.7717/peerj-cs.1223)
Supplement: Supplemental Information 1 [file peerj-cs-09-1223-s001.zip › BLApp-master/Components/TalkBubble.js]

import React,{Component} from 'react'
import {View, StyleSheet} from 'react-native'
import CONSTANTS from '../Constants'
import { widthPercentageToDP as wp,heightPercentageToDP as hp} from 'react-native-responsive-screen'

export class TalkBubble extends Component {
    render() {
      return (
        <View style={styles.talkBubble}>
          <View style={[styles.talkBubbleTriangle,this.props.incorrectAnswer == 'ra' ? '':{transform:[{rotate:'180deg'}]}]} />
          <View style={[styles.talkBubbleSquare,this.props.styleBubble]} >
              {this.props.children}
          </View>
        </View>   
      )
    }
  }
const styles = StyleSheet.create({
    talkBubble: {
        backgroundColor: 'transparent',
      },
      talkBubbleSquare: {
        width: wp('100%'),
        backgroundColor: CONSTANTS.YELLOW,
        borderRadius: hp('40%'),
        padding:10
      },
      talkBubbleTriangle: {
        width: 0,
        height: 0,
        alignSelf:'center',
        backgroundColor: 'transparent',
        borderStyle: 'solid',
        borderRightWidth: 20,
        borderTopWidth: 20,
        borderRightColor: 'transparent',
        borderTopColor: CONSTANTS.YELLOW,
        transform: [
            {rotate: '270deg'}
          ]
      }
})
    
