# Supplementary material for: Design of a micro-learning framework and mobile application using design-based research
Source: PeerJ Comput Sci. 2023 Mar 9;9:e1223. doi: 10.7717/peerj-cs.1223 (PMC10280576; doi:10.7717/peerj-cs.1223)
Supplement: Supplemental Information 1 [file peerj-cs-09-1223-s001.zip › BLApp-master/Components/YoutubeComponent.js]

import React from 'react';
import {
  StyleSheet,
  View,
  Text,
  ScrollView,
  TouchableOpacity,
  PixelRatio,
  Platform,
  Button,
  Dimensions,
  Alert,
} from 'react-native';
import YouTube from 'react-native-youtube';
import CONSTANTS from '../Constants';

export default class YoutubeComponent extends React.Component {
  state = {
    isReady: false,
    status: null,
    quality: null,
    error: null,
    isPlaying: false,
    isLooping: false,
    duration: 0,
    currentTime: 0,
    fullscreen: true,
    playerWidth: '100%',
  };

  _youTubeRef = React.createRef();

  render() {
    return (
      <View style={styles.container}>
        <YouTube
          ref={this._youTubeRef}
          // You must have an API Key for the player to load in Android
          apiKey= {CONSTANTS.YOUTUBE_API_KEY} // Your YouTube Developer API Key
          videoId={this.props.videoId}
          // videoIds={['uMK0prafzw0', 'qzYgSecGQww', 'XXlZfc1TrD0', 'czcjU1w-c6k']}
          // playlistId="PLF797E961509B4EB5"
          play={this.state.isPlaying}
          loop={this.state.isLooping}
          fullscreen={this.state.fullscreen}
          controls={0}
          style={[
            { height: '90%' },
            styles.player,
          ]}
          onError={e => {
            this.setState({ error: e.error },()=>{
                Alert.alert(`${this.state.error}`)
            });
          }}
          onReady={e => {
            this.setState({ isReady: true });
          }}
          onChangeState={e => {
            this.setState({ status: e.state });
          }}
          onChangeQuality={e => {
            this.setState({ quality: e.quality });
          }}
          onChangeFullscreen={e => {
            this.setState({ fullscreen: e.isFullscreen });
          }}
          onProgress={e => {
            this.setState({ currentTime: e.currentTime });
          }}
        />
      </View>
    );
  }
}

const styles = StyleSheet.create({
  container: {
    backgroundColor: 'white',
  },
  welcome: {
    fontSize: 20,
    textAlign: 'center',
    margin: 10,
  },
  buttonGroup: {
    flexDirection: 'row',
    alignSelf: 'center',
    paddingBottom: 5,
  },
  instructions: {
    textAlign: 'center',
    color: '#333333',
    marginBottom: 5,
  },
  player: {
  },
});
