# Supplementary material for: Design of a micro-learning framework and mobile application using design-based research
Source: PeerJ Comput Sci. 2023 Mar 9;9:e1223. doi: 10.7717/peerj-cs.1223 (PMC10280576; doi:10.7717/peerj-cs.1223)
Supplement: Supplemental Information 1 [file peerj-cs-09-1223-s001.zip › BLApp-master/Constants.js]

import {Dimensions} from 'react-native'
const {width,height} = Dimensions.get('window')
const TEST = "https://blappremote.herokuapp.com"
const LOCAL = "http://10.0.2.2:8000"
const AWS = "http://ec2-3-20-240-0.us-east-2.compute.amazonaws.com/"
const CONSTANTS = {
    WIDTH: width,
    HEIGHT:height,
    USER_PLACEHOLDER : 'username',
    PSW1_PLACEHOLDER: 'password',
    PSW2_PLACEHOLDER: 'Repita la contraseña',
    LOREM:'Lorem ipsum dolor sit amet consectetur adipiscing elit congue ultricies mattis,blandit nibh sem sociis dictumst est cras cursus.',
    IPSUM:'blandit nibh sem sociis dictumst est cras cursus.',
    PRIMARYCOLOR :'#5dc9b5',
    LIGHTBLUE:'#6BD3C0',
    BLUE:'#2774F7',
    ORANGE:'#F7A663',
    KING_BLUE:'#122972',
    DARK_BLUE:'#1C2D60',
    PINK:'#ED777F',
    GRAY: '#B3B4B6',
    YELLOW:'#EDD948',
    YOUTUBE_API_KEY : "AIzaSyD45j14mKJdNcbiCD9jDwnNSSpo4ydltbg",
    AFORISMOS:AWS+"/aforismos",
    REGISTER : AWS+"/rest-auth/registration/",
    SIGNIN : AWS+"/rest-auth/login/",
    LOGOUT : AWS+"/rest-auth/logout/",
    RESTORE_PW : AWS+"/rest-auth/password/reset/",
    GET_USER : AWS+"/rest-auth/user/",
    STATS : AWS+"/user_data/",
    PERFORMANCE:AWS+"/average_performance/",
    CHECK_LEVEL : AWS+"/check_complete/",
    SUCCESS_COLOR: "#14CE4C",
    FAIL_COLOR:'#B3B4B6',
    COMENTARIO : AWS+"/comentario",
    REGISTER_DEVICE_NOTIFICATION : AWS+"/devices/",
    DELETE_TOKEN_NOTIFICATION: AWS+"/delete_token/",
    RANKING: AWS+"/ranking",
    ANALYTICS : AWS+"/analytics/",
    RETORESPONSE : AWS+"/reto_response/",
    RETOFIRSTRESPONSE : AWS+"/reto_first_response/",
    RETO : AWS+"/reto/",
    MODOCREATIVO: AWS+"/modocreativo/",
    FEEDBACK: AWS+"/post_feedback/",
    GETUSERINFO: AWS+"/get_users/",
    CHANGE_PASSWORD : AWS+'/rest-auth/password/change/',
    VIDEOS : AWS+'/videos'
}
export default CONSTANTS
