# Supplementary material for: Design of a micro-learning framework and mobile application using design-based research
Source: PeerJ Comput Sci. 2023 Mar 9;9:e1223. doi: 10.7717/peerj-cs.1223 (PMC10280576; doi:10.7717/peerj-cs.1223)
Supplement: Supplemental Information 1 [file peerj-cs-09-1223-s001.zip › BLApp-master/Navigation/NavigationConfig.js]

import { createAppContainer, createSwitchNavigator } from 'react-navigation';
import React from 'react'
import { createStackNavigator } from 'react-navigation-stack'
import {LoginScreen, HomeScreen, LearningScreen, PerformanceScreen, AuthLoadingScreen, PracticeScreen, ProfileScreen,RetoScreen,CreativoScreen,ForumScreen, RetoQuestionsScreen} from '../Screens'
import {Image,TouchableWithoutFeedback,Platform} from 'react-native'
import NavigationService from './NavigationService'
import MenuB from '../Components/Menu'
import { ModoCreativoForoScreen } from '../Screens/App/ModoCreativoForo';
import { ModoCreativoDashboardScreen } from '../Screens/App/ModoCreativoDashboard';
import CONSTANTS from '../Constants';
const AuthStack = createStackNavigator(
    {
        Auth : LoginScreen,
    },{
        defaultNavigationOptions: ({ navigation }) => ({
            header:null

        })
    }
);
const RetoStack = createStackNavigator({
    RetoStarted:RetoQuestionsScreen
})
const AppStack = createStackNavigator(
    {
        Home : HomeScreen,
        Practice : PracticeScreen,
        Learn : LearningScreen,
        Performance : PerformanceScreen,
        Profile: ProfileScreen,
        Forum : ForumScreen,
        Reto: RetoScreen,
        ModoCreativo : CreativoScreen,
        ModoCreativoForo: ModoCreativoForoScreen,
        ModoCreativoDashboard:ModoCreativoDashboardScreen

    },{
        defaultNavigationOptions: ({ navigation }) => ({
            headerStyle: {
            backgroundColor: '#C3C3C5',
            borderTopColor:Platform.OS == 'ios'?'transparent':navigation.state.routeName == 'Reto'? CONSTANTS.PRIMARYCOLOR:navigation.state.routeName =='ModoCreativo'? CONSTANTS.PRIMARYCOLOR:navigation.state.routeName =='ModoCreativoDashboard'?CONSTANTS.PRIMARYCOLOR:'white',
            borderBottomColor:Platform.OS == 'ios'?'transparent':navigation.state.routeName == 'Reto'? CONSTANTS.PRIMARYCOLOR:navigation.state.routeName =='ModoCreativo'? CONSTANTS.PRIMARYCOLOR:navigation.state.routeName =='ModoCreativoDashboard'?CONSTANTS.PRIMARYCOLOR:'white',
            borderTopWidth:20,
            borderBottomWidth:10,
            elevation:0,
            shadowOpacity:0,
            },
            headerTintColor: '#fff',
            shadowOpacity:1,
            headerTitleStyle: {
            fontWeight: 'bold',
            },
            headerLeftContainerStyle:{
                marginLeft:10,
                backgroundColor: '#C3C3C5',
            },
            headerRightContainerStyle:{
                backgroundColor: '#C3C3C5',
                marginRight:10
            },
            headerTitleContainerStyle:{
                backgroundColor: '#C3C3C5',
            },
            headerLeft:(<MenuB 
                button={navigation.state.routeName == 'Learn'? <Image style={{width:50,height:50}} source={require('../assets/menu_new_yellow.png')}
                />: navigation.state.routeName == 'Forum'? <Image style={{width:50,height:50}} source={require('../assets/menu_new_yellow.png')}
                />:<Image style={{width:50,height:50}} source={require('../assets/menu_new_blue.png')}
                />}
            />),
            headerRight:(navigation.state.routeName !='Reto'?<TouchableWithoutFeedback  onPress={() => NavigationService.navigate('Reto')}>
            <Image source={require('../assets/reto_icon.png')} style={{ width: 20, height: 21 }} />
          </TouchableWithoutFeedback>:'')
                })
    }
);

const AppContainer = createAppContainer(
    createSwitchNavigator(
        {
            AuthLoading : AuthLoadingScreen,
            App: AppStack,
            Auth : AuthStack,
            RetoS:RetoStack
        },
        {
            initialRouteName : 'AuthLoading',
        }
    )
);
export default AppContainer
