# Supplementary material for: Design of a micro-learning framework and mobile application using design-based research
Source: PeerJ Comput Sci. 2023 Mar 9;9:e1223. doi: 10.7717/peerj-cs.1223 (PMC10280576; doi:10.7717/peerj-cs.1223)
Supplement: Supplemental Information 1 [file peerj-cs-09-1223-s001.zip › BLApp-master/Navigation/NavigationService.js]

import { NavigationActions } from 'react-navigation';
import { useContext} from 'react';
import { NavigationContext } from 'react-navigation';
let _navigator;

function setTopLevelNavigator(navigatorRef) {
  _navigator = navigatorRef;
}

function navigate(routeName, params) {
  _navigator.dispatch(
    NavigationActions.navigate({
      routeName,
      params,
    })
  );
}
function getParam(param,df_param){
  let navigation = useContext(NavigationContext)
  return navigation.getParam(param,df_param)
}


// add other navigation functions that you need and export them

export default {
  navigate,
  setTopLevelNavigator,
  getParam
};
