# Supplementary material for: Design of a micro-learning framework and mobile application using design-based research
Source: PeerJ Comput Sci. 2023 Mar 9;9:e1223. doi: 10.7717/peerj-cs.1223 (PMC10280576; doi:10.7717/peerj-cs.1223)
Supplement: Supplemental Information 1 [file peerj-cs-09-1223-s001.zip › BLApp-master/README.md]

# Documentación Aplicación Móvil Entre Líneas
Aplicación **Entre Líneas** (Between Lines) , para el fortalecimiento de habilidades de comprensión lectora.

**Índice**
1. [Mapa del proyecto](#mapa)
2. [Preparación del entorno](#prep)
3. [Comandos para solucionar errores en debug](#error)
4. [Comando para hacer ensamble tipo release y debug](#ensam)
5. [Configuración ENDPOINT Servidor](#servidor)
6. [Configuración de notificaciones](#noti)

## Mapa del proyecto <a name="mapa"></a>
Se muestra a continuación el arbol de folderes que componen al proyecto con una descripción básica de lo que contiene cada uno de los archivos:
```
BLApp/
├── android/ ---> Android App files
|   └── app/ ---> app files for android
|        └── google-services.json ---> File for configuration of notifications in android
|        └── blapp_key_release.keystore ---> key necessary for release assemble
|        └── ...
|   └── ...
├── assets/ ----> Contain images, fonts and icons 
├── Components/
├── ios/ ----> IOS App Files
|   └── BLApp/ ---> Folder for app IOS files
|   └── ...
├── Navigation/
|   └── NavigationConfig.js ---> Configuration for screens transitions
|   └── NavigationService.js ---> A set of methods to navigate to each screen and pass paramenters between them.
├── Screens/ ---> source code of each screen of the app
|   └── App/ ---> Contain screens for inner app
|        └── Forum.js ----> Contain aphorism forum screen
|        └── Home.js ----> Contain Home Screen 
|        └── Learn.js ----> Contain Consejos Screen
|        └── ModoCreativo.js ----> Contain main screen for ModoCreativo (Here the user can propose an aphorism)
|        └── ModoCreativoDashboard.js ----> Contain screen for ModoCreativo Dashboard (List of proposed aphorisms)
|        └── ModoCreativoForo.js ----> Contain the screen for ModoCreativo Forum
|        └── Performance.js ---> Contain Screen for Performance
|        └── Practice.js ---> Contain all screens for Practice
|        └── Profile.js ----> Contain Profile Screen
|        └── Reto.js ----> Contain Screen for reto home
|        └── RetoQuestions.js ----> Contain Screen for reto questions
|   └── Auth/ ---> Contain screens for authentication
|        └── Authloading.js ----> Contain screen for waiting load screens transitions
|        └── Login.js ---> Contain Login, Register and Recall Password screens
|   └── index.js
├── utils/ ----> app inside project
|   └── api.js   ------> Here there are all the api calls defined
|   └── FirebaseAPI.js -----> Here is defines all functions used for notifications and connection with firebase
|   └── playsounds.js -----> Here is defined a class for sounds managing
|   └── tools.js -----> Here the are a set of tools like date, validator etc... for using in the app
├── App.js ----> Main file where all screens are mounted
├── app.json ---> Define name and display name of the app
├── babel.config.js
├── Constants.js ----> Here it is defined all constants of the project including endpoints, colors and etc.
├── index.js
├── metro.config.js
├── pachage-lock.json
├── package.json ----> json file with list of packages used in the project
├── react-native.config.js ----> It's set the assets folder for custom fonts.
├── Styles.js -----> It is defined several styles for using in the app.
```
## Preparación del entorno <a name="prep"></a>
Para obtener el proyecto en la maquina local y preparar el entorno, se deben seguir los siguientes pasos:
* Siga las indicaciones de la [documentación oficial](https://reactnative.dev/docs/environment-setup) para preparar el entorno de React Native, ya sea para Windows o Mac OS. (Recuerde que sólo puede desarrollar y modificar la aplicación en IOS con un entorno en sistema operativo MAC OS)
* Clonar el repositorio:
```
git clone https://github.com/imardini98/BLApp.git
cd BLApp
```
* Instalar dependencias
```
npm install
```
* Correr aplicación en simulador Android
  * Abrir el proyecto en Android Studio, agregar un simulador y encenderlo.
  * Luego de haberse encendido el simulador, ejecute el siguiente comando en la carpeta raiz del proyecto
    ```
    npx react-native run-android
    ```
   * Luego de ejecutar el comando, la aplicación es preparada e instalada en el simulador para hacer cualquier tipo de testing.
   * Para visualizar la consola de la aplicación en Android, ejecutar el siguiente comando:
      ```
        npx react-native log-android
      ```
* Correr la aplicación en simulador IOS
  * Abrir el proyecto en XCode.
  * Ejecutar el proyecto desde XCode, automáticamente se iniciará el simulador de IOS para realizar cualquier tipo de testing o debug necesario.
## Comandos para solucionar errores en debug<a name="error"></a>
Para solucionar errores asociados al no reconocimiento de algunas librerías nativas. Utilizar el siguiente comando para solucionar errores:
```
npm install jetifier
npx jetify
```
## Comandos para hacer ensamble tipo release y debug<a name="ensam"></a>
* Para poder hacer el lanzamiento de la aplicación y obtener el .apk release, se deben ejecutar las siguientes líneas de comandos:
```
BLApp/

react-native bundle --platform android --dev false --entry-file index.js --bundle-output android/app/src/main/assets/index.android.bundle --assets-dest android/app/src/main/res
```
```
BLApp/android/

./gradlew assembleRelease
```
Si surge un error asociado a recursos duplicados, debe borrar los assets duplicados, a través del siguiente comando:
```
BLApp/

rm -rf ./android/app/src/main/res/drawable-*
```
Luego de eliminar los recursos duplicados, intente de nuevo realizar el ensamble:
```
BLApp/android/

./gradlew assembleRelease
```
* Para realizar ensamble tipo Debug, se debe ejecutar el siguiente comando:
```
BLApp/android/

./gradlew assembleDebug
```
## Configuración ENDPOINT Servidor <a name="servidor"></a>
Para configurar el endpoint al cual la aplicación realiza requests, se debe modificar o agregar una constante con el endpoint deseado y agregarlo al PATH de las constantes ENDPOINT de cada API. A continuación se muestra un ejemplo de como modificarlo en el archivo BLApp/Constants.js
```
BLApp/Constant.js


const ENDPOINT = "http://domain-server-for-requests-api.com"
const CONSTANTS = {
    ...
    
    AFORISMOS:ENDPOINT+"/aforismos",
    REGISTER : ENDPOINT+"/rest-auth/registration/",
    SIGNIN : ENDPOINT+"/rest-auth/login/",
    LOGOUT : ENDPOINT+"/rest-auth/logout/",
    RESTORE_PW : ENDPOINT+"/rest-auth/password/reset/",
    
    ...
    
    }
```
## Configuración de notificaciones <a name="noti"></a>
### Android
Las notificaciones ya se encuentran configuradas en la aplicación para Android. Estas notificaciones son configuradas a través del servicio de Firebase Messaging. Para hacer uso de las notificaciones es necesario colocar en la carpeta BLAPP/android/app el archivo **google-services.json** que es proporcionado en la consola de firebase. Este archivo ya se encuentra en la carpeta indicada. Si se desea hacer cambio de cuenta o proyecto de firebase, se debe modificar con el nuevo archivo de configuración.
### IOS
Las notificaciones para el sistema operativo IOS no se encuentran totalmente configuradas, esto debido que al moemento de entrega del proyecto, no se cuenta con una licencia de apple para activar el uso de notificaciones. En el caso de Apple, se necesita a través de una cuenta de desarrollador, obtener un archivo de configuración que permita darle la capacidad a la aplicación hacer uso de notificaciones push. Las credenciales de la cuenta de desarrollador Apple se encuentran en la carpeta de entregables del proyecto. Para mas información para la configuración de notificaciones en iOS, consultar el artículo: [React Native + Firebase: How to Send Push Notifications on iOS & Android Part 1](https://medium.com/forddev/react-native-firebase-how-to-send-push-notifications-on-ios-android-part-1-b322d715b79d#:~:text=In%20your%20firebase%20project%2C%20go,%2C%20AuthKey_%7BKey%20ID%7D.)
