# Supplementary material for: Design of a micro-learning framework and mobile application using design-based research
Source: PeerJ Comput Sci. 2023 Mar 9;9:e1223. doi: 10.7717/peerj-cs.1223 (PMC10280576; doi:10.7717/peerj-cs.1223)
Supplement: Supplemental Information 1 [file peerj-cs-09-1223-s001.zip › BLApp-master/Screens/App/Forum.js]

import React, { Component } from 'react'
import { View, ImageBackground, Platform, Image, TouchableWithoutFeedback, TextInput, ScrollView,  Alert } from 'react-native'
import Comment from '../../Components/Comment'
import api from '../../utils/api'
import { Container, Header, Text, Left, Right, Card, CardItem, Icon, Item } from 'native-base'
import CONSTANTS from '../../Constants'
import tools from '../../utils/tools'
import MenuB from '../../Components/Menu'
import { widthPercentageToDP as wp, heightPercentageToDP as hp } from 'react-native-responsive-screen'
import { KeyboardAwareScrollView } from 'react-native-keyboard-aware-scroll-view'
class ForumScreen extends Component {
  constructor(props) {
    super(props)
    this.state = {
      comentarios: [],
      id: '',
      name: '',
      body: ''
    }
  }
  static navigationOptions = {
    header: null
  }
  async componentDidMount() {
    let response = await api.postAnalytics('FORO')
    const name = await tools.getData('user')
    const id = JSON.parse(await tools.getData('user_id'))
    this.setState({
      id,
      name
    })
    const { navigation } = this.props
    const data = await api.getComments(navigation.getParam('id', 0))
    this.setState({
      comentarios: data.data
    })
  }
  Comentar = async () => {
    const { navigation } = this.props
    const aforismo_id = navigation.getParam('id', 0)
    const { id, name, body } = this.state
    try {
      const response = await api.PostComment({
        name,
        user_id: id,
        body,
        aforismo: aforismo_id
      })
      const data = await api.getComments(aforismo_id)
      this.setState({
        comentarios: data.data,
        body: ''
      })
    } catch{
      Alert.alert("Ha ocurrido un error al comentar")
    }

  }
  render() {
    const { navigation } = this.props
    const { comentarios } = this.state
    return (
      <Container>
        <ImageBackground source={require('../../assets/fondo_naranja.png')} resizeMode='stretch' style={{ width: '100%', height: '100%' }}>
          <Header style={[{ backgroundColor: '#C3C3C5', borderColor: 'white', elevation: 1, height: 20 }, Platform.OS == 'android' ? { marginTop: 20 } : { marginTop: 50, height: 20 }]}>
            <Left>
              <MenuB button={<Image source={require('../../assets/menu_new_yellow.png')} style={[{ width: 50, height: 50}, Platform.OS == 'ios' ? { marginBottom: 40 } : '']} />} />
            </Left>
            <Right>

            </Right>
          </Header>
          <ScrollView style={{marginTop:20}}>
          <KeyboardAwareScrollView contentContainerStyle={{ justifyContent: 'center', alignItems: 'center', alignContent: 'center',flex:1 }} >
            <Image source={require('../../assets/tips_pink.png')} style={{ width: 55, height: 70,alignSelf:'center' }} />
              <Card style={{ backgroundColor: '#F8FAFA', width: wp('80%'), height: hp('70%'), borderRadius: 10 }}>
                <CardItem style={{ backgroundColor: '#F8FAFA' }} header>
                  <Left>
                    <Icon name={'forum'} type={'MaterialIcons'} style={{ color: CONSTANTS.ORANGE }} />
                  </Left>
                  <Right >
                    <View style={{ backgroundColor: 'white', alignContent: 'center', alignItems: 'center', justifyContent: 'center', height: 30, borderRadius: 10 }}>
                      <Text style={{ fontFamily: 'ProximaNova-Extrabld', color: CONSTANTS.ORANGE, width: 200, backgroundColor: 'white', fontSize: 18, height: 30 }} >FORO DE DISCUSIÓN</Text>
                    </View>
                  </Right>
                </CardItem>
                <CardItem style={{ backgroundColor: '#F8FAFA' }} bordered>
                  <Text style={{ color: CONSTANTS.KING_BLUE, fontSize: 20, fontFamily: 'ProximaNova-SemiboldIt' }} numberOfLines={2}>{navigation.getParam('texto', 'AFORISMO')}</Text>
                </CardItem>
                <CardItem style={{ backgroundColor: '#F8FAFA' }} bordered>
                  <ScrollView style={{ height: hp('35%') }}
                    ref={'scrollView'}
                    onContentSizeChange={(width, height) => {
                      this.refs.scrollView.scrollTo({ y: height })
                    }}
                  >
                    {comentarios.map((comentario, id) => (
                      <Comment
                        key={id}
                        nombre={comentario.name}
                        body={comentario.body}
                        fecha={comentario.created_on}
                      />
                    ))}
                  </ScrollView>
                </CardItem>
                <CardItem>
                  <Item>
                    
                  </Item>
                  <TextInput
                      placeholder={'(120) Participar...'}
                      value={this.state.body}
                      style={{ flex: 1,marginBottom:10 ,height:hp('10%')}}
                      onChangeText={text => this.setState({ body: text })}
                      onSubmitEditing={this.Comentar}
                    />
                    <TouchableWithoutFeedback onPress={this.Comentar} style={{flex:1}}>
                      <Icon active name={Platform.OS == 'android' ? 'md-send' : 'ios-send'} type={'Ionicons'} style={{ color: CONSTANTS.GRAY }} />
                    </TouchableWithoutFeedback>

                   
                </CardItem>
              </Card>
            </KeyboardAwareScrollView>
            </ScrollView>
        </ImageBackground>
      </Container>

    )
  }
}
export { ForumScreen };
