# Supplementary material for: Design of a micro-learning framework and mobile application using design-based research
Source: PeerJ Comput Sci. 2023 Mar 9;9:e1223. doi: 10.7717/peerj-cs.1223 (PMC10280576; doi:10.7717/peerj-cs.1223)
Supplement: Supplemental Information 1 [file peerj-cs-09-1223-s001.zip › BLApp-master/Screens/App/Home.js]

import React, {Component} from 'react';
import {Container} from 'native-base'
import { TouchableOpacity, Image,View} from 'react-native';
import NavigationService from '../../Navigation/NavigationService';
import CONSTANTS from '../../Constants';
import tools from '../../utils/tools';
import api from '../../utils/api';
import IntroSlider from '../../Components/IntroSlider'
import Loading from '../../Components/Loading';
class HomeScreen extends Component {
  constructor(props){
    super(props)
    this.state = {
      firstLaunch:null
    }
  }
  static navigationOptions = {
    header:null
  };
  async componentDidMount(){
    await tools.getAllKeys()
    tools.getData("alreadyLaunched").then(async value => {
      if(JSON.parse(value) === null){
           await tools.storeData('alreadyLaunched', JSON.stringify(true)); // No need to wait for `setItem` to finish, although you might want to handle errors
           this.setState({firstLaunch: true});
      }
      else{
           this.setState({firstLaunch: false});
      }})
      let response = await api.postAnalytics('HOME')
  }
  _signOut = async () =>{
    await tools.removeData('name')
    await tools.removeData('lastname')
    await tools.removeData('userToken')
    await tools.removeData('username')
    await tools.removeData('user_id')
    await tools.removeData('email')
    NavigationService.navigate('Auth')
  }
  _toPractice = async () => {
    NavigationService.navigate('Practice')
  }
  _toLearn = async () => {
    NavigationService.navigate('Learn')
  }
  _to_myPeformance = async () => {
    NavigationService.navigate('Performance')
  }
  _myProfile = async () => {
    NavigationService.navigate('Profile')
  }
  _toReto = async () => {
    NavigationService.navigate('Reto')
  }
  render() {
    const {firstLaunch} = this.state
    if(firstLaunch === null ){
      return (<Loading loading={!firstLaunch} /> )
    }else if(firstLaunch){
      return (<IntroSlider onDone={()=>this.setState({firstLaunch:false})}/>)
    }else if(!firstLaunch){
      return (
        <Container>
            <View style={{flex:1}}>
              <View style={{flex:1,flexDirection:'row'}}>
                <TouchableOpacity onPress={this._myProfile} style={{flex:1, backgroundColor:CONSTANTS.PRIMARYCOLOR,borderBottomWidth:1,borderColor:'white'}}>
                  <View style={{flex:1,alignItems:'center',justifyContent:'center'}}>
                        <Image style={{width:100,height:120,alignSelf:'center'}} source={require('../../assets/perfil.png')}/>
                  </View>
                </TouchableOpacity>
                <TouchableOpacity onPress={this._toPractice} style={{flex:1,backgroundColor:CONSTANTS.PRIMARYCOLOR,borderBottomWidth:1,borderLeftWidth:1,borderColor:'white'}}>
                  <View style={{flex:1,alignItems:'center',justifyContent:'center'}}>
                        <Image style={{width:100,height:120,alignSelf:'center'}} source={require('../../assets/practica.png')}/>
                  </View>
                </TouchableOpacity>
              </View>
              <View style={{flex:1,flexDirection:'row'}}>
                <TouchableOpacity  onPress={this._toLearn} style={{flex:1, backgroundColor:CONSTANTS.PRIMARYCOLOR}}>
                  <View style={{flex:1,alignItems:'center',justifyContent:'center'}}>
                        <Image style={{width:100,height:120,alignSelf:'center'}} source={require('../../assets/tips.png')}/>
                  </View>
                </TouchableOpacity>
                <TouchableOpacity onPress={this._to_myPeformance} style={{flex:1,backgroundColor:CONSTANTS.PRIMARYCOLOR,borderLeftWidth:1,borderColor:'white'}}>
                  <View style={{flex:1,alignItems:'center',justifyContent:'center'}}>
                        <Image style={{width:130,height:120,alignSelf:'center'}} source={require('../../assets/progreso.png')}/>
                  </View>
                </TouchableOpacity>
              </View>
                <TouchableOpacity onPress={this._toReto} style={{position:'absolute',left: CONSTANTS.WIDTH*0.5-60,top: CONSTANTS.HEIGHT*0.5-60, backgroundColor:CONSTANTS.PRIMARYCOLOR,width:120,height:120,alignSelf:'center'}}>
                    <Image style={{position:'relative',width:120,height:120}} source={require('../../assets/reto.png')}/>
                </TouchableOpacity>
           
            </View>
        </Container>
      );
    }
  }
}
export {HomeScreen}
