# Supplementary material for: Design of a micro-learning framework and mobile application using design-based research
Source: PeerJ Comput Sci. 2023 Mar 9;9:e1223. doi: 10.7717/peerj-cs.1223 (PMC10280576; doi:10.7717/peerj-cs.1223)
Supplement: Supplemental Information 1 [file peerj-cs-09-1223-s001.zip › BLApp-master/Screens/App/Learn.js]

import React, { Component } from 'react';
import { Container, Header,Icon, Left, Right } from 'native-base'
import { View, Image, Text,TouchableWithoutFeedback, Platform, ImageBackground,FlatList } from 'react-native'
import { YouTubeStandaloneAndroid} from 'react-native-youtube';
import YoutubeComponent from '../../Components/YoutubeComponent'
import { TouchableOpacity } from 'react-native-gesture-handler';
import CONSTANTS from '../../Constants';
import Highlighter from 'react-native-highlight-words';
import MenuB from '../../Components/Menu';
import { widthPercentageToDP as wp, heightPercentageToDP as hp } from 'react-native-responsive-screen';
import NavigationService from '../../Navigation/NavigationService';
import api from '../../utils/api';
class LearningScreen extends Component {
  constructor(props) {
    super(props)
    this.state = {
      isReady: false,
      error: '',
      quality: '',
      status: '',
      count: 0,
      index: 0,
      data: [],
      videos:[]
    }
  }
  static navigationOptions = {
    header: null
  }
  async componentDidMount() {
    let response = await api.postAnalytics('CONSEJOS')
    const modocreativo = await api.getModoCreativo(withUser=false,excludeUser=true,)
    if (modocreativo.status == 200) {
      this.setState({ data: modocreativo.data })
    }
    const videos = await api.getVideos()
    if (videos.status == 200){
      this.setState({videos:videos.data})
    }
  }
  playVideo(id) {
    let platform = Platform.OS 
    if (platform == 'android'){
      YouTubeStandaloneAndroid.playVideo({
        lightboxMode: true,
        apiKey: CONSTANTS.YOUTUBE_API_KEY, // Your YouTube Developer API Key
        videoId: id, // YouTube video ID
        autoplay: true, // Autoplay the video
        startTime: 0, // Starting point of video (in seconds)
      })
        .then(() => console.log('Standalone Player Exited'))
        .catch(errorMessage => console.error(errorMessage));
    }  
  }
  goForward = () => {
    const { count,videos } = this.state
    if (count < videos.length - 1) {
      this.setState({ count: count + 1 })
    }
  }
  goBack = () => {
    const { count } = this.state
    if (count > 0) {
      this.setState({ count: count - 1 })
    }
  }
  _keyExtractor = (item, index) => item.id.toString()

  _renderItem = ({ item }) => (
    <TouchableOpacity onPress={()=>NavigationService.navigate('ModoCreativoForo',{id:item.id,texto:item.texto,autor:false})}>
      <View style={{ borderColor: CONSTANTS.GRAY, borderBottomWidth: 0.5, alignItems: 'center' }}>
        <Text style={{ fontFamily: 'ProximaNova-Extrabld', fontSize: 20, textAlign: 'center' }}>{item.texto == null ? 'Hace falta texto' : item.texto}</Text>
      </View>
    </TouchableOpacity>
  )
  scrollDown = () => {
    const { index, data } = this.state
    if (index < data.length) {
      this.setState({ index: index + 1 })
      this.lista.scrollToIndex({ index: index })
    } else {
      this.setState({ index: 0 })
    }

  }
  render() {
    const { count, data,videos } = this.state
    return (
      <Container>
        <ImageBackground source={require('../../assets/fondo_naranja.png')} style={{ width: '100%', height: '100%', flex: 1 }}>
          <Header style={[{ backgroundColor: '#C3C3C5', elevation: 0}, Platform.OS == 'android' ? { marginTop: 20, borderColor: 'white',height:30 }:'']}>
            <Left >
              <MenuB button={<Image source={require('../../assets/menu_new_yellow.png')} style={[{ width: 50, height: 50 }]} />} />
            </Left>
            <Right >
              {Platform.OS == 'ios'&&
                <TouchableWithoutFeedback style={{backgroundColor:'red'}} onPress={() => NavigationService.navigate('Reto')}>
                  <View style={{height:30,width:30}}>
                    <Image source={require('../../assets/reto_icon.png')} style={{ width: 20, height: 21,marginBottom:10}} />
                  </View>
                  
                </TouchableWithoutFeedback>
              }
              {Platform.OS == 'android' &&<TouchableWithoutFeedback  onPress={() => NavigationService.navigate('Reto')}>
                <Image source={require('../../assets/reto_icon.png')} style={{ width: 20, height: 21} }/>
              </TouchableWithoutFeedback>}
            </Right>
          </Header>
          <View style={{ flex: 1 }}>
            <View style={{ flex: 1, justifyContent: 'center', alignItems: 'center', alignContent: 'center' }}>
              <Image source={require('../../assets/tips_pink.png')} style={{ width: 100, height: 120 }} />
            </View>
            <View style={{ flex: 1, flexDirection: 'row', justifyContent: 'center', alignItems: 'center', alignContent: 'center' }}>
              <View style={{ marginEnd: 5 }}>
                <TouchableWithoutFeedback onPress={this.goBack}>
                  <Icon name='caret-left' type={'FontAwesome'} style={{ color: CONSTANTS.YELLOW, fontSize: 50 }} />
                </TouchableWithoutFeedback>

              </View>
              <View style={{ backgroundColor: 'white', width: wp('70%'), height: hp('25%'), borderRadius: 5, elevation: 10 }}>
                {Platform.OS=='android'&&!videos.length==0&&<TouchableWithoutFeedback style={{ flex: 1, width: '100%', height: '100%' }} onPress={() => this.playVideo(videos[count].url)}>
                  <View style={{ flex: 1, padding: 8 }}>
                    <View style={{ flex: 1, justifyContent: 'center', backgroundColor: CONSTANTS.PRIMARYCOLOR, alignItems: 'center' }}>
                      <Icon name={'playcircleo'} type={'AntDesign'} style={{ color: 'white', fontSize: 40, width: 50 }} />
                    </View>
                  </View>
                </TouchableWithoutFeedback>}
                {Platform.OS=='ios'&&!videos.length==0&&<View style={{padding:8}}>
                  <YoutubeComponent videoId={videos[count].url}/>
                  <View style={{ justifyContent: 'center', alignItems: 'center', alignContent: 'center', paddingBottom: 5 }}>
                  <Text style={{ color: CONSTANTS.KING_BLUE, fontFamily: 'ProximaNova-Extrabld' }}>{videos[count].nombre_video}</Text>
                </View>
                </View>
                  
                }
                {Platform.OS=='android'&&!videos.length==0&&<View style={{ justifyContent: 'center', alignItems: 'center', alignContent: 'center', paddingBottom: 5 }}>
                  <Text style={{ color: CONSTANTS.KING_BLUE, fontFamily: 'ProximaNova-Extrabld' }}>{videos[count].nombre_video}</Text>
                </View>}
                
              </View>
              <View style={{ marginStart: 5 }}>
                <TouchableWithoutFeedback onPress={this.goForward}>
                  <Icon name='caret-right' type={'FontAwesome'} style={{ color: CONSTANTS.YELLOW, fontSize: 50 }} />
                </TouchableWithoutFeedback>
              </View>
            </View>
            <View style={{ flex: 2, justifyContent: 'center', alignItems: 'center', alignContent: 'center' }}>
              <View style={{ backgroundColor: 'white', width: wp('70%'), height: hp('30%'), borderRadius: 5, elevation: 10, paddingHorizontal: 20 }}>
                <View style={{ flex: 1 }}>
                  <View style={{ flex: 1, justifyContent: 'center', alignItems: 'center', alignContent: 'center' }}>
                    <Highlighter
                      style={{ fontFamily: 'ProximaNova-Extrabld', fontSize: 20, color: CONSTANTS.KING_BLUE }}
                      searchWords={['Modo', 'Creativo', ' ']}
                      highlightStyle={{ backgroundColor: CONSTANTS.ORANGE }}
                      textToHighlight={'Modo creativo'} />
                    <Text style={{ fontFamily: 'ProximaNova-Bold', color: CONSTANTS.GRAY, fontSize: 12 }}>RESPUESTAS</Text>
                  </View>
                  <View style={{ flex: 3 }}>
                    <FlatList
                      ref={(lista) => this.lista = lista}
                      data={data}
                      renderItem={this._renderItem}
                      keyExtractor={this._keyExtractor}
                      showsVerticalScrollIndicator={false}
                      ListEmptyComponent={<View style={{alignItems:'center',alignContent:'center',justifyContent:'center', flex:1,padding:20 }}><Text style={{color: CONSTANTS.YELLOW, fontFamily: 'ProximaNova-Bold', fontSize: 20,textAlign:'center'}}>¡No existen propuestas activas!</Text></View>}
                    />
                  </View>
                  <View style={{ flex: 1, justifyContent: 'center', alignContent: 'center', alignItems: 'center', borderTopWidth: 1, borderColor: CONSTANTS.GRAY }}>
                    <TouchableWithoutFeedback onPress={this.scrollDown}>
                      <Icon name='caret-down' type={'FontAwesome'} style={{ color: CONSTANTS.YELLOW, fontSize: 50 }} />
                    </TouchableWithoutFeedback>
                  </View>
                </View>
              </View>
            </View>
          </View>
        </ImageBackground>

      </Container>
    );
  }
}
export { LearningScreen }
/* <Card style={{width:CONSTANTS.WIDTH*0.9,height:300,marginTop:20}}>
            <CardItem style={{flex:1}}>
            <TouchableOpacity style={{flex:1,width:CONSTANTS.WIDTH*0.8,backgroundColor:CONSTANTS.PRIMARYCOLOR,borderWidth:1,borderColor:'#DFDFE2'}} onPress={()=>this.playVideo('DCsCYsflKh8')}>
              <View style={{flex:1,justifyContent:'center',alignItems:'center'}}>
              <Icon name={'playcircleo'} type={'AntDesign'} style={{color:'white',fontSize:40,width:50}}/>
              </View>

              <Image source={require('../../assets/logo_video.png')}  style={{width:30,height:23,alignSelf:'flex-end',marginLeft:20}} resizeMode={'contain'}/>
            </TouchableOpacity>
            </CardItem>
            <CardItem footer bordered style={{justifyContent:'center',alignItems:'center'}}>
              <Text style={{color:CONSTANTS.KING_BLUE,fontFamily:'ProximaNova-Bold',textAlign:'center'}}>¡Bienvenidos a Entre Líneas!</Text>
            </CardItem>

          </Card>
          <Card style={{width:CONSTANTS.WIDTH*0.9,height:300,marginTop:20}}>
            <CardItem style={{flex:1}}>
            <TouchableOpacity style={{flex:1,width:CONSTANTS.WIDTH*0.8,backgroundColor:CONSTANTS.PRIMARYCOLOR,borderWidth:1,borderColor:'#DFDFE2'}} onPress={()=>this.playVideo('IdtQH-q9Ybw')}>
              <View style={{flex:1,justifyContent:'center',alignItems:'center'}}>
              <Icon name={'playcircleo'} type={'AntDesign'} style={{color:'white',fontSize:40,width:50}}/>
              </View>

              <Image source={require('../../assets/logo_video.png')}  style={{width:30,height:23,alignSelf:'flex-end',marginLeft:20}} resizeMode={'cover'}/>
            </TouchableOpacity>
            </CardItem>
            <CardItem footer bordered style={{justifyContent:'center',alignItems:'center'}}>
              <Text style={{color:CONSTANTS.KING_BLUE,fontFamily:'ProximaNova-Bold',textAlign:'center'}}>¿Qué es un aforismo?</Text>
            </CardItem>

          </Card>
          <Card style={{width:CONSTANTS.WIDTH*0.9,height:300,marginTop:20}}>
            <CardItem style={{flex:1}}>
            <TouchableOpacity style={{flex:1,width:CONSTANTS.WIDTH*0.8,backgroundColor:CONSTANTS.PRIMARYCOLOR,borderWidth:1,borderColor:'#DFDFE2'}} onPress={()=>this.playVideo('VHI5q2DGNgs')}>
              <View style={{flex:1,justifyContent:'center',alignItems:'center'}}>
              <Icon name={'playcircleo'} type={'AntDesign'} style={{color:'white',fontSize:40,width:50}}/>
              </View>

              <Image source={require('../../assets/logo_video.png')}  style={{width:30,height:23,alignSelf:'flex-end',marginLeft:20}} resizeMode={'cover'}/>
            </TouchableOpacity>
            </CardItem>
            <CardItem footer bordered style={{justifyContent:'center',alignItems:'center'}}>
              <Text style={{color:CONSTANTS.KING_BLUE,fontFamily:'ProximaNova-Bold',textAlign:'center'}}>¡Mejora tus habilidades de inferencia!</Text>
            </CardItem>

          </Card>
          <Card style={{width:CONSTANTS.WIDTH*0.9,height:300,marginTop:20}}>
            <CardItem style={{flex:1}}>
            <TouchableOpacity style={{flex:1,width:CONSTANTS.WIDTH*0.8,backgroundColor:CONSTANTS.PRIMARYCOLOR,borderWidth:1,borderColor:'#DFDFE2'}} onPress={()=>this.playVideo('1RiyulCQ7d0')}>
              <View style={{flex:1,justifyContent:'center',alignItems:'center'}}>
              <Icon name={'playcircleo'} type={'AntDesign'} style={{color:'white',fontSize:40,width:50}}/>
              </View>

              <Image source={require('../../assets/logo_video.png')}  style={{width:30,height:23,alignSelf:'flex-end',marginLeft:20}} resizeMode={'cover'}/>
            </TouchableOpacity>
            </CardItem>
            <CardItem footer bordered style={{justifyContent:'center',alignItems:'center'}}>
              <Text style={{color:CONSTANTS.KING_BLUE,fontFamily:'ProximaNova-Bold',textAlign:'center'}}>Espacio Ñ - 27 letras - Anagramas, palíndromos y bifrontes</Text>
            </CardItem>

          </Card> */
