# Supplementary material for: Design of a micro-learning framework and mobile application using design-based research
Source: PeerJ Comput Sci. 2023 Mar 9;9:e1223. doi: 10.7717/peerj-cs.1223 (PMC10280576; doi:10.7717/peerj-cs.1223)
Supplement: Supplemental Information 1 [file peerj-cs-09-1223-s001.zip › BLApp-master/Screens/App/ModoCreativo.js]

import React, { Component } from 'react'
import { View, Platform, Image, Alert } from 'react-native'
import api from '../../utils/api'
import { Container,Text,  Input,  Textarea, Form, Item, Icon, Radio } from 'native-base'
import { TouchableOpacity } from 'react-native-gesture-handler'
import CONSTANTS from '../../Constants'
import tools from '../../utils/tools'
import Highlighter from 'react-native-highlight-words';
import NavigationService from '../../Navigation/NavigationService'
class CreativoScreen extends Component {
  constructor(props) {
    super(props)
    this.state = {
      user: '',
      body:'',
      autor:'',
      anonimo: false,
      enviado:false,
      revisado:false,
      publicado:false,
      palabra_clave:'',
      pregunta:''
    }
  }
  async componentDidMount() {
    let response = await api.postAnalytics('MODOCREATIVO')
    const user = await tools.getData('username')
    this.setState({ user })
    /* Alert.alert('Estamos construyendo el futuro en la educación','Esta pantalla todavia no está adecuada para el uso, sin embargo puedes observarla y darnos tu opinión.') */
  }
  postAforismo = async ()=>{
    const {anonimo} = this.state
    if (anonimo){
      this.setState({autor:'anonimo'})
    }
    const {autor,body,palabra_clave,pregunta} = this.state
    const data = {
      autor,
      texto:body,
      palabra_clave,
      pregunta
    }
    
    let response = await api.PostModoCreativo(data)
    if (response.status == 200){
      this.setState({enviado:true,anonimo:false,autor:'',body:'',palabra_clave:''})
      NavigationService.navigate('ModoCreativoDashboard')
    }else{
      Alert.alert("Ha ocurrido un error al enviar la propuesta de modo aforismo")
    }
  }
  render() {
    const { user } = this.state
    return (
      <Container style={{ backgroundColor: CONSTANTS.PRIMARYCOLOR }}>
          <View style={{ flex: 1, alignItems: 'center', justifyContent: 'center', alignContent: 'center' }}>
            <View style={{ flex: 1, width: '80%' }}>
              <View style={{ marginTop: 20, alignItems: 'center', justifyContent: 'center' }}>
                <Image source={require('../../assets/logo_app_n.png')} style={{ width: 80, height: 80 }} />
                <Highlighter
                  style={{ fontFamily: 'ProximaNova-Extrabld', fontSize: 25, color: CONSTANTS.KING_BLUE }}
                  searchWords={['Modo', 'Creativo', ' ']}
                  highlightStyle={{ backgroundColor: CONSTANTS.ORANGE }}
                  textToHighlight={'Modo creativo'} />
              </View>
              <View style={{ flexDirection: 'row', marginTop: 30 }}>
                <View style={{ flex: 1, alignItems: 'center', justifyContent: 'center' }}>
                  <Image source={require('../../assets/icon_user_wt.png')} style={{ width: 72, height: 80 }} />
                  <Text style={{ fontFamily: 'ProximaNova-Bold', fontSize: 16, color: CONSTANTS.KING_BLUE }}>{user}</Text>
                </View>
                <View style={{ flex: 2 }}>
                  <Form>
                    <Textarea rowSpan={3} value={this.state.body} onChangeText={body=>this.setState({body})} bordered placeholder="Escribe tu aforismo..." style={{ backgroundColor: 'white', borderRadius: 5, fontFamily: 'ProximaNova-Thin' }} />
                    <Item style={{ backgroundColor: 'white', height: 35, borderRadius: 5, marginTop: 5 }} last>
                      <Input value={this.state.pregunta} onChangeText={(pregunta)=>this.setState({pregunta})} style={{ backgroundColor: 'white', borderRadius: 5, fontFamily: 'ProximaNova-Thin', fontSize: 12, height: 35 }} placeholder={'Pregunta'} />
                    </Item>
                    <Item style={{ backgroundColor: 'white', height: 35, borderRadius: 5, marginTop: 5 }} last>
                      <Input value={this.state.palabra_clave} onChangeText={(palabra_clave)=>this.setState({palabra_clave})} style={{ backgroundColor: 'white', borderRadius: 5, fontFamily: 'ProximaNova-Thin', fontSize: 12, height: 35 }} placeholder={'Indica la palabra clave...'} />
                      <TouchableOpacity onPress={this.postAforismo}>
                        <View>
                        <Icon active name={Platform.OS == 'android' ? 'md-send' : 'ios-send'} type={'Ionicons'} style={[{ color: CONSTANTS.GRAY, fontSize: 16 }]} />
                        </View>
                        
                      </TouchableOpacity>
                    </Item>
                    <View style={{ height: 35, borderRadius: 3, marginTop: 5, backgroundColor: CONSTANTS.PRIMARYCOLOR, flexDirection: 'row', alignItems: 'center', justifyContent: 'center' }}>
                      <Input value={this.state.autor} onChangeText={autor=>this.setState({autor})} style={{ fontFamily: 'ProximaNova-Thin', fontSize: 13, height: 33, borderWidth: 1, borderColor: CONSTANTS.KING_BLUE, borderRadius: 5, marginEnd: 5, backgroundColor: CONSTANTS.PRIMARYCOLOR, textAlign: 'right' }} placeholder={'Autor'} placeholderTextColor={CONSTANTS.KING_BLUE} />
                      <Radio
                        onPress={() => this.setState({ anonimo: !this.state.anonimo })}
                        selected={this.state.anonimo}
                        style={{ backgroundColor: CONSTANTS.PRIMARYCOLOR }}
                      />
                      <Text style={{ fontFamily: 'ProximaNova-Bold', color: CONSTANTS.KING_BLUE, fontSize: 12, marginStart: 5 }}>Anónimo</Text>
                    </View>
                  </Form>
                  <Text style={{ color: 'white', fontFamily: 'ProximaNova-LightIt', fontSize: 11, marginTop: 5 }}>Nota: Ten en cuenta que la ortografía de tu aforismo, es vital para su comprensión</Text>
                </View>
              </View>
              <View style={{flex:1,flexDirection:'column'}}>
                <View style={{marginTop:60, backgroundColor:'#67DAC4',height:20,flexDirection:'row',justifyContent:'space-between',alignItems:'center',borderRadius:50,alignContent:'center'}}>
                    <View style={{marginTop:5,alignItems:'flex-start'}}>
                      <View style={[{height:40,width:40,borderRadius:80,backgroundColor:'white',borderWidth:1,borderColor:'red'},this.state.enviado?{backgroundColor:'red'}:'']}/>
                      <Text style={{color:'white',fontFamily:'ProximaNova-Bold',fontSize:10}}>Enviado</Text>
                    </View>
                    <View style={{marginTop:5,alignItems:'center'}}>
                      <View style={[{height:40,width:40,borderRadius:80,backgroundColor:'white',borderWidth:1,borderColor:CONSTANTS.ORANGE,marginTop:5},this.state.revisado?{backgroundColor:CONSTANTS.ORANGE}:'']}/>
                      <Text style={{color:'white',fontFamily:'ProximaNova-Bold',fontSize:10}}>Revisado</Text>
                    </View>
                    <View style={{marginTop:5,alignItems:'flex-end'}}>
                      <View style={[{height:40,width:40,borderRadius:80,backgroundColor:'white',borderWidth:1,borderColor:CONSTANTS.YELLOW,marginTop:5},this.state.publicado?{backgroundColor:CONSTANTS.YELLOW}:'']}/>
                      <Text style={{color:'white',fontFamily:'ProximaNova-Bold',fontSize:10}}>Publicado</Text>
                    </View>
                </View>
              </View>
            </View>
          </View>
        
      </Container>
    )
  }
}
export { CreativoScreen };
