# Supplementary material for: Design of a micro-learning framework and mobile application using design-based research
Source: PeerJ Comput Sci. 2023 Mar 9;9:e1223. doi: 10.7717/peerj-cs.1223 (PMC10280576; doi:10.7717/peerj-cs.1223)
Supplement: Supplemental Information 1 [file peerj-cs-09-1223-s001.zip › BLApp-master/Screens/App/ModoCreativoDashboard.js]

import React, { Component } from 'react'
import { View, Image, TouchableOpacity,  FlatList } from 'react-native'
import api from '../../utils/api'
import { Container,  Text,  Button, Card } from 'native-base'
import CONSTANTS from '../../Constants'
import { widthPercentageToDP as wp, heightPercentageToDP as hp } from 'react-native-responsive-screen'
import NavigationService from '../../Navigation/NavigationService'
import { NavigationEvents } from 'react-navigation'
import Loading from '../../Components/Loading'
import Highlighter from 'react-native-highlight-words';
class ModoCreativoDashboardScreen extends Component {
  constructor(props) {
    super(props)
    this.state = {
      aforismos_sugeridos:[]
    }
  }
  async componentDidMount() {
    let response = await api.postAnalytics('MODO CREATIVO DASHBOARD')
    this.setState({ loading: true })
    const { data } = await api.getModoCreativo(withUser=true)
    this.setState({ aforismos_sugeridos: data})
    this.setState({ loading: false })
    /* Alert.alert('Estamos construyendo el futuro en la educación','Esta pantalla todavia no está adecuada para el uso, sin embargo puedes observarla y darnos tu opinión.') */
  }
  createAforismo = async () => {
    NavigationService.navigate('ModoCreativo')
  }
  onFocusScreen = async () => {
    this.setState({ loading: true })
    const { data } = await api.getModoCreativo(withUser=true)
    this.setState({ aforismos_sugeridos: data })
    this.setState({ loading: false })
  }

  async pressModoCreativo(item) {
    NavigationService.navigate('ModoCreativoForo',{autor:true,id:item.id,texto:item.texto,status:item.status})
  }
  _keyExtractor = (item, index) => item.id.toString()

  _renderItem = ({ item }) => (
    <TouchableOpacity onPress={()=>this.pressModoCreativo(item)} style={{paddingVertical:10}}>
      <View style={{ borderColor: CONSTANTS.GRAY, borderBottomWidth: 0.5, alignItems: 'center' }}>
        <Text style={{ fontFamily: 'Proxima Nova Light Italic', fontSize: 20, textAlign: 'center' }}>{item.texto == null ? 'Hace falta texto' : item.texto}</Text>
      </View>
    </TouchableOpacity>
  )
  render() {
    const {aforismos_sugeridos,loading} = this.state
    return (
      <Container style={[{ backgroundColor: CONSTANTS.PRIMARYCOLOR }]}>
        <NavigationEvents onDidFocus={this.onFocusScreen} />
        <Loading
          loading={loading}
        />
        <View style={{ flex: 1, paddingTop: 20 }}>
          <View style={{ flex: 1, alignItems: 'center', alignContent: 'center' }}>
            <View style={{ alignItems: 'center', justifyContent: 'center', alignContent: 'center' }}>
            <View style={{ marginTop: 20, alignItems: 'center', justifyContent: 'center' }}>
                <Image source={require('../../assets/logo_app_n.png')} style={{ width: 80, height: 80 }} />
                <Highlighter
                  style={{ fontFamily: 'ProximaNova-Extrabld', fontSize: 25, color: CONSTANTS.KING_BLUE }}
                  searchWords={['Modo', 'Creativo', ' ']}
                  highlightStyle={{ backgroundColor: CONSTANTS.ORANGE }}
                  textToHighlight={'Modo creativo'} />
              </View>
              <Button onPress={this.createAforismo} style={[{ borderRadius: 15, alignItems: 'center', justifyContent: 'center', backgroundColor: CONSTANTS.PINK, marginTop: 20 }, this.state.nuevoReto ? { elevation: 0 } : '']}>
                <Text style={{ fontFamily: 'ProximaNova-Extrabld', color: CONSTANTS.YELLOW, textAlign: 'center', fontSize: 25 }}>SUGERIR AFORISMO</Text>
              </Button>
            </View>
          </View>
          <View style={{ flex: 2, marginTop: 30 }}>
            <View style={{ backgroundColor: CONSTANTS.BLUE, height: 20, justifyContent: 'center', alignItems: 'center', alignContent: 'center' }}>
              <View style={[{ height: 40, width: 40, borderRadius: 80, backgroundColor: 'white', justifyContent: 'center', alignItems: 'center', alignContent: 'center' }]}>
                <Text style={{ fontFamily: 'ProximaNova-Extrabld', color: CONSTANTS.PRIMARYCOLOR, fontSize: 30 }}>{aforismos_sugeridos.length}</Text>
              </View>
            </View>
            <View style={{ padding: 30 ,flex:1}}>
              <Card style={[{ borderRadius: 10, maxHeight: hp('40%') }]}>
              <FlatList
                      data={aforismos_sugeridos}
                      renderItem={this._renderItem}
                      keyExtractor={this._keyExtractor}
                      showsVerticalScrollIndicator={false}
                      ListEmptyComponent={<View style={{alignItems:'center',alignContent:'center',justifyContent:'center', flex:1,padding:20 }}><Text style={{ fontFamily: 'ProximaNova-Bold', fontSize: 20,textAlign:'center'}}>¡No ha sugerido ningún aforismo!</Text></View>}
                    />
              </Card>
            </View>
          </View>
        </View>
      </Container>
    )
  }
}
export { ModoCreativoDashboardScreen };
