# Supplementary material for: Design of a micro-learning framework and mobile application using design-based research
Source: PeerJ Comput Sci. 2023 Mar 9;9:e1223. doi: 10.7717/peerj-cs.1223 (PMC10280576; doi:10.7717/peerj-cs.1223)
Supplement: Supplemental Information 1 [file peerj-cs-09-1223-s001.zip › BLApp-master/Screens/App/ModoCreativoForo.js]

import React, { Component } from 'react'
import { View, ImageBackground, Platform, Image, TouchableWithoutFeedback, TextInput, ScrollView,  Text, Alert } from 'react-native'
import Comment from '../../Components/Comment'
import api from '../../utils/api'
import { Container, Header, Left, Right, Card, CardItem, Icon } from 'native-base'
import CONSTANTS from '../../Constants'
import tools from '../../utils/tools'
import MenuB from '../../Components/Menu'
import { widthPercentageToDP as wp, heightPercentageToDP as hp } from 'react-native-responsive-screen'
import Highlighter from 'react-native-highlight-words';
import { KeyboardAwareScrollView } from 'react-native-keyboard-aware-scroll-view'
class ModoCreativoForoScreen extends Component {
    constructor(props) {
        super(props)
        this.state = {
            comentarios: [],
            id: '',
            name: '',
            body: '',
            status:0
        }
    }
    static navigationOptions = {
        header: null
    }
    async componentDidMount() {
        const { navigation } = this.props
        let response = await api.postAnalytics('FORO')
        this.setState({status:navigation.getParam('status',0)})
        const name = await tools.getData('user')
        const id = JSON.parse(await tools.getData('user_id'))
        this.setState({
            id,
            name
        })
        const data = await api.getFeedbacks(navigation.getParam('id', 0))
        this.setState({
            comentarios: data.data
        })
    }
    Comentar = async () => {
        const { navigation } = this.props
        const modocreativo_id = navigation.getParam('id', 0)
        const { id, name, body } = this.state
        try {
            const response = await api.PostFeedback({
                name,
                user_id: id,
                body,
                modocreativo: modocreativo_id
            })
            const data = await api.getFeedbacks(modocreativo_id)
            this.setState({
                comentarios: data.data,
                body: ''
            })
        } catch{
            Alert.alert("Ha ocurrido un error al comentar")
        }

    }
    render() {
        const { navigation } = this.props
        const { comentarios } = this.state
        return (
            <Container>
                <ImageBackground source={require('../../assets/fondo_azul.png')} resizeMode='stretch' style={{ width: '100%', height: '100%' }}>
                    <Header style={[{ backgroundColor: '#C3C3C5', borderColor: 'white', elevation: 1, height: 20 }, Platform.OS == 'android' ? { marginTop: 20 } : { marginTop: 50, height: 20 }]}>
                        <Left>
                            <MenuB button={<Image source={require('../../assets/menu_new_yellow.png')} style={[{ width: 50, height: 50 }, Platform.OS == 'ios' ? { marginBottom: 40 } : '']} />} />
                        </Left>
                        <Right>

                        </Right>
                    </Header>

                    <ScrollView style={{ marginTop: navigation.getParam('autor', false) ? 0 : 20 }} scrollEnabled={false}>
                        {navigation.getParam('autor', false) &&
                            <View style={{ flex: 1,alignItems: 'center', justifyContent: 'center', alignContent: 'center'}}>
                                <View style={{ flex: 1, flexDirection: 'column', marginBottom: 25, width: '80%' }}>
                                    <View style={{ marginTop: 60, backgroundColor: '#67DAC4', height: 20, flexDirection: 'row', justifyContent: 'space-between', alignItems: 'center', borderRadius: 50, alignContent: 'center' }}>
                                        <View style={{ marginTop: 5, alignItems: 'flex-start' }}>
                                            <View style={[{ height: 40, width: 40, borderRadius: 80, backgroundColor: 'white', borderWidth: 1, borderColor: 'red' }, this.state.status == 0 ? { backgroundColor: 'red' } : '']} />
                                            <Text style={{ color: 'white', fontFamily: 'ProximaNova-Bold', fontSize: 10 }}>Enviado</Text>
                                        </View>
                                        <View style={{ marginTop: 5, alignItems: 'center' }}>
                                            <View style={[{ height: 40, width: 40, borderRadius: 80, backgroundColor: 'white', borderWidth: 1, borderColor: CONSTANTS.ORANGE, marginTop: 5 }, this.state.status == 1 ? { backgroundColor: CONSTANTS.ORANGE } : '']} />
                                            <Text style={{ color: 'white', fontFamily: 'ProximaNova-Bold', fontSize: 10 }}>Revisado</Text>
                                        </View>
                                        <View style={{ marginTop: 5, alignItems: 'flex-end' }}>
                                            <View style={[{ height: 40, width: 40, borderRadius: 80, backgroundColor: 'white', borderWidth: 1, borderColor: CONSTANTS.YELLOW, marginTop: 5 }, this.state.status == 2 ? { backgroundColor: CONSTANTS.YELLOW } : '']} />
                                            <Text style={{ color: 'white', fontFamily: 'ProximaNova-Bold', fontSize: 10 }}>Publicado</Text>
                                        </View>
                                    </View>
                                </View>
                            </View>}
                        <KeyboardAwareScrollView contentContainerStyle={{ justifyContent: 'center', alignItems: 'center', alignContent: 'center', flex: 1 }} >
                            <View style={{ flex: 1, justifyContent: 'center', alignItems: 'center', alignContent: 'center' }}>
                                {!navigation.getParam('autor', false) && <Image source={require('../../assets/tips.png')} style={{ width: 60, height: 80 }} />}
                                <Highlighter
                                    style={{ fontFamily: 'ProximaNova-Extrabld', fontSize: 20, color: CONSTANTS.KING_BLUE }}
                                    searchWords={['Modo', 'Creativo', ' ']}
                                    highlightStyle={{ backgroundColor: CONSTANTS.ORANGE }}
                                    textToHighlight={'Modo creativo'} />
                            </View>
                            <Card style={{ backgroundColor: '#F8FAFA', width: wp('80%'), height: hp('70%'), borderRadius: 10, flex: 1 }}>
                                <CardItem style={{ backgroundColor: '#F8FAFA' }} header>
                                    <Left>
                                        <Icon name={'forum'} type={'MaterialIcons'} style={{ color: CONSTANTS.ORANGE }} />
                                    </Left>
                                    <Right >
                                        <View style={{ backgroundColor: 'red', alignContent: 'center', alignItems: 'center', justifyContent: 'space-around', borderRadius: 10, flex: 1 }}>
                                            <Text style={{ fontFamily: 'ProximaNova-Extrabld', color: CONSTANTS.ORANGE, width: wp('60%'), backgroundColor: 'white', fontSize: 17 }} >{!navigation.getParam('autor', false) ? 'COMPARTE TU PUNTO DE VISTA  ' : 'MIRA LO QUE SUGIEREN OTROS USUARIOS'}</Text>
                                        </View>
                                    </Right>
                                </CardItem>
                                <CardItem style={{ backgroundColor: '#F8FAFA' }} bordered>
                                    <Text style={{ color: CONSTANTS.KING_BLUE, fontSize: 20, fontFamily: 'ProximaNova-SemiboldIt' }} >{navigation.getParam('texto', 'AFORISMO')}</Text>
                                </CardItem>
                                <CardItem style={{ backgroundColor: '#F8FAFA' }} bordered>
                                    <ScrollView style={{ height: hp('35%') }}
                                        ref={'scrollView'}
                                        onContentSizeChange={(width, height) => {
                                            this.refs.scrollView.scrollTo({ y: height })
                                        }}
                                    >
                                        {comentarios.map((comentario, id) => (
                                            <Comment
                                                key={id}
                                                nombre={comentario.name}
                                                body={comentario.body}
                                                fecha={comentario.created_on}
                                            />
                                        ))}
                                        {comentarios.length == 0 && navigation.getParam('autor', false) && <Text style={{ fontFamily: 'ProximaNova-SemiboldIt' }}>No hay sugerencias de otros usuarios hasta el momento...</Text>}
                                    </ScrollView>
                                </CardItem>
                                {!navigation.getParam('autor', false) && <CardItem>
                                    <TextInput
                                        placeholder={'(120) Participar...'}
                                        value={this.state.body}
                                        maxLength={120}
                                        style={{ flex: 1, marginBottom: 10, height: hp('10%') }}
                                        onChangeText={text => this.setState({ body: text })}
                                        onSubmitEditing={this.Comentar}
                                    />
                                    <TouchableWithoutFeedback onPress={this.Comentar} style={{ flex: 1 }}>
                                        <Icon active name={Platform.OS == 'android' ? 'md-send' : 'ios-send'} type={'Ionicons'} style={{ color: CONSTANTS.GRAY }} />
                                    </TouchableWithoutFeedback>


                                </CardItem>}


                            </Card>
                        </KeyboardAwareScrollView >

                    </ScrollView>
                </ImageBackground>
            </Container>

        )
    }
}
export { ModoCreativoForoScreen };
