# Supplementary material for: Design of a micro-learning framework and mobile application using design-based research
Source: PeerJ Comput Sci. 2023 Mar 9;9:e1223. doi: 10.7717/peerj-cs.1223 (PMC10280576; doi:10.7717/peerj-cs.1223)
Supplement: Supplemental Information 1 [file peerj-cs-09-1223-s001.zip › BLApp-master/Screens/App/Performance.js]

import React, { Component } from 'react';
import { Container,  Icon } from 'native-base'
import {  View, Image, Text, Animated, StyleSheet, TouchableWithoutFeedback, FlatList } from "react-native";
import Loading from '../../Components/Loading'
import CONSTANTS from '../../Constants';
import api from '../../utils/api';
import { widthPercentageToDP as wp, heightPercentageToDP as hp } from 'react-native-responsive-screen';
import tools from '../../utils/tools';
class PerformanceScreen extends Component {
  constructor(props) {
    super(props)
    this.state = {
      aciertos: 0,
      total: 0,
      partidas: 0,
      percentage: '0%',
      loading: false,
      data: [],
      username: '',
      more:false,
      userIndex:0,

    }
  }

  scaleFontSize = (fontSize) => {
    const ratio = fontSize / 640; // get ratio based on your standard scale 
    const newSize = Math.round(ratio * CONSTANTS.HEIGHT);
    return newSize;
  }
  async componentDidMount() {
    let response = await api.postAnalytics('PERFORMANCE')
    this.setState({ loading: true })
    const performance = await api.getPerformance()
    const username = await tools.getData('username')
    const { aciertos, total, partidas } = performance.data
    const matches = await api.getStats()
    let { data } = await api.getRanking()
    data = data.sort((a, b) => b.score - a.score)
    let percentage = '0%'
    if (total != 0) {
      percentage = (parseInt((aciertos / total) * 100)).toString() + '%'
    }
    await this.setState({ aciertos, total, partidas, percentage, loading: false, data, username})

  }
  _keyExtractor = (item, index) => item.id.toString()

  _renderItem = ({ item, index }) => (

    <View style={[{ borderColor: CONSTANTS.LIGHTBLUE, borderBottomWidth: 0.5, alignItems: 'center', flexDirection: 'row', padding: 10 }, this.state.username == item.name ? { backgroundColor: CONSTANTS.BLUE, opacity: 0.7 } : '']}>
      <View>
        <Image source={require('../../assets/icon_user_wt.png')} style={{ width: 40, height: 40 }} />
      </View>
      <View style={{ paddingLeft: 10 }}>
        <Text style={{ fontFamily: 'ProximaNova-Extrabld', fontSize: 20, textAlign: 'center', color: 'white' }}>{item.name}</Text>
        <Text style={{ fontFamily: 'ProximaNova-Light', fontSize: 20, textAlign: 'center', color: 'white' }}>{`Puesto ${index + 1}`}</Text>
      </View>
      <View style={{ justifyContent: 'space-between', flex: 1 }}>
        <Text style={{ fontFamily: 'ProximaNova-Light', fontSize: 20, textAlign: 'center', color: 'white', textAlign: 'right' }}>{item.score}</Text>
      </View>
    </View>
  )
  render() {
    const { aciertos, total, partidas, data } = this.state
    const TEXT_LENGTH = 60
    const TEXT_HEIGHT = 25
    const OFFSET = TEXT_LENGTH / 2 - TEXT_HEIGHT / 2
    return (
      <Container style={[this.state.loading ? { shadowOpacity: 0.3, opacity: 0.5, backgroundColor: 'rgba(0,0,0,0.5)' } : '']}>
        <Loading loading={this.state.loading} />
        <View style={{ alignItems: 'center', justifyContent: 'center', flex: 1 }}>
          <View style={{ marginTop: 10 }}>
            <Image style={[CONSTANTS.HEIGHT < 600 ? { width: 100, height: 90 } : { width: 120, height: 110 }]} source={require('../../assets/progreso_black.png')} />
          </View>
          {!this.state.more&&<View style={styles.container}>
            <View style={styles.progressBar}>
              <Animated.View style={[StyleSheet.absoluteFill], { backgroundColor: CONSTANTS.YELLOW, width: this.state.percentage, borderRadius: 15 }} />
            </View>
            <View style={{ flexDirection: 'row', justifyContent: 'space-between', alignContent: 'center', alignItems: 'center', width: wp('80%') }}>
              <View style={{ alignSelf: 'flex-start' }}>
                <Text style={{ fontFamily: 'ProximaNova-Bold' }}>Principiante</Text>
              </View>
              <View style={{ alignSelf: 'center' }}>
                <Text style={{ fontFamily: 'ProximaNova-Bold' }}>Medio</Text>
              </View>
              <View style={{ alignSelf: 'flex-end' }}>
                <Text style={{ fontFamily: 'ProximaNova-Bold' }}>Experto</Text>
              </View>

            </View>
          </View>}

          {!this.state.more&&<View style={{ flex: 1, flexDirection: 'row', justifyContent: 'center', alignItems: 'center', alignSelf: 'center', marginBottom: 20 }}>
            <View style={{ flex: 1 }}>
              <Text allowFontScaling={true} style={{ textAlign: 'center', fontFamily: 'ProximaNova-Black', color: CONSTANTS.BLUE, fontSize: this.scaleFontSize(50) }}>{aciertos}</Text>
              <Text allowFontScaling={true} style={{ textAlign: 'center', fontFamily: 'ProximaNova-Black', color: CONSTANTS.BLUE }}>Aciertos</Text>
            </View>
            <View style={{ flex: 1 }}>
              <Text allowFontScaling={true} style={{ textAlign: 'center', fontFamily: 'ProximaNova-Black', color: CONSTANTS.PINK, fontSize: this.scaleFontSize(50) }}>{partidas}</Text>
              <Text allowFontScaling={true} style={{ textAlign: 'center', fontFamily: 'ProximaNova-Black', color: CONSTANTS.PINK }}>Intentos</Text>
            </View>
          </View>}
        </View>
        <View style={[{ flex: 1, justifyContent: 'center', alignContent: 'center', alignItems: 'center' },this.state.more?{flex:4}:{flex:1}]}>
          <View><Text style={{ color: CONSTANTS.BLUE, fontFamily: 'ProximaNova-Bold', fontSize: 20 }}>RANKING DE JUGADORES</Text></View>
          <View style={{ backgroundColor: CONSTANTS.PRIMARYCOLOR, width: wp('70%'), height: hp('30%'), borderRadius: 5, elevation: 10, paddingHorizontal: 20 }}>
            <View style={{ flex: 1 }}>
              <View style={{ flex: 3 }}>
                <FlatList
                  ref={(lista) => this.lista = lista}
                  data={data}
                  renderItem={this._renderItem}
                  keyExtractor={this._keyExtractor}
                  showsVerticalScrollIndicator={false}
                  ListEmptyComponent={<View style={{alignItems:'center',alignContent:'center',justifyContent:'center', flex:1,padding:20 }}><Text style={{color: CONSTANTS.YELLOW, fontFamily: 'ProximaNova-Bold', fontSize: 20,textAlign:'center'}}>¡Practica para ver tu nombre aquí!</Text></View>}
                />
              </View>
              <View style={{ flex: 1, justifyContent: 'center', alignContent: 'center', alignItems: 'center', borderTopWidth: 1, borderColor: CONSTANTS.LIGHTBLUE }}>
                <TouchableWithoutFeedback onPress={this.scrollDown}>
                  <Icon name='caret-down' type={'FontAwesome'} style={{ color: CONSTANTS.YELLOW, fontSize: 50 }} />
                </TouchableWithoutFeedback>
              </View>
            </View>
          </View>
          <View style={{ justifyContent: 'center', alignContent: 'center', alignItems: 'center' }} onTouchStart={()=>this.setState({more:!this.state.more})}><Text style={{ color: CONSTANTS.PRIMARYCOLOR, fontSize: 12, textAlign: 'center', width: wp('70%'), textDecorationColor: CONSTANTS.PRIMARYCOLOR, textDecorationLine: 'underline' }}>{this.state.more ?'Ver menos':'Ver más'}</Text></View>
        </View>
      </Container>
    );
  }
}
const styles = StyleSheet.create({
  container: {
    flex: 1,
    width: "100%",
    flexDirection: 'column',
    justifyContent: 'center',
    alignItems: 'center',
    marginTop: 20,
    backgroundColor: 'white',
    marginBottom: 20
  },
  progressBar: {
    flexDirection: 'row',
    height: 30,
    width: '80%',
    backgroundColor: '#ecf0f1',
    borderRadius: 15,
  }
})
export { PerformanceScreen }
