# Supplementary material for: Design of a micro-learning framework and mobile application using design-based research
Source: PeerJ Comput Sci. 2023 Mar 9;9:e1223. doi: 10.7717/peerj-cs.1223 (PMC10280576; doi:10.7717/peerj-cs.1223)
Supplement: Supplemental Information 1 [file peerj-cs-09-1223-s001.zip › BLApp-master/Screens/App/Practice.js]

import React, { Component } from 'react';
import { View, Alert, Image, StyleSheet,TouchableWithoutFeedback, Platform } from 'react-native'
import { Text, Icon, Container, Header, Right, Left } from 'native-base'
import Loading from '../../Components/Loading'
import Resultado from '../../Components/Resultado'
import CONSTANTS from '../../Constants';
import API from '../../utils/api'
import { TouchableOpacity,  ScrollView, } from 'react-native-gesture-handler';
import SwitchToggle from 'react-native-switch-toggle';
import tools from '../../utils/tools';
import api from '../../utils/api';
import TimeFormatter from 'minutes-seconds-milliseconds'
import ProgressBar from 'react-native-progress/Bar'
import { widthPercentageToDP as wp, heightPercentageToDP as hp } from 'react-native-responsive-screen';
import PlaySound from '../../utils/playsounds'
import NavigationService from '../../Navigation/NavigationService';
import HalfCircle from '../../Components/HalfCircle';
import MenuB from '../../Components/Menu';
import { TalkBubble } from '../../Components/TalkBubble';
import Highlighter from 'react-native-highlight-words'
class PracticeScreen extends Component {
  constructor(props) {
    super(props)
    this.state = {
      aforismos: [],
      count: 0,
      aciertos: 0,
      total: 5,
      correct_a: false,
      correct_b: false,
      finish: false,
      start: false,
      idioma: true,
      dificultad: 1,
      showToast: false,
      modalVisible: true,
      pressOut: false,
      incorrect_choose: false,
      loading: false,
      time_after: null,
      time_before: null,
      correct_choose: false,
      dificultad1: 0,
      dificultad2: 0,
      dificultad3: 0,
      percentage: '0%'
    }
    this.handleBackButtonClick = this.handleBackButtonClick.bind(this);
  }
  static navigationOptions = {
    header: null
  }

  async componentWillMount() {
    try {
      await this.checkForLevel(5, this.state.idioma)
    } catch (err) {

    }
  }
  async componentDidMount(){
    let response = await api.postAnalytics('PRACTICA')
  }
  handleBackButtonClick() {
    this.props.navigation.navigate('Practice');
    return true;
  }

  checkForLevel = async (check_for, idioma) => {
    const lang = idioma ? 0 : 1
    this.setState({ loading: true })
    const response = await api.checkLevelComplete(check_for, lang)
    const { dificultad1, dificultad2, dificultad3 } = response.data
    this.setState({ dificultad1, dificultad2, dificultad3, loading: false })

  }
  _nextQuestion = async () => {
    let { aforismos, count, percentage } = this.state
    percentage = this.getPercentage()
    if (count != aforismos.length - 1) {
      this.setState({ count: this.state.count + 1, correct_a: false, correct_b: false, pressOut: false, incorrect_choose: false, correct_choose: false, percentage })
    } else {
      this.setState({ date: tools.getDate(), time_after: new Date().getTime(), finish: true }, async () => {
        const { aciertos, total, dificultad, date, time_after, time_before, idioma } = await this.state
        if (aciertos == 5) {
          PlaySound.BestScore()
        } else {
          PlaySound.GameOver()
        }
        let score = await Math.round(((aciertos/total)*5*100)-(((time_after-time_before)/3600000)*5*5*100))
        score = await score<0 ? 0:score
        try{
          const response = await api.sendStats({
            idioma: idioma ? 0 : 1,
            aciertos,
            total,
            dificultad,
            tiempo: TimeFormatter(time_after - time_before),
            score,
            pub_date: date
          })
        }catch(err){
          Alert.alert("Ha ocurrido un error al enviar las estadísticas")
        }
        
      })

    }
  }
  _chooseAnswerA = async () => {
    const { aforismos, count } = this.state
    if (aforismos[count].correct_response == 'ra') {
      this.setState({ correct_a: true, correct_choose: true })
      PlaySound.Win()
      this.setState({ aciertos: this.state.aciertos + 1 })
    } else {
      PlaySound.Fail()
      this.setState({ correct_b: true, incorrect_choose: true })
    }
  }
  _chooseAnswerB = async () => {
    const { aforismos, count } = this.state
    if (aforismos[count].correct_response == 'rb') {
      this.setState({ correct_b: true, correct_choose: true })
      PlaySound.Win()
      this.setState({ aciertos: this.state.aciertos + 1 })
    } else {
      PlaySound.Fail()
      this.setState({ correct_a: true, incorrect_choose: true })
    }
  }
  _onClose() {
    this.setState({
      count: 0,
      aciertos: 0,
      finish: false,
      incorrect_choose: false,
      correct_choose: false,
      start: false,
      correct_a: false,
      correct_b: false,
      pressOut: false
    })
    this.checkForLevel(5, this.state.idioma)
  }
  async _chooseLevel(level) {
    PlaySound.Begin()
    this.setState({ dificultad: level }, async () => {
      if (this.state.idioma) {
        try {
          this.setState({ loading: true })
          const response = await API.getAforismos(0, level,5)
          if (response.status == 200) {
            this.setState({ aforismos: response.data, start: true, loading: false, time_before: new Date().getTime() })
          } else {
            Alert.alert('Error', JSON.stringify(response.data))
            this.setState({ loading: false })
          }

        } catch (err) {
          Alert.alert('Error', JSON.stringify(err))
          this.setState({ loading: false })
        }
      } else {
        try {
          this.setState({ loading: true })
          const response = await API.getAforismos(1, level,5)
          if (response.status == 200) {
            this.setState({ aforismos: response.data, start: true, loading: false, time_before: new Date().getTime() })
          } else {
            Alert.alert('Error', JSON.stringify(response.data))
            this.setState({ loading: false })
          }

        } catch (err) {
          Alert.alert('Error', JSON.stringify(err))
          this.setState({ loading: false })
        }
      }
    })
  }
  getButtonText() {
    return this.state.idioma ? 'ESPAÑOL' : 'INGLÉS';
  }

  getRightText() {
    return this.state.idioma ? '' : 'ESPAÑOL';
  }

  getLeftText() {
    return this.state.idioma ? 'INGLÉS' : '';
  }
  async _nextLevel() {
    if (this.state.dificultad != 3) {
      this.setState({ dificultad: this.state.dificultad + 1, pressOut: false }, async () => {
        if (this.state.idioma) {
          const response = await API.getAforismos(0, this.state.dificultad,5)
          this.setState({ aforismos: response.data, count: 0, aciertos: 0, finish: false, correct_a: false, correct_b: false, incorrect_choose: false, time_before: new Date().getTime() })
        } else {
          const response = await API.getAforismos(1, this.state.dificultad,5)
          this.setState({ aforismos: response.data, count: 0, aciertos: 0, finish: false, correct_a: false, correct_b: false, incorrect_choose: false, time_before: new Date().getTime() })
        }

      })
    } else {
      this._onClose()
    }

  }
  async _again() {
    await this._chooseLevel(this.state.dificultad)
    this.setState({
      count: 0,
      aciertos: 0,
      finish: false,
      correct_a: false,
      correct_b: false,
      incorrect_choose: false,
      correct_choose: false,
      pressOut: false
    })
  }
  getPercentage() {
    const { total, count } = this.state
    const percentage = parseInt((count / total) * 100).toString + "%"
    return percentage
  }
  switchController() {
    this.setState({ idioma: !this.state.idioma }, () => {
      this.checkForLevel(5, this.state.idioma)
    })
  }
  scaleFontSize = (fontSize) => {
    const ratio = fontSize / 680; // get ratio based on your standard scale 
    let newSize = fontSize
    if (CONSTANTS.HEIGHT < 680) {
      newSize = Math.round(ratio * CONSTANTS.HEIGHT);
    }
    return newSize;
  }
  messageFlag = () => {
    const { dificultad, dificultad1, dificultad2, dificultad3 } = this.state
    if (dificultad == 1) {
      if (dificultad1 == 1) {
        return false
      } else {
        return true
      }
    }
    if (dificultad == 2) {
      if (dificultad2 == 1) {
        return false
      } else {
        return true
      }
    }
    if (dificultad == 3) {
      if (dificultad3 == 1) {
        return false
      } else {
        return true
      }
    }

  }
  render() {
    const { aforismos, count, correct_a, correct_b, pressOut, time_after, time_before, total, dificultad1, dificultad2, dificultad3 } = this.state
    return (
      <Container style={[{ flex: 1 }, this.state.finish ? { shadowOpacity: 0.3, opacity: 0.5, backgroundColor: 'rgba(68, 68, 68, 0.6)' } : '', this.state.loading ? { shadowOpacity: 0.3, opacity: 0.3, backgroundColor: 'rgba(68, 68, 68, 0.6)' } : '', this.state.start ? { backgroundColor: CONSTANTS.PRIMARYCOLOR } : '']}>
        {<Header style={[{ backgroundColor: '#C3C3C5', elevation: 0}, Platform.OS == 'android' ? { marginTop: 20, borderColor: 'white',height:30 }:'']}>
          <Left>
            <MenuB button={<Image style={{ width: 50, height: 50 }} source={require('../../assets/menu_new_blue.png')} />} />
          </Left>

          <Right>
            {this.state.start && <ProgressBar progress={(count + 1) / total} width={wp('30%')} height={12} borderRadius={10} color={CONSTANTS.YELLOW} borderColor={'gray'} />}
            {!this.state.start && <TouchableWithoutFeedback onPress={() => NavigationService.navigate('Reto')}>
              <Image source={require('../../assets/reto_icon.png')} style={{ width: 20, height: 21 }} />
            </TouchableWithoutFeedback>}
            {/* <Text style={{ color: CONSTANTS.KING_BLUE, fontFamily: 'ProximaNova-Bold', width: 200,alignItems: 'center', justifyContent: 'center', marginStart: 2 }}>{` ${count + 1}/${total}`}</Text> */}
          </Right>
        </Header>}
        <Loading
          loading={this.state.loading}
        />
        <Resultado
          visible={this.state.finish}
          messageFlag={this.messageFlag}
          continueButton={() => this._onClose()}
          againButton={() => this._again()}
          duration={TimeFormatter(time_after - time_before)}
          aciertos={this.state.aciertos}
          total={this.state.total}
          onClose={() => this._onClose()}
          onGotoTips={() => this._onClose()}
        />
        {aforismos.length != 0 && this.state.start &&
          <ScrollView style={{ flex: 1 }} ref={'scrollview'} onContentSizeChange={(width, height) => {
            this.refs.scrollview.scrollTo({ y: height })

          }}>
            <View style={{ flex: 1 }}>
              <Image source={require('../../assets/practica.png')} style={{ width: 105, height: 118, alignSelf: 'center', marginBottom: 10, marginTop: 5 }} />
              <Text textAlign={'center'} style={{ color: CONSTANTS.BLUE, fontFamily: 'ProximaNova-Extrabld', textAlign: 'center', fontSize: 25, marginBottom: 5 }}>¡PRACTIQUEMOS!</Text>
              <View style={{ flex: 1, alignItems: 'center', alignContent: 'center', justifyContent: 'center' }}>
                <View style={{ width: wp('85%') }}>
                  {!aforismos[count].palabra_clave && <Text style={{ color: 'white', fontSize: this.scaleFontSize(20), fontFamily: 'ProximaNova-SemiboldIt' }}>
                    {aforismos[count].texto}
                  </Text>}
                  {aforismos[count].palabra_clave && <Highlighter
                    style={{ color: 'white', fontSize: this.scaleFontSize(20), fontFamily: 'ProximaNova-SemiboldIt' }}
                    searchWords={[aforismos[count].palabra_clave]}
                    highlightStyle={{ backgroundColor: CONSTANTS.ORANGE }}
                    textToHighlight={aforismos[count].texto} />}
                  <Text style={{ color: 'white', fontSize: this.scaleFontSize(20), fontFamily: 'ProximaNova-Black' }}>
                    {'-'}
                  </Text>
                  <Text style={{ color: 'white', fontSize: this.scaleFontSize(20), marginTop: 5, fontFamily: 'ProximaNova-Black' }}>
                    {aforismos[count].pregunta}
                  </Text>
                </View>

              </View>
            </View>


            <View style={{ flex: 1, flexDirection: 'row', marginTop: 20 }}>
              <TouchableOpacity disabled={this.state.pressOut} onPress={this._chooseAnswerA} onPressOut={() => this.setState({ pressOut: true })} style={[{ justifyContent: 'center', alignItems: 'center', borderColor: CONSTANTS.LIGHTBLUE, borderRightWidth: 2, borderTopWidth: 2, borderBottomWidth: 1, height: hp('20%'), width: wp('50%') }, correct_a && pressOut ? { backgroundColor: CONSTANTS.SUCCESS_COLOR } : pressOut ? { backgroundColor: CONSTANTS.FAIL_COLOR } : '']}>
                <Text style={{ fontFamily: 'ProximaNova-Black', color: CONSTANTS.YELLOW, fontSize: this.scaleFontSize(30), textAlign: 'center' }}>A.</Text>
                <Text style={[{ textAlign: 'center', fontFamily: 'ProximaNova-Light', flex: 1, color: 'white', fontSize: this.scaleFontSize(16) }, aforismos[count].ra.length > 60 ? { fontSize: this.scaleFontSize(13) } : '']}>{aforismos[count].ra}</Text>
              </TouchableOpacity>
              <TouchableOpacity disabled={this.state.pressOut} onPress={this._chooseAnswerB} onPressOut={() => this.setState({ pressOut: true })} style={[{ justifyContent: 'center', alignItems: 'center', borderColor: CONSTANTS.LIGHTBLUE, borderTopWidth: 2, borderBottomWidth: 2, height: hp('20%'), width: wp('50%') }, correct_b && pressOut ? { backgroundColor: CONSTANTS.SUCCESS_COLOR } : pressOut ? { backgroundColor: CONSTANTS.FAIL_COLOR } : '']}>
                <Text style={{ fontFamily: 'ProximaNova-Black', color: CONSTANTS.YELLOW, fontSize: this.scaleFontSize(30), textAlign: 'center' }}>B.</Text>
                <Text lin style={[{ textAlign: 'center', fontFamily: 'ProximaNova-Light', flex: 1, color: 'white', fontSize: this.scaleFontSize(16) }, aforismos[count].rb.length > 60 ? { fontSize: this.scaleFontSize(13) } : '']}>{aforismos[count].rb}</Text>
              </TouchableOpacity>

            </View>
            <View style={{ flex: 1 }}>
              {this.state.correct_choose &&
                <TouchableOpacity style={{ width: 150, height: 50, backgroundColor: CONSTANTS.YELLOW, borderRadius: 75, alignItems: 'center', justifyContent: 'center', alignSelf: 'center', marginTop: 20 }} onPress={this._nextQuestion}>
                  <Text style={{ color: CONSTANTS.PRIMARYCOLOR, fontFamily: 'ProximaNova-Black', fontSize: 20 }}>Siguiente</Text>
                </TouchableOpacity>
              }
              {this.state.incorrect_choose && <View style={{ flex: 1, justifyContent: 'center', alignItems: 'center' }}>
                <TalkBubble incorrectAnswer={correct_a ? 'rb' : 'ra'} styleBubble={{ justifyContent: 'center', alignItems: 'center', alignContent: 'center' }}>
                  <View style={{ flexDirection: 'row' }}>
                    <View style={{ borderRightWidth: 1, flex: 4, borderColor: 'white', marginStart: 20, width: '100%' }}>
                      <Text style={{ color: 'white', fontFamily: 'ProximaNova-Bold', fontSize: this.scaleFontSize(30), textAlign: 'center' }}>¡Pilas!</Text>
                      <Text numberOfLines={50} adjustsFontSizeToFit={true} style={{ color: CONSTANTS.KING_BLUE, fontFamily: 'ProximaNova-Semibold', fontSize: this.scaleFontSize(13), width: '100%' }}>{correct_a ? aforismos[count].fb : aforismos[count].fa}</Text>
                    </View>
                    <View style={{ flex: 1, alignItems: 'center', justifyContent: 'center' }}>
                      <TouchableWithoutFeedback onPress={() => NavigationService.navigate('Forum', { id: aforismos[count].id, texto: aforismos[count].texto })}>
                        <Icon name='forum' type={'MaterialIcons'} style={{ color: 'white' }} />
                      </TouchableWithoutFeedback>

                    </View>
                  </View>

                </TalkBubble>
              </View>}
              {this.state.incorrect_choose && <TouchableOpacity onPress={this._nextQuestion} style={[{ justifyContent: 'center', alignItems: 'center', zIndex: 20 }]}>
                <Text style={[{ textDecorationLine: 'underline', fontFamily: 'ProximaNova-Light', color: 'white', textDecorationColor: 'white' }]}>Continuar</Text>
              </TouchableOpacity>}
            </View>


          </ScrollView>}
        {!this.state.start && <View style={{ justifyContent: 'center', alignItems: 'center', flex: 1 }}>
          <View style={{ flex: 1, alignItems: 'center', height: 100, marginTop: 100 }}>
            <Text style={{ color: CONSTANTS.PINK, fontFamily: 'ProximaNova-Extrabld', fontSize: 25 }}>Escoge el idioma</Text>
            <SwitchToggle
              buttonText={this.getButtonText()}
              backTextRight={this.getRightText()}
              backTextLeft={this.getLeftText()}

              type={1}
              buttonStyle={{
                alignItems: 'center',
                justifyContent: 'center',
                position: 'absolute'
              }}

              rightContainerStyle={{ flex: 1, alignItems: 'center', justifyContent: 'center' }}
              leftContainerStyle={{ flex: 1, alignItems: 'center', justifyContent: 'flex-start' }}

              buttonTextStyle={{ color: CONSTANTS.KING_BLUE, fontSize: 16, fontFamily: 'ProximaNova-Bold' }}
              textRightStyle={{ color: CONSTANTS.KING_BLUE, fontSize: 16, fontFamily: 'ProximaNova-Bold' }}
              textLeftStyle={{ color: CONSTANTS.KING_BLUE, fontSize: 16, fontFamily: 'ProximaNova-Bold' }}

              containerStyle={{
                marginTop: 10,
                width: 200,
                height: 40,
                borderRadius: 50,
                padding: 5,
              }}
              backgroundColorOn='#C3C3C5'
              backgroundColorOff='#C3C3C5'
              circleStyle={{
                width: 100,
                height: 40,
                borderRadius: 50,
                backgroundColor: CONSTANTS.YELLOW, // rgb(102,134,205)
              }}
              switchOn={this.state.idioma}
              onPress={() => this.switchController()}
              circleColorOff={CONSTANTS.YELLOW}
              circleColorOn={CONSTANTS.YELLOW}
              duration={500}
            />
          </View>
          <View style={{ flex: 1, borderRadius: 10, borderWidth: 2, borderColor: '#DFDFE2', width: wp('68%'), marginBottom: 100, height: hp('50%'), backgroundColor: '#F1F1F3' }}>
            <View style={{ flex: 1, justifyContent: 'center', alignItems: 'center', width: '100%', borderBottomColor: '#DFDFE2', borderBottomWidth: 1 }}>
              <TouchableOpacity style={{ flex: 1, flexDirection: 'row', justifyContent: 'space-around', alignItems: 'center', width: '100%' }} onPress={() => this._chooseLevel(1)}>
                <Text style={{ fontFamily: 'ProximaNova-Bold', color: CONSTANTS.KING_BLUE, fontSize: 20, width: 120 }}>Principiante</Text>
                <Icon name={dificultad1 ? "star" : "chevron-right"} type={dificultad1 ? "AntDesign" : 'Entypo'} style={[dificultad1 ? { color: CONSTANTS.YELLOW } : { color: CONSTANTS.KING_BLUE }]} />
              </TouchableOpacity>
            </View>
            <View style={{ flex: 1, justifyContent: 'center', alignItems: 'center', width: '100%', borderBottomColor: '#DFDFE2', borderBottomWidth: 1 }} >
              <TouchableOpacity style={{ flex: 1, flexDirection: 'row', justifyContent: 'space-around', alignItems: 'center', width: '100%' }} disabled={!this.state.dificultad1} onPress={() => this._chooseLevel(2)}>
                <Text style={[{ fontFamily: 'ProximaNova-Bold', fontSize: 20, width: 120 }, this.state.dificultad1 ? { color: CONSTANTS.KING_BLUE } : { color: '#C3C3C5' }]}>Intermedio</Text>
                <Icon name={dificultad2 ? 'star' : this.state.dificultad1 ? "chevron-right" : 'lock'} type={dificultad2 ? 'AntDesign' : this.state.dificultad1 ? 'Entypo' : 'SimpleLineIcons'} style={[dificultad2 ? { color: CONSTANTS.YELLOW } : this.state.dificultad1 ? { color: CONSTANTS.KING_BLUE } : { color: '#C3C3C5' }]} />
              </TouchableOpacity>
            </View>
            <View style={{ flex: 1, justifyContent: 'center', alignItems: 'center', width: '100%' }} >
              <TouchableOpacity style={{ flex: 1, flexDirection: 'row', justifyContent: 'space-around', alignItems: 'center', width: '100%' }} disabled={!this.state.dificultad2} onPress={() => this._chooseLevel(3)}>
                <Text style={[{ fontFamily: 'ProximaNova-Bold', fontSize: 20, width: 120 }, this.state.dificultad2 ? { color: CONSTANTS.KING_BLUE } : { color: '#C3C3C5' }]}>Avanzado</Text>
                <Icon name={dificultad3 ? 'star' : this.state.dificultad2 ? "chevron-right" : 'lock'} type={dificultad3 ? 'AntDesign' : this.state.dificultad2 ? 'Entypo' : 'SimpleLineIcons'} style={[dificultad3 ? { color: CONSTANTS.YELLOW } : this.state.dificultad2 ? { color: CONSTANTS.KING_BLUE } : { color: '#C3C3C5' }]} />
              </TouchableOpacity>
            </View>

          </View>

        </View>}
        {!this.state.start && <HalfCircle onPress={() => NavigationService.navigate('ModoCreativoDashboard')}  opened={this.state.dificultad1 && this.state.dificultad2 && this.state.dificultad3}/>}


      </Container>
    );
  }
}
const styles = StyleSheet.create({
  container: {
    flex: 1,
    width: "100%",
    flexDirection: 'column',
    justifyContent: 'center',
    alignItems: 'center',
    paddingTop: 20,
    backgroundColor: 'white',
    paddingBottom: 20
  },
  progressBar: {
    flexDirection: 'row',
    height: 20,
    width: '40%',
    backgroundColor: '#ecf0f1',
    borderRadius: 15,
  }
})
export { PracticeScreen }
