# Supplementary material for: Design of a micro-learning framework and mobile application using design-based research
Source: PeerJ Comput Sci. 2023 Mar 9;9:e1223. doi: 10.7717/peerj-cs.1223 (PMC10280576; doi:10.7717/peerj-cs.1223)
Supplement: Supplemental Information 1 [file peerj-cs-09-1223-s001.zip › BLApp-master/Screens/App/Profile.js]

import React, { Component } from 'react';
import { View, Image, Animated, StyleSheet,Text} from 'react-native'
import { Container} from 'native-base'
import CONSTANTS from '../../Constants'
import api from '../../utils/api';
import tools from '../../utils/tools';
import { widthPercentageToDP as wp, heightPercentageToDP as hp } from 'react-native-responsive-screen';
import { TouchableWithoutFeedback } from 'react-native-gesture-handler';
import NavigationService from '../../Navigation/NavigationService';
import ChangePassword from '../../Components/ChangePassword'

class ProfileScreen extends Component {
  constructor(props) {
    super(props)
    this.state = {
      name: '',
      lastname: '',
      email: '',
      username: '',
      aciertos:0,
      total:0,
      partidas:0,
      percentage:'0%',
      password_change:false
    }
  }
  async componentDidMount() {
    let response = await api.postAnalytics('PROFILE')
    let { name, lastname, email, username } = this.state
    name = await tools.getData('name')
    lastname = await tools.getData('lastname')
    email = await tools.getData('email')
    username = await tools.getData('username')
    this.setState({ name, lastname, email, username })
    const performance = await api.getPerformance()
    const { aciertos, total, partidas } = performance.data
    let percentage = '0%'
    if (total != 0) {
      percentage = (parseInt((aciertos / total) * 100)).toString() + '%'
    }
     this.setState({aciertos,total,partidas,percentage })
  }
  render() {
    const { name, lastname, email, username,password_change } = this.state
    return (
      <Container >
        <View style={{ flex: 2, alignItems: 'center', justifyContent: 'center' }}>
          <Image style={{ width: 150, height: 160 ,marginBottom:10}} source={require('../../assets/profile.png')} />
          <View style={{ flexDirection: 'row', justifyContent: 'flex-end', alignContent: 'center', alignItems: 'center', width: wp('80%') }}>
              <TouchableWithoutFeedback style={{marginBottom:3}} onPress={()=>NavigationService.navigate('Performance')}>
                <Text style={{ color:CONSTANTS.PRIMARYCOLOR,fontSize:12,textDecorationColor: CONSTANTS.PRIMARYCOLOR,textDecorationLine:'underline'}} >Ver más</Text>
              </TouchableWithoutFeedback>

            </View>
            <View style={styles.progressBar}>
              <Animated.View style={[StyleSheet.absoluteFill], { backgroundColor: CONSTANTS.PRIMARYCOLOR, width: this.state.percentage, borderRadius: 15 }} />
            </View>
            <View style={{ flexDirection: 'row', justifyContent: 'space-between', alignContent: 'center', alignItems: 'center', width: wp('80%') }}>
              <View style={{ alignSelf: 'flex-start' }}>
                <Text style={{ fontFamily: 'ProximaNova-Bold' }}>Principiante</Text>
              </View>
              <View style={{ alignSelf: 'center' }}>
                <Text style={{ fontFamily: 'ProximaNova-Bold' }}>Medio</Text>
              </View>
              <View style={{ alignSelf: 'flex-end' }}>
                <Text style={{ fontFamily: 'ProximaNova-Bold' }}>Experto</Text>
              </View>

            </View>
          <Text style={{ fontFamily: 'ProximaNova-Black', fontSize: 40,marginTop:10 }}>{`${name && lastname ? name + ' ' + lastname : username}`}</Text>
          <Text style={{  fontSize: 16, borderWidth:1,paddingHorizontal:30,borderColor:CONSTANTS.GRAY,width:wp('70%'),textAlign:'right',paddingVertical:2,marginBottom:5 }}>{username ? username : ''}</Text>
          <Text style={{  fontSize: 16, borderWidth:1,paddingHorizontal:30,borderColor:CONSTANTS.GRAY,width:wp('70%'),textAlign:'right',paddingVertical:2}}>{'********'}</Text>
          <TouchableWithoutFeedback onPress={()=>this.setState({password_change:true})}>
            <View  style={{marginBottom:5}}>
              <Text  style={{color:CONSTANTS.PRIMARYCOLOR,fontSize:12,textAlign:'right',width:wp('70%'),textDecorationColor: CONSTANTS.PRIMARYCOLOR,textDecorationLine:'underline'}}>Cambiar</Text>
            </View>
          </TouchableWithoutFeedback>
          <Text style={{  fontSize: 16, borderWidth:1,paddingHorizontal:30,borderColor:CONSTANTS.GRAY,width:wp('70%'),textAlign:'right',paddingVertical:2 }}>{email ? email : ''}</Text>
        </View>
        <View style={{flex:1}}>

        </View>
        <ChangePassword closeButton={()=>this.setState({password_change:false})} visible={password_change}/>
      </Container>
    );
  }
}
export { ProfileScreen }
const styles = StyleSheet.create({
  container: {
    flex: 1,
    width: "100%",
    flexDirection: 'column',
    justifyContent: 'center',
    alignItems: 'center',
    backgroundColor: 'white',
  },
  progressBar: {
    flexDirection: 'row',
    height: 30,
    width: '80%',
    backgroundColor: '#ecf0f1',
    borderRadius: 15,
  }
})
