# Supplementary material for: Design of a micro-learning framework and mobile application using design-based research
Source: PeerJ Comput Sci. 2023 Mar 9;9:e1223. doi: 10.7717/peerj-cs.1223 (PMC10280576; doi:10.7717/peerj-cs.1223)
Supplement: Supplemental Information 1 [file peerj-cs-09-1223-s001.zip › BLApp-master/Screens/App/Reto.js]

import React, { Component } from 'react'
import { View, Alert, Platform, Image, TextInput, TouchableOpacity, BackHandler } from 'react-native'
import api from '../../utils/api'
import { Container,  Text,  Button,  Card, Item, Icon } from 'native-base'
import CONSTANTS from '../../Constants'
import tools from '../../utils/tools'
import RetoModal from '../../Components/RetoModal'
import { widthPercentageToDP as wp, heightPercentageToDP as hp } from 'react-native-responsive-screen'
import MultiSelectList from '../../Components/MultiSelectList'
import NavigationService from '../../Navigation/NavigationService'
import BlurOverlay, { closeOverlay, openOverlay } from 'react-native-blur-overlay'
import { NavigationEvents } from 'react-navigation'
import firebase from 'react-native-firebase'
import Loading from '../../Components/Loading'
import RetoFinalResult from '../../Components/RetoFinalResult'
import TimeFormatter from 'minutes-seconds-milliseconds'
class RetoScreen extends Component {
  constructor(props) {
    super(props)
    this.state = {
      user: '',
      retoSelected: {
        name1:'',
        name2:'',
        aciertos1:null,
        aciertos2:null,
        time1:null,
        time2:null
      },
      user_id: null,
      puesto: '',
      numberOfRetos: 3,
      nuevoReto: false,
      retos: [],
      oponente: '',
      busqueda: {},
      pressed: false,
      textoBusqueda: '',
      seleccionable: false,
      selected: false,
      oponenteId: '',
      mensaje: '',
      visibleModal: false,
      jugador: '',
      loading: false,
      showFinalResult: false,
      youwin:false
    }
    this.handleBackButtonClick = this.handleBackButtonClick.bind(this);
  }
  async componentDidMount() {
    BackHandler.addEventListener('hardwareBackPress', this.handleBackButtonClick);
    let response = await api.postAnalytics('RETO')
    const user = await tools.getData('username')
    const user_id = JSON.parse(await tools.getData('user_id'))
    this.setState({ loading: true })
    const { data } = await api.getRetos()
    this.notificationListener = firebase.notifications().onNotification(async (notification) => {
      const { data } = await api.getRetos()
      this.setState({ retos: data.reverse() })
    });
    this.setState({ user, retos: data.reverse(), user_id })
    this.setState({ loading: false })
    /* Alert.alert('Estamos construyendo el futuro en la educación','Esta pantalla todavia no está adecuada para el uso, sin embargo puedes observarla y darnos tu opinión.') */
  }
  componentWillUnmount() {
    BackHandler.removeEventListener('hardwareBackPress', this.handleBackButtonClick);
    this.notificationListener()
  }
  search = async () => {
    let { oponente, pressed, user } = this.state
    let data = []
    this.setState({ pressed: true })
    if (oponente) {
      if (oponente.toLowerCase() != user) {
        data = (await api.getUserInfo(oponente)).data
        this.setState({ oponente: oponente.toLowerCase(), busqueda: data })
        if (data.length != 0) {
          this.setState({ textoBusqueda: data[0].username, seleccionable: true, oponenteId: data[0].id })
        } else if (pressed && data.length == 0) {
          this.setState({ textoBusqueda: 'No se ha encontrado al usuario' })
        } else {
          this.setState({ textoBusqueda: '' })
        }
      } else {
        this.setState({ textoBusqueda: 'No puede retarse a sí mismo', seleccionable: false, busqueda: [] })
      }

    } else {
      this.setState({ textoBusqueda: '' })
    }
  }
  createReto = async () => {
    const { oponenteId, user, oponente, selected, user_id } = this.state

    if (oponente && oponenteId && selected) {
      let response = await api.getAforismos(0, 3, 1)
      this.setState({ oponente: '', oponenteId: '', selected: false, seleccionable: false, textoBusqueda: '' })
      NavigationService.navigate('RetoStarted', { data: { reto: { p2: oponenteId, name1: user, name2: oponente, p1: user_id, aciertos1: 0, time1: 0, aciertos2: 0,nturno:0 }, aforismos: response.data, createReto: true, whois: 'p1' } })
      closeOverlay()
    } else {
      Alert.alert('Advertencia:', 'Debe elegir un oponente')
    }
  }
  onFocusScreen = async () => {
    this.setState({ loading: true })
    const { data } = await api.getRetos()
    this.setState({ retos: data.reverse() })
    this.setState({ loading: false })
  }

  renderBlurChilds() {
    const { seleccionable, selected, textoBusqueda } = this.state
    return (
      <View style={{ flex: 1, alignItems: 'center', alignContent: 'center', justifyContent: 'center' }}>
        <View style={{ alignItems: 'center', justifyContent: 'center', alignContent: 'center' }}>
          <Image source={require('../../assets/icon_user_wt.png')} style={{ width: 80, height: 90 }} />
          <Text style={{ fontFamily: 'ProximaNova-Bold', fontSize: 20, color: 'white' }}>{this.state.user}</Text>
          {!selected && <Item style={{ width: wp('80%'), marginTop: 10, }}>
            <TextInput
              placeholderTextColor={'white'}
              style={{ opacity: 0.7, backgroundColor: CONSTANTS.GRAY, fontFamily: 'ProximaNova-BoldIt', color: 'white', height: 35, fontSize: 12, flex: 4 }}
              placeholder={'Buscar oponente...'}
              onChangeText={value => this.setState({ oponente: value })}
              value={this.state.oponente}
            />
            <TouchableOpacity onPress={this.search} >
              <View style={{ alignContent: 'center', alignItems: 'center', justifyContent: 'center', opacity: 0.7, width: 35, backgroundColor: 'black', height: 35 }}>
                <Icon active name={Platform.OS == 'android' ? 'search' : 'ios-search'} type={'Ionicons'} style={[{ color: 'white', fontSize: 20 }]} />
              </View>
            </TouchableOpacity>
          </Item>}{selected && <Item style={{ width: wp('80%'), marginTop: 10, }}>
            <TextInput
              editable={!selected}
              placeholderTextColor={'white'}
              style={{ opacity: 0.7, backgroundColor: CONSTANTS.GRAY, fontFamily: 'ProximaNova-BoldIt', color: 'white', height: 35, fontSize: 12, flex: 4 }}
              placeholder={'Buscar oponente...'}
              onChangeText={value => this.setState({ oponente: value })}
              value={this.state.oponente}
            />
            <TouchableOpacity onPress={() => this.setState({ selected: false, oponente: '', seleccionable: false, textoBusqueda: '' })} >
              <View style={{ alignContent: 'center', alignItems: 'center', justifyContent: 'center', opacity: 0.7, width: 35, backgroundColor: CONSTANTS.PINK, height: 35 }}>
                <Icon active name={Platform.OS == 'android' ? 'close' : 'close'} type={'EvilIcons'} style={[{ color: 'white', fontSize: 20 }]} />
              </View>
            </TouchableOpacity>
          </Item>}
          {textoBusqueda != '' && !selected && <TouchableOpacity disabled={!this.state.seleccionable} onPress={() => this.setState({ selected: true })}>
            <View style={{ opacity: 0.7, backgroundColor: CONSTANTS.GRAY, width: wp('80%'), alignItems: 'center', padding: 5 }}>
              <Text style={{ fontFamily: 'ProximaNova-BoldIt', color: 'white' }}>{textoBusqueda}</Text>
            </View>
          </TouchableOpacity>}

          <Button onPress={this.createReto} style={[{ borderRadius: 15, alignItems: 'center', justifyContent: 'center', backgroundColor: CONSTANTS.BLUE, marginTop:20}, this.state.nuevoReto ? { elevation: 0 } : '']}>
            <Text style={{ fontFamily: 'ProximaNova-Extrabld', color: CONSTANTS.YELLOW, textAlign: 'center', fontSize: 25 }}>CREAR RETO</Text>
          </Button>
          {Platform.OS=='ios'&&<Button onPress={()=>this.closeModal()} style={[{ borderRadius: 15, alignItems: 'center', justifyContent: 'center', backgroundColor: CONSTANTS.PINK, marginTop:20}, this.state.nuevoReto ? { elevation: 0 } : '']}>
            <Text style={{ fontFamily: 'ProximaNova-Extrabld', color: CONSTANTS.YELLOW, textAlign: 'center', fontSize: 25 }}>CANCELAR</Text>
          </Button>}
        </View>
      </View>
    )
  }
  openModal() {
    openOverlay()
    this.setState({ nuevoReto: true })
  }
  closeModal() {
    this.setState({ nuevoReto: false }, () => {
      closeOverlay()
    })
  }
  handleBackButtonClick() {
    const {nuevoReto} = this.state
    if (nuevoReto){
      this.closeModal()
    }else{
      NavigationService.navigate('Home')
    }
    
    return true
}
  async pressReto(reto) {
    const { user_id, user } = this.state
    let mensaje = user == reto.name1 ? reto.msg1 : reto.msg2
    let jugador = user == reto.name1 ? 'p1' : 'p2'
    let youwin
    this.setState({ mensaje, retoSelected: reto, jugador })
    if (reto.status == 0) {
      if (user_id == reto.turnoActual) {
        this.setState({ visibleModal: true })
      } else {
        Alert.alert('¡Aún no es tu turno!', 'Espera a tu oponente')
      }
    } else if (reto.status == 2) {
      if(jugador == 'p1'){
         youwin = reto.aciertos1>reto.aciertos2?true:reto.aciertos1==reto.aciertos2&&reto.time1<reto.time2?true:false
      }else if(jugador == 'p2'){
        youwin = reto.aciertos2>reto.aciertos1?true:reto.aciertos1==reto.aciertos2&&reto.time2<reto.time1?true:false
      }
      this.setState({ showFinalResult: true,youwin })
    } else if (reto.status == 1) {
      if (user_id == reto.turnoActual) {
        let response = await api.getAforismos(0, 3, 1)
        NavigationService.navigate('RetoStarted', { data: { reto, aforismos: response.data, createReto: false, whois: jugador } })
      } else {
        Alert.alert('¡Aún no es tu turno!', 'Espera a tu oponente')
      }
    }
  }
  AcceptHandler = async () => {
    const { retoSelected, jugador } = this.state
    let response = await api.RetoFirstResponse({ id: retoSelected.id, declined: 0 })
    this.setState({ visibleModal: false })
    const { data } = await api.getRetos()
    this.setState({ retos: data.reverse() }, async () => {
      let reto = this.state.retos.filter((item)=>item.id == retoSelected.id)
      let response = await api.getAforismos(0, 3, 1)
      NavigationService.navigate('RetoStarted', { data: { reto: reto[0], aforismos: response.data, createReto: false, whois: jugador } })
    })
  }
  DeclineHandler = async () => {
    const { retoSelected } = this.state
    let response = await api.RetoFirstResponse({ id: retoSelected.id, declined: 1 })
    this.setState({ visibleModal: false })
    const { data } = await api.getRetos()
    this.setState({ retos: data.reverse() })
  }
  render() {
    const { user, puesto, numberOfRetos, retos, visibleModal, loading,retoSelected,youwin } = this.state
    return (
      <Container style={[{ backgroundColor: CONSTANTS.PRIMARYCOLOR }]}>
        <Loading
          loading={loading}
        />
        <RetoFinalResult
          youwin = {youwin}
          name1={retoSelected.name1}
          name2={retoSelected.name2}
          aciertos1={retoSelected.aciertos1}
          aciertos2={retoSelected.aciertos2}
          time1={TimeFormatter(retoSelected.time1)}
          time2={TimeFormatter(retoSelected.time2)}
          visible={this.state.showFinalResult}
          onRequestClose={() => this.setState({ showFinalResult: false })}
          pressClose={() => this.setState({ showFinalResult: false })}
        />
        <RetoModal
          visible={visibleModal}
          mensaje={this.state.mensaje}
          declineButton={this.DeclineHandler}
          acceptButton={this.AcceptHandler}
          onClose={() => this.setState({ visibleModal: false })}
        />
        <NavigationEvents onDidFocus={this.onFocusScreen} />
        <View style={{ flex: 1, paddingTop: 20 }}>
          <View style={{ flex: 1, alignItems: 'center', alignContent: 'center' }}>
            <View style={{ alignItems: 'center', justifyContent: 'center', alignContent: 'center' }}>
              <Image source={require('../../assets/icon_user_wt.png')} style={{ width: 80, height: 90 }} />
              <Text style={{ fontFamily: 'ProximaNova-Bold', fontSize: 16, color: CONSTANTS.KING_BLUE }}>{user}</Text>
              <Button onPress={() => this.openModal()} style={[{ borderRadius: 15, alignItems: 'center', justifyContent: 'center', backgroundColor: CONSTANTS.PINK, marginTop: 20 }, this.state.nuevoReto ? { elevation: 0 } : '']}>
                <Text style={{ fontFamily: 'ProximaNova-Extrabld', color: CONSTANTS.YELLOW, textAlign: 'center', fontSize: 25 }}>NUEVO RETO</Text>
              </Button>
            </View>
          </View>
          <View style={{ flex: 2, marginTop: 30 }}>
            <View style={{ backgroundColor: CONSTANTS.BLUE, height: 20, justifyContent: 'center', alignItems: 'center', alignContent: 'center' }}>
              <View style={[{ height: 40, width: 40, borderRadius: 80, backgroundColor: 'white', justifyContent: 'center', alignItems: 'center', alignContent: 'center' }]}>
                <Text style={{ fontFamily: 'ProximaNova-Extrabld', color: CONSTANTS.PRIMARYCOLOR, fontSize: 30 }}>{retos.length}</Text>
              </View>
            </View>
            <View style={{ padding: 30 }}>
              <Card style={[{ borderRadius: 10, maxHeight: hp('40%') }, this.state.nuevoReto ? { elevation: 0 } : '']}>
                <MultiSelectList
                  username={user}
                  data={retos}
                  onPressItem={(item) => this.pressReto(item)}
                />
              </Card>
            </View>

          </View>
        </View>
        <BlurOverlay
          radius={14}
          downsampling={2}
          brightness={-120}
          customStyles={{ alignItems: 'center', justifyContent: 'center' }}
          blurStyle="dark"
          children={this.renderBlurChilds()}
        />
      </Container>
    )
  }
}
export { RetoScreen };
