# Supplementary material for: Design of a micro-learning framework and mobile application using design-based research
Source: PeerJ Comput Sci. 2023 Mar 9;9:e1223. doi: 10.7717/peerj-cs.1223 (PMC10280576; doi:10.7717/peerj-cs.1223)
Supplement: Supplemental Information 1 [file peerj-cs-09-1223-s001.zip › BLApp-master/Screens/App/RetoQuestions.js]

import React, { Component } from 'react'
import { View, Alert, Platform, Image, TouchableOpacity} from 'react-native'
import api from '../../utils/api'
import { Container, Header, Text,Right, Left, Card, CardItem} from 'native-base'
import CONSTANTS from '../../Constants'
import MenuB from '../../Components/Menu'
import { widthPercentageToDP as wp, heightPercentageToDP as hp } from 'react-native-responsive-screen'
import NavigationService from '../../Navigation/NavigationService'
import { closeOverlay, openOverlay } from 'react-native-blur-overlay'
import ResultadoReto from '../../Components/ResultadoReto'
import TimeFormatter from 'minutes-seconds-milliseconds'
import RetoFinalResult from '../../Components/RetoFinalResult'
class RetoQuestionsScreen extends Component {
    constructor(props) {
        super(props)
        this.state = {
            correct_a: false,
            correct_b: false,
            incorrect_choose: false,
            aciertos: 0,
            pressOut: false,
            visible: false,
            correct_choose: false,
            time_before: null,
            time_after: null,
            whois: '',
            reto: {},
            time: null,
            createReto: false,
            showFinalResult:false,
            youwin:false,
        }
    }
    static navigationOptions = {
        header: null
    }
    async componentDidMount() {
        let response = await api.postAnalytics('RETO QUESTIONS')
        const data = this.props.navigation.getParam('data', {})
        let { whois, reto } = data
        if (data.createReto) {
            reto.msg1 = 'Es el turno de tu oponente ' + reto.name2
            reto.msg2 = reto.name1 + ' te ha retado'
            this.setState({ time_before: new Date().getTime(), reto, whois, createReto: data.createReto })
        } else {
            this.setState({ time_before: new Date().getTime(), whois, reto, createReto: data.createReto })
        }

    }
    openModal() {
        openOverlay()
        this.setState({ nuevoReto: true })
    }
    closeModal() {
        this.setState({ nuevoReto: false }, () => {
            closeOverlay()
        })
    }
    scaleFontSize = (fontSize) => {
        const ratio = fontSize / 680; // get ratio based on your standard scale 
        let newSize = fontSize
        if (CONSTANTS.HEIGHT < 680) {
            newSize = Math.round(ratio * CONSTANTS.HEIGHT);
        }
        return newSize;
    }
    _chooseAnswerA = async () => {
        const { aforismos } = this.props.navigation.getParam('data', {})
        let time_after = new Date().getTime()
        if (aforismos[0].correct_response == 'ra') {
            this.setState({ correct_a: true, correct_choose: true, time_after })
            await this.nextTurn(true, time_after)
        } else {
            this.setState({ correct_b: true, incorrect_choose: true, time_after })
            await this.nextTurn(false, time_after)
        }
    }
    _chooseAnswerB = async () => {
        const { aforismos } = this.props.navigation.getParam('data', {})
        let time_after = new Date().getTime()
        if (aforismos[0].correct_response == 'rb') {
            this.setState({ correct_b: true, correct_choose: true, time_after })
            await this.nextTurn(true, time_after)
        } else {
            this.setState({ correct_a: true, incorrect_choose: true, visible: true, time_after })
            await this.nextTurn(false, time_after)
        }
    }
    async nextTurn(acierto, time_after) {
        let { whois, reto, time_before, createReto } = this.state
        let time = time_after - time_before
        this.setState({ time: time })
        if (whois == 'p1') {
            if (acierto) {
                reto.aciertos1 = reto.aciertos1 + 1
            }
            reto.time1 = reto.time1 + time
            reto.turnoActual = reto.p2
        } else if (whois == 'p2') {
            if (acierto) {
                reto.aciertos2 = reto.aciertos2 + 1
            }
            reto.time2 = reto.time2 + time
            reto.turnoActual = reto.p1
        }
        if (createReto) {
            delete reto.nturno
            let responseCreate = await api.createReto(reto)
            if (responseCreate.status == 400) {
                if ( responseCreate.data.error == 'El dispositivo destinatario no se encuentra registrado'){
                    this.setState({ visible: true })
                    return;
                }
                Alert.alert('No es posible crear el reto', responseCreate.data.error)
                NavigationService.navigate('Reto')
            } else if (responseCreate.status == 200) {
                this.setState({ visible: true })
            }
        } else {
            let response = await api.RetoResponse(reto)
            let youwin
            if (reto.nturno == 3){
                if (whois == 'p1'){
                    youwin = reto.aciertos1>reto.aciertos2?true:reto.aciertos1==reto.aciertos2&&reto.time1<reto.time2?true:false
                }else if(whois == 'p2'){
                    youwin = reto.aciertos2>reto.aciertos1?true:reto.aciertos1==reto.aciertos2&&reto.time2<reto.time1?true:false
                }
                this.setState({youwin})
            }
            this.setState({ visible: true })
        }
    }
     FinalResultButton = ()=>{
        this.setState({visible:false,showFinalResult:true})
    }
    render() {
        const { aforismos, whois } = this.props.navigation.getParam('data', {})
        const { correct_a, correct_b, incorrect_choose, pressOut, visible, reto, time,youwin } = this.state
        return (
            <Container style={[{ backgroundColor: CONSTANTS.PRIMARYCOLOR }]}>
                <RetoFinalResult
                    youwin={youwin}
                    name1={reto.name1}
                    name2={reto.name2}
                    aciertos1={reto.aciertos1}
                    aciertos2={reto.aciertos2}
                    time1={TimeFormatter(reto.time1)}
                    time2={TimeFormatter(reto.time2)}
                    visible={this.state.showFinalResult}
                    onRequestClose={() => this.setState({ showFinalResult: false })}
                    pressClose={() => this.setState({ showFinalResult: false },()=>{
                        NavigationService.navigate('Reto')
                    })}
                />
                <ResultadoReto
                    visible={visible}
                    acierto={!incorrect_choose}
                    turno={reto.nturno?reto.nturno:1}
                    time={TimeFormatter(time)}
                    finalResultButton = {this.FinalResultButton}
                    continueButton={() => {
                        this.setState({ visible: false })
                        NavigationService.navigate('Reto')
                    }}
                    feedback={correct_a ? aforismos[0].fb : aforismos[0].fa}
                    onRequestClose={()=>this.setState({visible:false})}
                />
                <Header style={[{ backgroundColor: '#C3C3C5', borderColor: 'white', elevation: 1, height: 30 }, Platform.OS == 'android' ? { marginTop: 20 } : { marginTop: 50, height: 20 }]}>
                    <Left >
                        <MenuB button={<Image source={require('../../assets/menu_new_blue.png')} style={[{ width: 50, height: 50 }, Platform.OS == 'ios' ? { marginBottom: 40 } : '']} />} />
                    </Left>
                    <Right>

                    </Right>
                </Header>
                <View style={{ flex: 1, paddingTop: 10 }}>
                    <View style={{ flex: 1, alignItems: 'center', alignContent: 'center' }}>
                        <View style={{ alignItems: 'center', justifyContent: 'center', alignContent: 'center', flex: 1 }}>
                            <Image source={require('../../assets/reto.png')} style={{ width: 80, height: 80 }} />
                            <View style={{ flexDirection: 'row', flex: 1, alignItems: 'center', alignContent: 'center', width: wp('60%'), justifyContent: 'space-between' }}>
                                <View style={{ alignItems: 'flex-start', flex: 1 }}>
                                    <View style={{ flex: 1, alignItems: 'center', alignContent: 'center', justifyContent: 'center' }}>
                                        <Image source={require('../../assets/user_blue.png')} style={{ width: 35, height: 40 }} />
                                        <Text style={{ fontFamily: 'ProximaNova-Bold', fontSize: 16, color: CONSTANTS.KING_BLUE }}>{whois == 'p1' ? reto.name1 : reto.name2}</Text>
                                        <Text style={{ fontFamily: 'ProximaNova-ExtraBld', fontSize: 16, color: CONSTANTS.KING_BLUE }}>aciertos: {whois == 'p1' ? reto.aciertos1 : reto.aciertos2}</Text>
                                    </View>
                                </View>
                                <View style={{ alignItems: 'flex-end', flex: 1 }}>
                                    <View style={{ flex: 1, alignItems: 'center', alignContent: 'center', justifyContent: 'center' }}>
                                        <Image source={require('../../assets/icon_user_wt.png')} style={{ width: 35, height: 40 }} />
                                        <Text style={{ fontFamily: 'ProximaNova-Bold', fontSize: 16, color: CONSTANTS.KING_BLUE }}>{whois == 'p1' ? reto.name2 : reto.name1}</Text>
                                        <Text style={{ fontFamily: 'ProximaNova-ExtraBld', fontSize: 16, color: CONSTANTS.KING_BLUE }}>aciertos: {whois == 'p1' ? reto.aciertos2 : reto.aciertos1}</Text>
                                    </View>

                                </View>

                            </View>
                        </View>
                    </View>
                    <View style={{ flex: 2, marginTop: 5 }}>
                        <View style={{ backgroundColor: CONSTANTS.YELLOW, height: 20, justifyContent: 'center', alignItems: 'center', alignContent: 'center' }}>
                            <View style={[{ height: 40, width: 40, borderRadius: 80, backgroundColor: 'white', justifyContent: 'center', alignItems: 'center', alignContent: 'center' }]}>
                                <Text style={{ fontFamily: 'ProximaNova-Extrabld', color: CONSTANTS.PRIMARYCOLOR, fontSize: 30 }}>{reto.nturno ?reto.nturno + 1:1}</Text>
                            </View>
                        </View>
                        <View style={{ padding: 20 }}>
                            <Card style={[{ borderRadius: 15 }]}>
                                <CardItem header>
                                    <Text style={{ color: CONSTANTS.KING_BLUE, fontSize: this.scaleFontSize(16), fontFamily: 'ProximaNova-SemiboldIt' }}>{aforismos[0].texto}</Text>
                                </CardItem>
                                <CardItem>
                                    <Text style={{ color: CONSTANTS.KING_BLUE, fontSize: this.scaleFontSize(16), fontFamily: 'ProximaNova-Black' }}>{aforismos[0].pregunta}</Text>
                                </CardItem>
                                <CardItem style={{ height: hp('25%') }}>
                                    <View style={{ flex: 1, flexDirection: 'row' }}>
                                        <TouchableOpacity disabled={this.state.pressOut} onPress={this._chooseAnswerA} onPressOut={() => this.setState({ pressOut: true })} style={[{ justifyContent: 'center', alignItems: 'center', borderColor: '#F6F7F7', borderRightWidth: 2, borderTopWidth: 2, flex: 1 }, correct_a && pressOut ? { backgroundColor: CONSTANTS.SUCCESS_COLOR } : pressOut ? { backgroundColor: CONSTANTS.PINK } : '']}>
                                            <View>
                                                <Text style={{ fontFamily: 'ProximaNova-Black', color: CONSTANTS.ORANGE, fontSize: this.scaleFontSize(30), textAlign: 'center' }}>A.</Text>
                                                <Text style={[{ textAlign: 'center', fontFamily: 'ProximaNova-Light', flex: 1, color: 'black', fontSize: this.scaleFontSize(16) }, aforismos[0].ra.length > 60 ? { fontSize: this.scaleFontSize(13) } : '']}>{aforismos[0].ra}</Text>
                                            </View>
                                        </TouchableOpacity>
                                        <TouchableOpacity disabled={this.state.pressOut} onPress={this._chooseAnswerB} onPressOut={() => this.setState({ pressOut: true })} style={[{ justifyContent: 'center', alignItems: 'center', borderColor: '#F6F7F7', borderTopWidth: 2, flex: 1 }, correct_b && pressOut ? { backgroundColor: CONSTANTS.SUCCESS_COLOR } : pressOut ? { backgroundColor: CONSTANTS.PINK } : '']}>
                                            <Text style={{ fontFamily: 'ProximaNova-Black', color: CONSTANTS.ORANGE, fontSize: this.scaleFontSize(30), textAlign: 'center' }}>B.</Text>
                                            <Text lin style={[{ textAlign: 'center', fontFamily: 'ProximaNova-Light', flex: 1, color: 'black', fontSize: this.scaleFontSize(16) }, aforismos[0].rb.length > 60 ? { fontSize: this.scaleFontSize(13) } : '']}>{aforismos[0].rb}</Text>
                                        </TouchableOpacity>

                                    </View>
                                </CardItem>

                            </Card>
                        </View>

                    </View>
                </View>
            </Container>
        )
    }
}
export { RetoQuestionsScreen };
