# Supplementary material for: Design of a micro-learning framework and mobile application using design-based research
Source: PeerJ Comput Sci. 2023 Mar 9;9:e1223. doi: 10.7717/peerj-cs.1223 (PMC10280576; doi:10.7717/peerj-cs.1223)
Supplement: Supplemental Information 1 [file peerj-cs-09-1223-s001.zip › BLApp-master/Screens/Auth/AuthLoading.js]

import React, {Component} from 'react';
import {StatusBar,AsyncStorage,ImageBackground} from 'react-native'
import NavigationService from '../../Navigation/NavigationService'
import styles from '../../Styles'
const logo_splash_screen = require('../../assets/icon400.png')
class AuthLoadingScreen extends Component {
  constructor() {
    super();
    this._bootstrapAsync();
  }

  // Fetch the token from storage then navigate to our appropriate place
  _bootstrapAsync = async () => {
    setTimeout(async ()=>{
      const userToken = await AsyncStorage.getItem('userToken');

      // This will switch to the App screen or Auth screen and this loading
      // screen will be unmounted and thrown away.
      NavigationService.navigate(userToken ? 'Home' : 'Auth'); 
    },4000)
    
  };

  // Render any loading content that you like here
  render() {
    return (
      <ImageBackground source={require("../../assets/fondo_colciencias.png")} style={styles.splash_screen}>
        <StatusBar hidden={true}/>
      </ImageBackground>
    );
  }
}
export {AuthLoadingScreen}
