# Supplementary material for: Design of a micro-learning framework and mobile application using design-based research
Source: PeerJ Comput Sci. 2023 Mar 9;9:e1223. doi: 10.7717/peerj-cs.1223 (PMC10280576; doi:10.7717/peerj-cs.1223)
Supplement: Supplemental Information 1 [file peerj-cs-09-1223-s001.zip › BLApp-master/Screens/Auth/Login.js]

import React, { Component } from 'react';
import { Container, Button, Text} from 'native-base'
import { Image, View, ImageBackground, TextInput, KeyboardAvoidingView, Keyboard, ToastAndroid, Alert, TouchableHighlight } from 'react-native'
import NavigationService from '../../Navigation/NavigationService'
import styles from '../../Styles'
import CONSTANTS from '../../Constants'
import tools from '../../utils/tools'
import api from '../../utils/api';
import Loading from '../../Components/Loading'
import { widthPercentageToDP as wp, heightPercentageToDP as hp } from 'react-native-responsive-screen';
import { showMessage} from "react-native-flash-message";
class LoginScreen extends Component {
  constructor(props) {
    super(props)
    this.state = {
      focus: false,
      username: '',
      user_rg:'',
      pw1: '',
      pw2: '',
      pw: '',
      pressSignIn: false,
      iniciar_sesion: true,
      error: false,
      loading: false,
      rememberMe: true,
      signUp: false,
      name: '',
      lastname: '',
      email: '',
      forgetpw: false
    }
  }
  async componentWillMount() {
    try {
      let remember_me = await tools.getData('remember_me')
      let usuario = await tools.getData('user') ? await tools.getData('user') : ''
      let clave = await tools.getData('password') ? await tools.getData('password') : ''
      await this.setState({ rememberMe: remember_me === 'true' ? true : false, username: usuario, pw: clave })
    } catch (err) {
      Alert.alert('Error al persistir usuario y contraseña:', JSON.stringify(err))
    }
  }
  componentDidMount() {
    this.keyboardDidShowListener = Keyboard.addListener(
      'keyboardDidShow',
      this._keyboardDidShow,
    );
    this.keyboardDidHideListener = Keyboard.addListener(
      'keyboardDidHide',
      this._keyboardDidHide,
    );
  }
  componentWillUnmount() {
    this.keyboardDidShowListener.remove();
    this.keyboardDidHideListener.remove();
  }
  async RememberMe() { //Función para recordar usuario y contraseña
    try {
      await this.setState({ rememberMe: !this.state.rememberMe })
      await tools.storeData('remember_me', JSON.stringify(this.state.rememberMe))
    } catch (err) {
      ToastAndroid.show(`Error: ${err}`, ToastAndroid.LONG)
    }
  }
  async isRecalling() {
    const { rememberMe, iniciar_sesion, username, pw, pw1 } = this.state
    try {
        if (iniciar_sesion) {
          await tools.storeData('user', username)
          await tools.storeData('password', pw)
        } else {
          await tools.storeData('user', user_rg)
          await tools.storeData('password', pw1)
        }
    } catch (err) {
      ToastAndroid.show(`Error: ${err}`, ToastAndroid.LONG)
    }
  }
  _keyboardDidShow = () => {
    this.setState({ focus: true })
  }

  _keyboardDidHide = () => {
    this.setState({ focus: false })
  }
  _signIn = async () => {
    const { username, pw} = this.state
      if (username == '' && pw1 == '') {
        Alert.alert('Error:', 'Los campo de usuario y contraseña no pueden estar vacíos')
        this.setState({ error: true })
        return
      } else if (username == '') {
        Alert.alert('Error:', 'El campo de usuario no puede estar vacío')
        this.setState({ error: true })
        return
      } else if (pw == '') {
        Alert.alert('Error:', 'El campo de contraseña no puede estar vacío')
        this.setState({ error: true })
        return
      }
      try {
        this.setState({ loading: true })
        const response1 = await api.SignIn(username, pw)
        if (response1.status == 200) {
          this.isRecalling()
          this.setState({ error: false })
          await tools.storeData('userToken', response1.data.key)
          await api.getUser()
          await api.registerFCMDevice({ active: 1 })
          this.setState({ loading: false },()=>{
            NavigationService.navigate('Home')
          })
          
        } else {
          this.setState({ error: true })
          this.setState({ loading: false })
          Alert.alert('Error:', `${await tools.getErrorAuth(response1.data)}`)
        }

      } catch (err) {
        this.setState({ error: true,loading:false })
        Alert.alert('Error:', `${err}`)
      }

      
  }
  _signUp = async ()=>{
    const {user_rg,pw1,pw2,name,lastname,email} = this.state
    if (user_rg == '' && pw1 == '' && pw2 == '') {
      this.setState({ error: true })
      Alert.alert('Error:', 'Los campos de usuario y contraseñas no pueden estar vacíos')
      return
    } else if (user_rg== '' && pw1 == '') {
      Alert.alert('Error:', 'Los campos de usuario y contraseña no pueden estar vacíos')
      this.setState({ error: true })
      return
    } else if (pw2 == '' && user_rg== '') {
      Alert.alert('Error:', 'Los campos de usuario y contraseña no pueden estar vacíos')
      this.setState({ error: true })
      return
    } else if (user_rg== '') {
      Alert.alert('Error:', 'El campo de usuario no puede estar vacío')
      this.setState({ error: true })
      return
    } else if (pw1 == '' | pw2 == '') {
      Alert.alert('Error:', 'El campo de contraseña no puede estar vacío')
      this.setState({ error: true })
      return
    }else if (name == '' ){
      Alert.alert('Error:', 'El campo de nombre no puede estar vacío')
      this.setState({ error: true })
      return
    }else if (lastname == '' ){
      Alert.alert('Error:', 'El campo de apellido no puede estar vacío')
      this.setState({ error: true })
      return
    }
    try {
      this.setState({ loading: true })
      const response1= await api.Register(user_rg, pw1, pw2,email)
      if (response1.status == 200) {
        this.setState({ 
          error:false,
          loading: false,
          signUp:false,
          name:'',
          lastname:'',
          email:'',
          user_rg:'',
          pw1:'',
          pw2:'' 
        },()=>{
          showMessage({
            type:'success',
            message:'Te hemos enviado un correo para que actives tu cuenta'
          })
        })
      } else {
        this.setState({ error: true })
        this.setState({ loading: false })
        Alert.alert('Error:', `${await tools.getErrorAuth(response1.data)}`)
      }
    }
    catch (err) {
      this.setState({ error: true })
      this.setState({ loading: false })
      Alert.alert('Error:', `${err}`)
    }
  }
  _Restore_pw = async ()=>{
    const {email_restore} = this.state
    if(email_restore){
      try{
        this.setState({loading:true})
        const response = await api.restorePW(email_restore)
        if(response.status == 200){
          showMessage({
            type:'success',
            message:'Un correo de recuperación de contraseña ha sido enviado'
          })
          this.setState({
            loading:false,
            forgetpw:false,
            email_restore:''
          })
        }else{
          Alert.alert("Ha ocurrido un error al intentar recuperar la contraseña")
        }
      }catch(error){
        Alert.alert("Ha ocurrido un error al intentar recuperar la contraseña")
      }
    }else{
      Alert.alert('Debe proporcionar un email')
    }
  
  }
  render() {
    const { signUp, forgetpw } = this.state
    return (
      <Container style={[this.state.loading ? { shadowOpacity: 0.3, opacity: 0.5, backgroundColor: 'rgba(68, 68, 68, 0.6)' } : '']}>
        <Loading loading={this.state.loading} />
        <ImageBackground source={require('../../assets/background.png')} resizeMode='stretch' style={{ width: '100%', height: '100%' }}>
          <KeyboardAvoidingView behavior='padding' style={{ flex: 1 }} enabled>
            <View style={styles.container_login}>
              
              {!this.state.focus && <Image style={{ width: 150, height: 150, position: 'absolute', top: 100, left: wp('25%'), zIndex: 5 }} source={require('../../assets/yn_logo.png')} />}
              {!signUp && !forgetpw && <View style={[styles.form_container_signin, this.state.focus ? { top: hp('20%') } : '']}><Text style={{ textAlign: 'center', fontSize: 20, fontFamily: 'ProximaNova-Black', color: CONSTANTS.KING_BLUE }}>¡ Comienza la práctica !</Text>
                <TextInput
                  onSubmitEditing={() => {
                    this.pw.focus()
                  }}
                  returnKeyType={'next'}
                  value={this.state.username}
                  onChangeText={text => this.setState({ username: text })}
                  onFocus={() => this.setState({ pressSignIn: false })}
                  textAlign={'right'}
                  style={{ borderColor: CONSTANTS.GRAY, borderWidth: 0.5, marginBottom: 8, height: CONSTANTS.HEIGHT * 0.06, width: '90%', fontFamily: 'ProximaNova-Light' }}
                  placeholder={CONSTANTS.USER_PLACEHOLDER}
                  placeholderTextColor={CONSTANTS.GRAY}
                />
                <TextInput
                  ref={(input) => {
                    this.pw = input
                  }}
                  value={this.state.pw}
                  onSubmitEditing={this._signIn}
                  secureTextEntry={true}
                  onChangeText={text => this.setState({ pw: text })}
                  onFocus={() => this.setState({ pressSignIn: false })}
                  textAlign={'right'}
                  style={{ borderColor: CONSTANTS.GRAY, borderWidth: 0.5, height: CONSTANTS.HEIGHT * 0.06, width: '90%', fontFamily: 'ProximaNova-Light' }}
                  placeholder={CONSTANTS.PSW1_PLACEHOLDER}
                  placeholderTextColor={CONSTANTS.GRAY}
                />
                <TouchableHighlight>
                  <Text style={{ color: CONSTANTS.GRAY, fontFamily: 'ProximaNova-Light', fontSize: 13 }} onPress={() => this.setState({ forgetpw: true })}>¿olvidaste tu usuario o contraseña?</Text>
                </TouchableHighlight>
                <Button rounded small style={{ backgroundColor: CONSTANTS.BLUE, marginTop: 10 }}><Text uppercase={false} style={{ fontFamily: 'ProximaNova-Bold', fontSize: 16, }} onPress={this._signIn}>Iniciar sesión</Text></Button>
                <TouchableHighlight style={{ marginTop: 8 }} >
                  <Text style={{ color: CONSTANTS.KING_BLUE, fontFamily: 'ProximaNova-Bold', fontSize: 16 }} onPress={() => this.setState({ signUp: true })}>Regístrate</Text>
                </TouchableHighlight></View>}


              {/* Registro */}
              {signUp && !forgetpw && <View style={[styles.form_container_signup, this.state.focus ? { top: hp('5%') } : '']}><Text style={{ textAlign: 'center', fontSize: 20, fontFamily: 'ProximaNova-Black', color: CONSTANTS.KING_BLUE }}>¡Completa tu registro!</Text>
                <TextInput
                  onSubmitEditing={() => {
                    this.name.focus()
                  }}
                  returnKeyType={'next'}
                  value={this.state.user_rg}
                  onChangeText={text => this.setState({ user_rg: text })}
                  textAlign={'right'}
                  style={{ borderColor: CONSTANTS.GRAY, borderWidth: 0.5, marginBottom: 8, height: CONSTANTS.HEIGHT * 0.06, width: '90%', fontFamily: 'ProximaNova-Light' }}
                  placeholder={'usuario'}
                  placeholderTextColor={CONSTANTS.GRAY}
                />
                <TextInput
                ref={(input) => {
                  this.name = input
                }}
                  onSubmitEditing={() => {
                    this.lastname.focus()
                  }}
                  returnKeyType={'next'}
                  value={this.state.name}
                  onChangeText={text => this.setState({ name: text })}
                  textAlign={'right'}
                  style={{ borderColor: CONSTANTS.GRAY, borderWidth: 0.5, marginBottom: 8, height: CONSTANTS.HEIGHT * 0.06, width: '90%', fontFamily: 'ProximaNova-Light' }}
                  placeholder={'Nombre'}
                  placeholderTextColor={CONSTANTS.GRAY}
                />
                <TextInput
                  ref={(input) => {
                    this.lastname = input
                  }}
                  value={this.state.lastname}
                  returnKeyType={'next'}
                  onSubmitEditing={() => {
                    this.email.focus()
                  }}
                  onChangeText={text => this.setState({ lastname: text })}
                  textAlign={'right'}
                  style={{ borderColor: CONSTANTS.GRAY, borderWidth: 0.5, marginBottom: 8, height: CONSTANTS.HEIGHT * 0.06, width: '90%', fontFamily: 'ProximaNova-Light' }}
                  placeholder={'Apellidos'}
                  placeholderTextColor={CONSTANTS.GRAY}
                />
                <TextInput
                  ref={(input) => {
                    this.email = input
                  }}
                  value={this.state.email}
                  returnKeyType={'next'}
                  autoCompleteType={'email'}
                  keyboardType={'email-address'}
                  textContentType={'emailAddress'}
                  onSubmitEditing={() => {
                    this.pw1.focus()
                  }}
                  onChangeText={text => this.setState({ email: text })}
                  textAlign={'right'}
                  style={{ borderColor: CONSTANTS.GRAY, borderWidth: 0.5, marginBottom: 8, height: CONSTANTS.HEIGHT * 0.06, width: '90%', fontFamily: 'ProximaNova-Light' }}
                  placeholder={'Email'}
                  placeholderTextColor={CONSTANTS.GRAY}
                />
                <TextInput
                  ref={(input) => {
                    this.pw1 = input
                  }}
                  value={this.state.pw1}
                  returnKeyType={'next'}
                  secureTextEntry={true}
                  onSubmitEditing={() => {
                    this.pw2.focus()
                  }}
                  onChangeText={text => this.setState({ pw1: text })}
                  textAlign={'right'}
                  style={{ borderColor: CONSTANTS.GRAY, borderWidth: 0.5, marginBottom: 8, height: CONSTANTS.HEIGHT * 0.06, width: '90%', fontFamily: 'ProximaNova-Light' }}
                  placeholder={'Contraseña'}
                  placeholderTextColor={CONSTANTS.GRAY}
                />
                <TextInput
                  ref={(input) => {
                    this.pw2 = input
                  }}
                  value={this.state.pw2}
                  returnKeyType={'done'}
                  secureTextEntry={true}
                  onChangeText={text => this.setState({ pw2: text })}
                  onSubmitEditing={
                    this._signUp
                  }
                  textAlign={'right'}
                  style={{ borderColor: CONSTANTS.GRAY, borderWidth: 0.5, height: CONSTANTS.HEIGHT * 0.06, width: '90%', fontFamily: 'ProximaNova-Light' }}
                  placeholder={'Repetir Contraseña'}
                  placeholderTextColor={CONSTANTS.GRAY}
                />
                <Button rounded small style={{ backgroundColor: CONSTANTS.BLUE, marginTop: 10 }}><Text uppercase={false} style={{ fontFamily: 'ProximaNova-Bold', fontSize: 16, }} onPress={this._signUp}>Registrarse</Text></Button>
                <TouchableHighlight style={{ marginTop: 8 }} >
                  <Text style={{ color: CONSTANTS.KING_BLUE, fontFamily: 'ProximaNova-Bold', fontSize: 12 }} onPress={() => this.setState({ signUp: false })}>Volver</Text>
                </TouchableHighlight>
              </View>}
              {forgetpw && <View style={[styles.form_container_forget, this.state.focus ? { top: hp('20%') } : '']}><Text style={{ textAlign: 'center', fontSize: 20, fontFamily: 'ProximaNova-Black', color: CONSTANTS.KING_BLUE }}>Escribe tu email de registro</Text>
                <TextInput
                  onSubmitEditing={() => {
                    this.lastname.focus()
                  }}
                  returnKeyType={'next'}
                  value={this.state.email_restore}
                  autoCompleteType={'email'}
                  keyboardType={'email-address'}
                  textContentType={'emailAddress'}
                  onChangeText={text => this.setState({ email_restore: text })}
                  textAlign={'right'}
                  style={{ borderColor: CONSTANTS.GRAY, borderWidth: 0.5, marginBottom: 8, height: CONSTANTS.HEIGHT * 0.06, width: '90%', fontFamily: 'ProximaNova-Light' }}
                  placeholder={'Email'}
                  placeholderTextColor={CONSTANTS.GRAY}
                />

                <Button rounded small style={{ backgroundColor: CONSTANTS.BLUE, marginTop: 10 }}><Text uppercase={false} style={{ fontFamily: 'ProximaNova-Bold', fontSize: 16, }} onPress={this._Restore_pw}>Enviar</Text></Button>
                <TouchableHighlight style={{ marginTop: 8 }} >
                  <Text style={{ color: CONSTANTS.KING_BLUE, fontFamily: 'ProximaNova-Bold', fontSize: 12 }} onPress={() => this.setState({ forgetpw: false })}>Volver</Text>
                </TouchableHighlight>
              </View>}
            </View>
          </KeyboardAvoidingView>
        </ImageBackground>
      </Container>
    );
  }
}
export {LoginScreen};
/* {!this.state.iniciar_sesion && <View style={{ flex: 1, flexDirection: 'row', alignItems: 'stretch', justifyContent: 'space-between', width: '90%' }}>
                  <View style={{ flex: 1 }}>
                    <TextInput
                      ref={(input) => {
                        this.pw1 = input
                      }}
                      returnKeyType={this.state.iniciar_sesion ? 'done' : 'next'}
                      onSubmitEditing={() => {
                        if (this.state.iniciar_sesion) {
                          this._signIn
                        } else {
                          this.pw2.focus()
                        }
                      }}
                      value={this.state.pw1}
                      secureTextEntry={true}
                      onChangeText={text => this.setState({ pw1: text })}
                      onFocus={() => this.setState({ pressSignIn: false })}
                      textAlign={'right'}
                      style={{ borderColor: CONSTANTS.GRAY, borderWidth: 0.5, height: CONSTANTS.HEIGHT * 0.06, fontFamily: 'ProximaNova-Light' }}
                      placeholder={CONSTANTS.PSW1_PLACEHOLDER}
                      placeholderTextColor={CONSTANTS.GRAY}
                    />
                  </View>
                  <View style={{ flex: 1, marginStart: 10 }}>
                    <TextInput
                      ref={(input) => {
                        this.pw2 = input
                      }}
                      onSubmitEditing={this._signIn}
                      secureTextEntry={true}
                      value={this.state.pw2}
                      onChangeText={text => this.setState({ pw2: text })}
                      onFocus={() => this.setState({ pressSignIn: false })}
                      textAlign={'right'}
                      style={{ borderColor: CONSTANTS.GRAY, borderWidth: 0.5, height: CONSTANTS.HEIGHT * 0.06, fontSize: 12, fontFamily: 'ProximaNova-Light' }}
                      placeholder={CONSTANTS.PSW2_PLACEHOLDER}
                      placeholderTextColor={CONSTANTS.GRAY}
                    />
                  </View>
                </View>} */
/* <View style={{ flexDirection: 'row', alignItems: 'flex-start', width: '90%', marginBottom: 10 }}>
  <View style={{ flex: 1 }}>
    <CheckBox checked={this.state.rememberMe} onPress={() => this.RememberMe()} style={{ backgroundColor: CONSTANTS.KING_BLUE, borderColor: CONSTANTS.KING_BLUE }} />
  </View>
  <View style={{ flex: 4 }}>
    <Text style={{ fontSize: 14, fontFamily: 'ProximaNova-Light' }}>Recordarme</Text>
  </View>
  <View>
    <Tooltip popover={<Text style={{color:'white',fontFamily:'ProximaNova-Light', fontSize:12}}>La contraseña debe contener al menos 8 caracteres: letras y números</Text>} height={100} backgroundColor={'#cc0000'} withOverlay={false}>
      <Icon name={'info'} type={'MaterialIcons'} style={{fontSize:16,color:CONSTANTS.KING_BLUE}}/>
    </Tooltip>
  </View>

</View> */

/* <TouchableOpacity
  onPress={this._signIn}
  onPressOut={() => this.setState({ pressSignIn: true })}
  style={[styles.button_sign_in, this.state.pressSignIn && !this.state.error ? { backgroundColor: CONSTANTS.SUCCESS_COLOR } : '', this.state.pressSignIn && this.state.error ? { backgroundColor: '#cc0000' } : '']}>
  {this.state.pressSignIn && !this.state.error && <View style={{ alignSelf: 'center' }}>
    <Icon type={'Feather'} style={{ color: 'white' }} name='check' />
  </View>}
  {this.state.focus && <View style={{ alignSelf: 'center' }}>
    <Text style={{ color: 'white', fontFamily: 'Proxima Nova ', textAlign: 'center', textAlignVertical: 'center' }}>{this.state.iniciar_sesion ? 'Iniciar Sesión' : 'Registrarte'}</Text>
  </View>}
  {this.state.pressSignIn && this.state.error && <View style={{ alignSelf: 'center' }}>
    <Icon type={'AntDesign'} style={{ color: 'white' }} name='close' />
  </View>}
</TouchableOpacity> */
/* {!this.state.focus && <View>
<TouchableOpacity style={[{ backgroundColor: CONSTANTS.KING_BLUE, height: 40, justifyContent: 'center',alignItems:'center' }]} onPress={() => this.setState({ iniciar_sesion: !this.state.iniciar_sesion })}>
<Text style={{ color: 'white', fontWeight: 'bold', fontSize: 16, fontFamily: 'Proxima Nova Regular'}} uppercase={true}>{!this.state.iniciar_sesion?'Inicia sesión':'Regístrate'}</Text>
</TouchableOpacity>
</View>} */
