# Supplementary material for: Design of a micro-learning framework and mobile application using design-based research
Source: PeerJ Comput Sci. 2023 Mar 9;9:e1223. doi: 10.7717/peerj-cs.1223 (PMC10280576; doi:10.7717/peerj-cs.1223)
Supplement: Supplemental Information 1 [file peerj-cs-09-1223-s001.zip › BLApp-master/Screens/index.js]

export * from './App/Home'
export * from './App/Learn'
export * from './App/Performance'
export * from './App/Practice'
export * from './App/Profile'
export * from './Auth/AuthLoading'
export * from './Auth/Login'
export * from './App/Forum'
export * from './App/Reto'
export * from './App/ModoCreativo'
export * from './App/RetoQuestions'
