# Supplementary material for: Design of a micro-learning framework and mobile application using design-based research
Source: PeerJ Comput Sci. 2023 Mar 9;9:e1223. doi: 10.7717/peerj-cs.1223 (PMC10280576; doi:10.7717/peerj-cs.1223)
Supplement: Supplemental Information 1 [file peerj-cs-09-1223-s001.zip › BLApp-master/Styles.js]

import {StyleSheet} from 'react-native'
import CONSTANTS from './Constants'
import {widthPercentageToDP as wp, heightPercentageToDP as hp} from 'react-native-responsive-screen'
const styles = StyleSheet.create({
    header:{
        backgroundColor:'white'
    },
    button_sign_in:{
        alignItems:'center',
        justifyContent:'center',
        height:hp('5%'),
        backgroundColor:CONSTANTS.KING_BLUE,
        width:'100%'
    },
    registro :{
        marginTop:20,
        backgroundColor:"#ed777f"
    },
    splash_screen:{
        backgroundColor:'white',
        flex:1,
        width:"100%",
        height:"100%",
        alignContent:'center',
        justifyContent:'center',
       
    },
    image_splash_creen:{
        alignSelf:'center',
        width:200,
        height:200
    },
    image_login:{
        height: 200, 
        width: 200
    },
    logo_container: {
        paddingTop:80,
        alignContent:'center',
        justifyContent:'center',
        alignSelf:'center'
    },
    input_login:{
        marginBottom:hp('2%')
    },
    form_container_signin:{
        position:'absolute',
        top:230,
        left:wp('10%'),
        backgroundColor:'white',
        alignItems:'center',
        justifyContent:'center',
        height:hp("35%"),
        width:wp("80%"),
        borderRadius:10
    },
    form_container_signup:{
        position:'absolute',
        top:230,
        left:wp('10%'),
        backgroundColor:'white',
        alignItems:'center',
        justifyContent:'center',
        height:hp("60%"),
        width:wp("80%"),
        borderRadius:10
    },
    form_container_forget:{
        position:'absolute',
        top:230,
        left:wp('10%'),
        backgroundColor:'white',
        alignItems:'center',
        justifyContent:'center',
        height:hp("30%"),
        width:wp("80%"),
        borderRadius:10
    },
    container_login:{
        flex:1,
        justifyContent:'center',
        alignItems:'center',
    }

})
export default styles
