# Supplementary material for: Design of a micro-learning framework and mobile application using design-based research
Source: PeerJ Comput Sci. 2023 Mar 9;9:e1223. doi: 10.7717/peerj-cs.1223 (PMC10280576; doi:10.7717/peerj-cs.1223)
Supplement: Supplemental Information 1 [file peerj-cs-09-1223-s001.zip › BLApp-master/__tests__/App-test.js]

/**
 * @format
 */

import 'react-native';
import React from 'react';
import App from '../App';

// Note: test renderer must be required after react-native.
import renderer from 'react-test-renderer';

it('renders correctly', () => {
  renderer.create(<App />);
});
