# Supplementary material for: Design of a micro-learning framework and mobile application using design-based research
Source: PeerJ Comput Sci. 2023 Mar 9;9:e1223. doi: 10.7717/peerj-cs.1223 (PMC10280576; doi:10.7717/peerj-cs.1223)
Supplement: Supplemental Information 1 [file peerj-cs-09-1223-s001.zip › BLApp-master/android/app/build_defs.bzl]

"""Helper definitions to glob .aar and .jar targets"""

def create_aar_targets(aarfiles):
    for aarfile in aarfiles:
        name = "aars__" + aarfile[aarfile.rindex("/") + 1:aarfile.rindex(".aar")]
        lib_deps.append(":" + name)
        android_prebuilt_aar(
            name = name,
            aar = aarfile,
        )

def create_jar_targets(jarfiles):
    for jarfile in jarfiles:
        name = "jars__" + jarfile[jarfile.rindex("/") + 1:jarfile.rindex(".jar")]
        lib_deps.append(":" + name)
        prebuilt_jar(
            name = name,
            binary_jar = jarfile,
        )
