# Supplementary material for: Design of a micro-learning framework and mobile application using design-based research
Source: PeerJ Comput Sci. 2023 Mar 9;9:e1223. doi: 10.7717/peerj-cs.1223 (PMC10280576; doi:10.7717/peerj-cs.1223)
Supplement: Supplemental Information 1 [file peerj-cs-09-1223-s001.zip › BLApp-master/android/app/google-services.json]

{
  "project_info": {
    "project_number": "209423400201",
    "firebase_url": "https://prueba-fad2a.firebaseio.com",
    "project_id": "prueba-fad2a",
    "storage_bucket": "prueba-fad2a.appspot.com"
  },
  "client": [
    {
      "client_info": {
        "mobilesdk_app_id": "1:209423400201:android:1a02736d836800195667d8",
        "android_client_info": {
          "package_name": "com.blapp"
        }
      },
      "oauth_client": [
        {
          "client_id": "209423400201-7ujb2iae3sijkn6e5dlv0e3jtvdqkiq1.apps.googleusercontent.com",
          "client_type": 3
        }
      ],
      "api_key": [
        {
          "current_key": "AIzaSyDZlipdGTaMpndJXDYqhHzX44fUd8rNhgM"
        }
      ],
      "services": {
        "appinvite_service": {
          "other_platform_oauth_client": [
            {
              "client_id": "209423400201-7ujb2iae3sijkn6e5dlv0e3jtvdqkiq1.apps.googleusercontent.com",
              "client_type": 3
            },
            {
              "client_id": "209423400201-0isgp1mj598g92ud5jkh8gq7r74sjlkk.apps.googleusercontent.com",
              "client_type": 2,
              "ios_info": {
                "bundle_id": "org.reactjs.native.example.BLApp"
              }
            }
          ]
        }
      }
    }
  ],
  "configuration_version": "1"
}
