# Supplementary material for: Design of a micro-learning framework and mobile application using design-based research
Source: PeerJ Comput Sci. 2023 Mar 9;9:e1223. doi: 10.7717/peerj-cs.1223 (PMC10280576; doi:10.7717/peerj-cs.1223)
Supplement: Supplemental Information 1 [file peerj-cs-09-1223-s001.zip › BLApp-master/android/app/src/debug/AndroidManifest.xml]

<?xml version="1.0" encoding="utf-8"?>
<manifest xmlns:android="http://schemas.android.com/apk/res/android"
    xmlns:tools="http://schemas.android.com/tools">

    <uses-permission android:name="android.permission.SYSTEM_ALERT_WINDOW"/>

    <application android:usesCleartextTraffic="true" tools:targetApi="28" tools:ignore="GoogleAppIndexingWarning" />
</manifest>
