# Supplementary material for: Design of a micro-learning framework and mobile application using design-based research
Source: PeerJ Comput Sci. 2023 Mar 9;9:e1223. doi: 10.7717/peerj-cs.1223 (PMC10280576; doi:10.7717/peerj-cs.1223)
Supplement: Supplemental Information 1 [file peerj-cs-09-1223-s001.zip › BLApp-master/android/app/src/main/AndroidManifest.xml]

<manifest xmlns:android="http://schemas.android.com/apk/res/android"
  package="com.blapp" xmlns:tools="http://schemas.android.com/tools">

    <uses-permission android:name="android.permission.INTERNET" />
    <uses-permission android:name="android.permission.RECEIVE_BOOT_COMPLETED" />
    <uses-permission android:name="android.permission.VIBRATE" />

    <application
      android:name=".MainApplication"
      android:label="@string/app_name"
      android:icon="@mipmap/ic_launcher"
      android:roundIcon="@mipmap/ic_launcher_round"
      android:allowBackup="true"
      android:theme="@style/AppTheme"
      android:usesCleartextTraffic="true"
      tools:replace="android:allowBackup">
        <activity
            android:name=".SplashActivity"
            android:theme="@style/SplashTheme"
            android:label="@string/app_name"
            android:launchMode="singleTop">
            <intent-filter>
                <action android:name="android.intent.action.MAIN" />
                <category android:name="android.intent.category.LAUNCHER" />
            </intent-filter>
        </activity>
        <activity
            android:name=".MainActivity"
            android:configChanges="keyboard|keyboardHidden|orientation|screenSize"
            android:windowSoftInputMode="adjustResize"
            android:label="@string/app_name"
            android:exported="true"
            android:launchMode="singleTask"
            >
            <intent-filter android:label="filter_react_native">
                <action android:name="android.intent.action.VIEW" />
                <category android:name="android.intent.category.DEFAULT" />
                <category android:name="android.intent.category.BROWSABLE" />
                <data android:scheme="entrelineasapp" />
            </intent-filter>
        </activity>

        <activity android:name="com.facebook.react.devsupport.DevSettingsActivity" android:launchMode="singleTop" />
        <receiver android:name="io.invertase.firebase.notifications.RNFirebaseNotificationReceiver"/>
        <receiver
            android:enabled="true"
            android:exported="true"
            android:name="io.invertase.firebase.notifications.RNFirebaseNotificationsRebootReceiver">
            <intent-filter>
                <action android:name="android.intent.action.BOOT_COMPLETED"/>
                <action android:name="android.intent.action.QUICKBOOT_POWERON"/>
                <action android:name="com.htc.intent.action.QUICKBOOT_POWERON"/>
                <category android:name="android.intent.category.DEFAULT" />
            </intent-filter>
        </receiver>
        <receiver android:name="io.invertase.firebase.notifications.RNFirebaseBackgroundNotificationActionReceiver" android:exported="true">
            <intent-filter>
                <action android:name="io.invertase.firebase.notifications.BackgroundAction"/>
            </intent-filter>
        </receiver>
        <service android:name="io.invertase.firebase.notifications.RNFirebaseBackgroundNotificationActionsService"/>
        <service android:name="io.invertase.firebase.messaging.RNFirebaseMessagingService">
            <intent-filter>
                <action android:name="com.google.firebase.MESSAGING_EVENT" />
            </intent-filter>
        </service>
        <service android:name="io.invertase.firebase.messaging.RNFirebaseBackgroundMessagingService" />
    </application>


</manifest>
