# Supplementary material for: Design of a micro-learning framework and mobile application using design-based research
Source: PeerJ Comput Sci. 2023 Mar 9;9:e1223. doi: 10.7717/peerj-cs.1223 (PMC10280576; doi:10.7717/peerj-cs.1223)
Supplement: Supplemental Information 1 [file peerj-cs-09-1223-s001.zip › BLApp-master/android/app/src/main/assets/index.android.bundle]

var __DEV__=false,__BUNDLE_START_TIME__=this.nativePerformanceNow?nativePerformanceNow():Date.now(),process=this.process||{};process.env=process.env||{};process.env.NODE_ENV="production";
!(function(r){"use strict";r.__r=o,r.__d=function(r,n,i){if(null!=e[n])return;e[n]={dependencyMap:i,factory:r,hasError:!1,importedAll:t,importedDefault:t,isInitialized:!1,publicModule:{exports:{}}}},r.__c=i,r.__registerSegment=function(r,e){v[r]=e};var e=i(),t={},n={}.hasOwnProperty;function i(){return e=Object.create(null)}function o(r){var t=r,n=e[t];return n&&n.isInitialized?n.publicModule.exports:d(t,n)}function l(r){var n=r;if(e[n]&&e[n].importedDefault!==t)return e[n].importedDefault;var i=o(n),l=i&&i.__esModule?i.default:i;return e[n].importedDefault=l}function u(r){var i=r;if(e[i]&&e[i].importedAll!==t)return e[i].importedAll;var l,u=o(i);if(u&&u.__esModule)l=u;else{if(l={},u)for(var a in u)n.call(u,a)&&(l[a]=u[a]);l.default=u}return e[i].importedAll=l}o.importDefault=l,o.importAll=u;var a=!1;function d(e,t){if(!a&&r.ErrorUtils){var n;a=!0;try{n=h(e,t)}catch(e){r.ErrorUtils.reportFatalError(e)}return a=!1,n}return h(e,t)}var c=16,f=65535;function p(r){return{segmentId:r>>>c,localId:r&f}}o.unpackModuleId=p,o.packModuleId=function(r){return(r.segmentId<<c)+r.localId};var s=[];o.registerHook=function(r){var e={cb:r};return s.push(e),{release:function(){for(var r=0;r<s.length;++r)if(s[r]===e){s.splice(r,1);break}}}};var v=[];function h(t,n){if(!n&&v.length>0){var i=p(t),a=i.segmentId,d=i.localId,c=v[a];null!=c&&(c(d),n=e[t])}var f=r.nativeRequire;if(!n&&f){var h=p(t),g=h.segmentId;f(h.localId,g),n=e[t]}if(!n)throw Error('Requiring unknown module "'+t+'".');if(n.hasError)throw m(t,n.error);n.isInitialized=!0;var I=n,_=I.factory,w=I.dependencyMap;try{var y=n.publicModule;if(y.id=t,s.length>0)for(var M=0;M<s.length;++M)s[M].cb(t,y);return _(r,o,l,u,y,y.exports,w),n.factory=void 0,n.dependencyMap=void 0,y.exports}catch(r){throw n.hasError=!0,n.error=r,n.isInitialized=!1,n.publicModule.exports=void 0,r}}function m(r,e){return Error('Requiring module "'+r+'", which threw an exception: '+e)}})('undefined'!=typeof global?global:'undefined'!=typeof window?window:this);
'undefined'!=typeof global?global:'undefined'!=typeof window&&window,'function'!=typeof Object.assign&&Object.defineProperty(Object,'assign',{value:function(e,n){'use strict';if(null==e)throw new TypeError('Cannot convert undefined or null to object');for(var t=Object(e),o=1;o<arguments.length;o++){var r=arguments[o];if(null!=r)for(var i in r)Object.prototype.hasOwnProperty.call(r,i)&&(t[i]=r[i])}return t},writable:!0,configurable:!0});
!(function(n){var r=(function(){function n(n,r){return n}function r(n){var r={};return n.forEach(function(n,e){r[n]=!0}),r}function e(n,e,l){var c=t(n,e);if(c)return c;var f=Object.keys(e),g=r(f);if(v(e)&&(f.indexOf('message')>=0||f.indexOf('description')>=0))return o(e);if(0===f.length){if(h(e)){var s=e.name?': '+e.name:'';return n.stylize('[Function'+s+']','special')}if(p(e))return n.stylize(RegExp.prototype.toString.call(e),'regexp');if(y(e))return n.stylize(Date.prototype.toString.call(e),'date');if(v(e))return o(e)}var d,b,j='',m=!1,z=['{','}'];(d=e,Array.isArray(d)&&(m=!0,z=['[',']']),h(e))&&(j=' [Function'+(e.name?': '+e.name:'')+']');return p(e)&&(j=' '+RegExp.prototype.toString.call(e)),y(e)&&(j=' '+Date.prototype.toUTCString.call(e)),v(e)&&(j=' '+o(e)),0!==f.length||m&&0!=e.length?l<0?p(e)?n.stylize(RegExp.prototype.toString.call(e),'regexp'):n.stylize('[Object]','special'):(n.seen.push(e),b=m?i(n,e,l,g,f):f.map(function(r){return u(n,e,l,g,r,m)}),n.seen.pop(),a(b,j,z)):z[0]+j+z[1]}function t(n,r){if(g(r))return n.stylize('undefined','undefined');if('string'==typeof r){var e="'"+JSON.stringify(r).replace(/^"|"$/g,'').replace(/'/g,"\\'").replace(/\\"/g,'"')+"'";return n.stylize(e,'string')}return f(r)?n.stylize(''+r,'number'):l(r)?n.stylize(''+r,'boolean'):c(r)?n.stylize('null','null'):void 0}function o(n){return'['+Error.prototype.toString.call(n)+']'}function i(n,r,e,t,o){for(var i=[],a=0,l=r.length;a<l;++a)b(r,String(a))?i.push(u(n,r,e,t,String(a),!0)):i.push('');return o.forEach(function(o){o.match(/^\d+$/)||i.push(u(n,r,e,t,o,!0))}),i}function u(n,r,t,o,i,u){var a,l,f;if((f=Object.getOwnPropertyDescriptor(r,i)||{value:r[i]}).get?l=f.set?n.stylize('[Getter/Setter]','special'):n.stylize('[Getter]','special'):f.set&&(l=n.stylize('[Setter]','special')),b(o,i)||(a='['+i+']'),l||(n.seen.indexOf(f.value)<0?(l=c(t)?e(n,f.value,null):e(n,f.value,t-1)).indexOf('\n')>-1&&(l=u?l.split('\n').map(function(n){return'  '+n}).join('\n').substr(2):'\n'+l.split('\n').map(function(n){return'   '+n}).join('\n')):l=n.stylize('[Circular]','special')),g(a)){if(u&&i.match(/^\d+$/))return l;(a=JSON.stringify(''+i)).match(/^"([a-zA-Z_][a-zA-Z_0-9]*)"$/)?(a=a.substr(1,a.length-2),a=n.stylize(a,'name')):(a=a.replace(/'/g,"\\'").replace(/\\"/g,'"').replace(/(^"|"$)/g,"'"),a=n.stylize(a,'string'))}return a+': '+l}function a(n,r,e){return n.reduce(function(n,r){return 0,r.indexOf('\n')>=0&&0,n+r.replace(/\u001b\[\d\d?m/g,'').length+1},0)>60?e[0]+(''===r?'':r+'\n ')+' '+n.join(',\n  ')+' '+e[1]:e[0]+r+' '+n.join(', ')+' '+e[1]}function l(n){return'boolean'==typeof n}function c(n){return null===n}function f(n){return'number'==typeof n}function g(n){return void 0===n}function p(n){return s(n)&&'[object RegExp]'===d(n)}function s(n){return'object'==typeof n&&null!==n}function y(n){return s(n)&&'[object Date]'===d(n)}function v(n){return s(n)&&('[object Error]'===d(n)||n instanceof Error)}function h(n){return'function'==typeof n}function d(n){return Object.prototype.toString.call(n)}function b(n,r){return Object.prototype.hasOwnProperty.call(n,r)}return function(r,t){return e({seen:[],stylize:n},r,t.depth)}})(),e='(index)',t={trace:0,info:1,warn:2,error:3},o=[];o[t.trace]='debug',o[t.info]='log',o[t.warn]='warning',o[t.error]='error';var i=1;function u(e){return function(){var u;u=1===arguments.length&&'string'==typeof arguments[0]?arguments[0]:Array.prototype.map.call(arguments,function(n){return r(n,{depth:10})}).join(', ');var a=e;'Warning: '===u.slice(0,9)&&a>=t.error&&(a=t.warn),n.__inspectorLog&&n.__inspectorLog(o[a],u,[].slice.call(arguments),i),g.length&&(u=p('',u)),n.nativeLoggingHook(u,a)}}function a(n,r){return Array.apply(null,Array(r)).map(function(){return n})}var l="\u2502",c="\u2510",f="\u2518",g=[];function p(n,r){return g.join('')+n+' '+(r||'')}if(n.nativeLoggingHook){n.console;n.console={error:u(t.error),info:u(t.info),log:u(t.info),warn:u(t.warn),trace:u(t.trace),debug:u(t.trace),table:function(r){if(!Array.isArray(r)){var o=r;for(var i in r=[],o)if(o.hasOwnProperty(i)){var u=o[i];u[e]=i,r.push(u)}}if(0!==r.length){var l=Object.keys(r[0]).sort(),c=[],f=[];l.forEach(function(n,e){f[e]=n.length;for(var t=0;t<r.length;t++){var o=(r[t][n]||'?').toString();c[t]=c[t]||[],c[t][e]=o,f[e]=Math.max(f[e],o.length)}});for(var g=y(f.map(function(n){return a('-',n).join('')}),'-'),p=[y(l),g],s=0;s<r.length;s++)p.push(y(c[s]));n.nativeLoggingHook('\n'+p.join('\n'),t.info)}else n.nativeLoggingHook('',t.info);function y(n,r){var e=n.map(function(n,r){return n+a(' ',f[r]-n.length).join('')});return r=r||' ',e.join(r+'|'+r)}},group:function(r){n.nativeLoggingHook(p(c,r),t.info),g.push(l)},groupEnd:function(){g.pop(),n.nativeLoggingHook(p(f),t.info)},groupCollapsed:function(r){n.nativeLoggingHook(p(f,r),t.info),g.push(l)}}}else if(!n.console){var s=n.print||function(){};n.console={error:s,info:s,log:s,warn:s,trace:s,debug:s,table:s}}})('undefined'!=typeof global?global:'undefined'!=typeof window?window:this);
!(function(n){var r=0,t=function(n){throw n},u={setGlobalHandler:function(n){t=n},getGlobalHandler:function(){return t},reportError:function(n){t&&t(n)},reportFatalError:function(n){t&&t(n,!0)},applyWithGuard:function(n,t,o){try{return r++,n.apply(t,o)}catch(n){u.reportError(n)}finally{r--}return null},applyWithGuardIfNeeded:function(n,r,t){return u.inGuard()?n.apply(r,t):(u.applyWithGuard(n,r,t),null)},inGuard:function(){return r},guard:function(n,r,t){if('function'!=typeof n)return console.warn('A function must be passed to ErrorUtils.guard, got ',n),null;return r=r||n.name||'<generated guard>',function(){return u.applyWithGuard(n,t||this,arguments,null,r)}}};n.ErrorUtils=u})('undefined'!=typeof global?global:'undefined'!=typeof window?window:this);
!(function(e){if(void 0===Number.EPSILON&&Object.defineProperty(Number,'EPSILON',{value:Math.pow(2,-52)}),void 0===Number.MAX_SAFE_INTEGER&&Object.defineProperty(Number,'MAX_SAFE_INTEGER',{value:Math.pow(2,53)-1}),void 0===Number.MIN_SAFE_INTEGER&&Object.defineProperty(Number,'MIN_SAFE_INTEGER',{value:-(Math.pow(2,53)-1)}),!Number.isNaN){var r=e.isNaN;Object.defineProperty(Number,'isNaN',{configurable:!0,enumerable:!1,value:function(e){return'number'==typeof e&&r(e)},writable:!0})}})('undefined'!=typeof global?global:'undefined'!=typeof window?window:this);
'undefined'!=typeof global?global:'undefined'!=typeof window&&window,String.prototype.startsWith||(String.prototype.startsWith=function(t){'use strict';if(null==this)throw TypeError();var r=String(this),n=arguments.length>1&&Number(arguments[1])||0,i=Math.min(Math.max(n,0),r.length);return r.indexOf(String(t),n)===i}),String.prototype.endsWith||(String.prototype.endsWith=function(t){'use strict';if(null==this)throw TypeError();var r=String(this),n=r.length,i=String(t),e=arguments.length>1?Number(arguments[1])||0:n,o=Math.min(Math.max(e,0),n)-i.length;return!(o<0)&&r.lastIndexOf(i,o)===o}),String.prototype.repeat||(String.prototype.repeat=function(t){'use strict';if(null==this)throw TypeError();var r=String(this);if((t=Number(t)||0)<0||t===1/0)throw RangeError();if(1===t)return r;for(var n='';t;)1&t&&(n+=r),(t>>=1)&&(r+=r);return n}),String.prototype.includes||(String.prototype.includes=function(t,r){'use strict';return'number'!=typeof r&&(r=0),!(r+t.length>this.length)&&-1!==this.indexOf(t,r)}),String.prototype.codePointAt||(String.prototype.codePointAt=function(t){if(null==this)throw TypeError();var r=String(this),n=r.length,i=t?Number(t):0;if(Number.isNaN(i)&&(i=0),!(i<0||i>=n)){var e,o=r.charCodeAt(i);return o>=55296&&o<=56319&&n>i+1&&(e=r.charCodeAt(i+1))>=56320&&e<=57343?1024*(o-55296)+e-56320+65536:o}}),String.prototype.padEnd||(String.prototype.padEnd=function(t,r){return t>>=0,r=String(void 0!==r?r:' '),this.length>t?String(this):((t-=this.length)>r.length&&(r+=r.repeat(t/r.length)),String(this)+r.slice(0,t))}),String.prototype.padStart||(String.prototype.padStart=function(t,r){return t>>=0,r=String(void 0!==r?r:' '),this.length>t?String(this):((t-=this.length)>r.length&&(r+=r.repeat(t/r.length)),r.slice(0,t)+String(this))});
!(function(e){function r(e,r){if(null==this)throw new TypeError('Array.prototype.findIndex called on null or undefined');if('function'!=typeof e)throw new TypeError('predicate must be a function');for(var n=Object(this),t=n.length>>>0,o=0;o<t;o++)if(e.call(r,n[o],o,n))return o;return-1}Array.prototype.findIndex||Object.defineProperty(Array.prototype,'findIndex',{enumerable:!1,writable:!0,configurable:!0,value:r}),Array.prototype.find||Object.defineProperty(Array.prototype,'find',{enumerable:!1,writable:!0,configurable:!0,value:function(e,n){if(null==this)throw new TypeError('Array.prototype.find called on null or undefined');var t=r.call(this,e,n);return-1===t?void 0:this[t]}}),Array.prototype.includes||Object.defineProperty(Array.prototype,'includes',{enumerable:!1,writable:!0,configurable:!0,value:function(e){var r=Object(this),n=parseInt(r.length)||0;if(0===n)return!1;var t,o,i=parseInt(arguments[1])||0;for(i>=0?t=i:(t=n+i)<0&&(t=0);t<n;){if(e===(o=r[t])||e!=e&&o!=o)return!0;t++}return!1}})})('undefined'!=typeof global?global:'undefined'!=typeof window&&window);
'undefined'!=typeof global?global:'undefined'!=typeof window&&window,Array.from||(Array.from=function(n){if(null==n)throw new TypeError('Object is null or undefined');var o,e,t=arguments[1],r=arguments[2],f=this,i=Object(n),l='function'==typeof Symbol&&"function"==typeof Symbol?Symbol.iterator:'@@iterator',u='function'==typeof t,y=0;if('function'==typeof i[l]){o='function'==typeof f?new f:[];for(var a,c=i[l]();!(a=c.next()).done;)e=a.value,u&&(e=t.call(r,e,y)),o[y]=e,y+=1;return o.length=y,o}var d=i.length;for((isNaN(d)||d<0)&&(d=0),o='function'==typeof f?new f(d):new Array(d);y<d;)e=i[y],u&&(e=t.call(r,e,y)),o[y]=e,y+=1;return o.length=y,o});
'undefined'!=typeof global?global:'undefined'!=typeof window&&window,(function(){'use strict';var e=Object.prototype.hasOwnProperty;'function'!=typeof Object.entries&&(Object.entries=function(n){if(null==n)throw new TypeError('Object.entries called on non-object');var t=[];for(var o in n)e.call(n,o)&&t.push([o,n[o]]);return t}),'function'!=typeof Object.values&&(Object.values=function(n){if(null==n)throw new TypeError('Object.values called on non-object');var t=[];for(var o in n)e.call(n,o)&&t.push(n[o]);return t})})();
__d(function(g,r,i,a,m,e,d){var n=r(d[0]),t=r(d[1]),o=n(r(d[2])),u=r(d[3]);t.AppRegistry.registerComponent(u.name,function(){return o.default})},0,[1,2,353,1291]);
__d(function(g,r,i,a,m,e,d){m.exports=function(n){return n&&n.__esModule?n:{default:n}}},1,[]);
__d(function(g,r,i,a,m,e,d){'use strict';var t=r(d[0]),n=r(d[1]);m.exports={get AccessibilityInfo(){return r(d[2])},get ActivityIndicator(){return r(d[3])},get ART(){return r(d[4])},get Button(){return r(d[5])},get CheckBox(){return r(d[6])},get DatePickerIOS(){return r(d[7])},get DrawerLayoutAndroid(){return r(d[8])},get FlatList(){return r(d[9])},get Image(){return r(d[10])},get ImageBackground(){return r(d[11])},get ImageEditor(){return r(d[12])},get ImageStore(){return n('imagestore-deprecation',"ImageStore is deprecated and will be removed in a future release. To get a base64-encoded string from a local image use either of the following third-party libraries:* expo-file-system: `readAsStringAsync(filepath, 'base64')`* react-native-fs: `readFile(filepath, 'base64')`"),r(d[13])},get InputAccessoryView(){return r(d[14])},get KeyboardAvoidingView(){return r(d[15])},get ListView(){return n('listview-deprecation',"ListView is deprecated and will be removed in a future release. See https://fb.me/nolistview for more information"),r(d[16])},get MaskedViewIOS(){return n('maskedviewios-moved',"MaskedViewIOS has been extracted from react-native core and will be removed in a future release. It can now be installed and imported from '@react-native-community/masked-view' instead of 'react-native'. See https://github.com/react-native-community/react-native-masked-view"),r(d[17])},get Modal(){return r(d[18])},get Picker(){return r(d[19])},get PickerIOS(){return r(d[20])},get ProgressBarAndroid(){return r(d[21])},get ProgressViewIOS(){return r(d[22])},get SafeAreaView(){return r(d[23])},get ScrollView(){return r(d[24])},get SectionList(){return r(d[25])},get SegmentedControlIOS(){return r(d[26])},get Slider(){return n('slider-moved',"Slider has been extracted from react-native core and will be removed in a future release. It can now be installed and imported from '@react-native-community/slider' instead of 'react-native'. See https://github.com/react-native-community/react-native-slider"),r(d[27])},get SnapshotViewIOS(){return r(d[28])},get Switch(){return r(d[29])},get RefreshControl(){return r(d[30])},get StatusBar(){return r(d[31])},get SwipeableFlatList(){return r(d[32])},get SwipeableListView(){return n('swipablelistview-deprecation',"ListView and SwipeableListView are deprecated and will be removed in a future release. See https://fb.me/nolistview for more information"),r(d[33])},get Text(){return r(d[34])},get TextInput(){return r(d[35])},get ToolbarAndroid(){return r(d[36])},get Touchable(){return r(d[37])},get TouchableHighlight(){return r(d[38])},get TouchableNativeFeedback(){return r(d[39])},get TouchableOpacity(){return r(d[40])},get TouchableWithoutFeedback(){return r(d[41])},get View(){return r(d[42])},get ViewPagerAndroid(){return n('viewpager-moved',"ViewPagerAndroid has been extracted from react-native core and will be removed in a future release. It can now be installed and imported from '@react-native-community/viewpager' instead of 'react-native'. See https://github.com/react-native-community/react-native-viewpager"),r(d[43])},get VirtualizedList(){return r(d[44])},get WebView(){return n('webview-moved',"WebView has been extracted from react-native core and will be removed in a future release. It can now be installed and imported from 'react-native-webview' instead of 'react-native'. See https://github.com/react-native-community/react-native-webview"),r(d[45])},get ActionSheetIOS(){return r(d[46])},get Alert(){return r(d[47])},get AlertIOS(){return n('alert-ios','AlertIOS is deprecated. Use the `Alert` module directly instead.'),r(d[47])},get Animated(){return r(d[48])},get AppRegistry(){return r(d[49])},get AppState(){return r(d[50])},get AsyncStorage(){return n('async-storage-moved',"Async Storage has been extracted from react-native core and will be removed in a future release. It can now be installed and imported from '@react-native-community/async-storage' instead of 'react-native'. See https://github.com/react-native-community/react-native-async-storage"),r(d[51])},get BackHandler(){return r(d[52])},get CameraRoll(){return r(d[53])},get Clipboard(){return r(d[54])},get DatePickerAndroid(){return r(d[55])},get DeviceInfo(){return r(d[56])},get Dimensions(){return r(d[57])},get Easing(){return r(d[58])},get findNodeHandle(){return r(d[59]).findNodeHandle},get I18nManager(){return r(d[60])},get ImagePickerIOS(){return r(d[61])},get InteractionManager(){return r(d[62])},get Keyboard(){return r(d[63])},get LayoutAnimation(){return r(d[64])},get Linking(){return r(d[65])},get NativeEventEmitter(){return r(d[66])},get NetInfo(){return n('netinfo-moved',"NetInfo has been extracted from react-native core and will be removed in a future release. It can now be installed and imported from '@react-native-community/netinfo' instead of 'react-native'. See https://github.com/react-native-community/react-native-netinfo"),r(d[67])},get PanResponder(){return r(d[68])},get PermissionsAndroid(){return r(d[69])},get PixelRatio(){return r(d[70])},get PushNotificationIOS(){return r(d[71])},get Settings(){return r(d[72])},get Share(){return r(d[73])},get StatusBarIOS(){return r(d[74])},get StyleSheet(){return r(d[75])},get Systrace(){return r(d[76])},get TimePickerAndroid(){return r(d[77])},get ToastAndroid(){return r(d[78])},get TVEventHandler(){return r(d[79])},get UIManager(){return r(d[80])},get unstable_batchedUpdates(){return r(d[59]).unstable_batchedUpdates},get UTFSequence(){return r(d[81])},get Vibration(){return r(d[82])},get VibrationIOS(){return r(d[83])},get YellowBox(){return r(d[84])},get DeviceEventEmitter(){return r(d[85])},get NativeAppEventEmitter(){return r(d[86])},get NativeModules(){return r(d[87])},get Platform(){return r(d[88])},get processColor(){return r(d[89])},get requireNativeComponent(){return r(d[90])},get takeSnapshot(){return r(d[91])},get ColorPropType(){return r(d[92])},get EdgeInsetsPropType(){return r(d[93])},get PointPropType(){return r(d[94])},get ViewPropTypes(){return r(d[95])},get BackAndroid(){t(!1,"BackAndroid is deprecated and has been removed from this package. Use BackHandler instead")},get Navigator(){t(!1,"Navigator is deprecated and has been removed from this package. It can now be installed and imported from `react-native-deprecated-custom-components` instead of `react-native`. Learn about alternative navigation solutions at http://facebook.github.io/react-native/docs/navigation.html")},get NavigatorIOS(){t(!1,"NavigatorIOS is deprecated and has been removed from this package. Learn about alternative navigation solutions at http://facebook.github.io/react-native/docs/navigation.html")}}},2,[3,4,7,45,168,178,263,266,267,232,251,270,272,273,274,276,277,283,285,289,293,166,294,295,239,258,296,297,299,300,236,268,302,306,179,308,314,184,316,192,200,193,74,317,233,319,322,133,201,323,333,334,329,335,336,337,54,53,228,77,287,338,209,242,243,339,117,340,304,139,52,341,342,343,344,51,25,345,346,188,42,347,348,349,350,29,144,8,43,68,155,351,57,181,352,252]);
__d(function(g,r,i,a,m,e,d){'use strict';m.exports=function(n,o,t,f,s,u,c,l){if(!n){var v;if(void 0===o)v=new Error("Minified exception occurred; use the non-minified dev environment for the full error message and additional helpful warnings.");else{var p=[t,f,s,u,c,l],h=0;(v=new Error(o.replace(/%s/g,function(){return p[h++]}))).name='Invariant Violation'}throw v.framesToPop=1,v}}},3,[]);
__d(function(g,r,i,a,m,e,d){'use strict';var t=r(d[0]),n={};m.exports=function(c,o){n[c]||(t(!1,o),n[c]=!0)}},4,[5]);
__d(function(g,r,i,a,m,e,d){'use strict';var t=r(d[0]);m.exports=t},5,[6]);
__d(function(g,r,i,a,m,e,d){"use strict";function t(t){return function(){return t}}var n=function(){};n.thatReturns=t,n.thatReturnsFalse=t(!1),n.thatReturnsTrue=t(!0),n.thatReturnsNull=t(null),n.thatReturnsThis=function(){return this},n.thatReturnsArgument=function(t){return t},m.exports=n},6,[]);
__d(function(g,r,i,a,m,e,d){'use strict';var n=r(d[0]),t=r(d[1]),c=r(d[2]),s=n.AccessibilityInfo,o=new Map,u={fetch:function(){return new Promise(function(n,t){s.isTouchExplorationEnabled(function(t){n(t)})})},addEventListener:function(n,c){var s=t.addListener("touchExplorationDidChange",function(n){c(n)});o.set(c,s)},removeEventListener:function(n,t){var c=o.get(t);c&&(c.remove(),o.delete(t))},setAccessibilityFocus:function(n){c.sendAccessibilityEvent(n,c.AccessibilityEventTypes.typeViewFocused)}};m.exports=u},7,[8,29,42]);
__d(function(g,r,i,a,m,e,d){'use strict';var n=r(d[0]),t=r(d[1]),o=r(d[2]),u=r(d[3]),l=r(d[4]);function f(n,u){if(!n)return null;var f=o(n,5),s=f[0],h=f[1],y=f[2],C=f[3],p=f[4];if(l(!s.startsWith('RCT')&&!s.startsWith('RK'),"Module name prefixes should've been stripped by the native side but wasn't for "+s),!h&&!y)return{name:s};var M={};return y&&y.forEach(function(n,t){var o=C&&v(C,t),f=p&&v(p,t);l(!o||!f,'Cannot have a method that is both async and a sync hook');var s=o?'promise':f?'sync':'async';M[n]=c(u,t,s)}),t(M,h),null==M.getConstants?M.getConstants=function(){return h}:console.warn("Unable to define method 'getConstants()' on NativeModule '"+s+"'. NativeModule '"+s+"' already has a constant or method called 'getConstants'. Please remove it."),{name:s,module:M}}function s(n,t){l(g.nativeRequireModuleConfig,"Can't lazily create module without nativeRequireModuleConfig");var o=f(g.nativeRequireModuleConfig(n),t);return o&&o.module}function c(n,t,o){var f=null;return(f='promise'===o?function(){for(var o=arguments.length,l=new Array(o),f=0;f<o;f++)l[f]=arguments[f];return new Promise(function(o,f){u.enqueueNativeCall(n,t,l,function(n){return o(n)},function(n){return f(h(n))})})}:'sync'===o?function(){for(var o=arguments.length,u=new Array(o),l=0;l<o;l++)u[l]=arguments[l];return g.nativeCallSyncHook(n,t,u)}:function(){for(var o=arguments.length,f=new Array(o),s=0;s<o;s++)f[s]=arguments[s];var c=f.length>0?f[f.length-1]:null,v=f.length>1?f[f.length-2]:null,h='function'==typeof c,y='function'==typeof v;y&&l(h,'Cannot have a non-function arg after a function arg.');var C=h?c:null,p=y?v:null,M=h+y;f=f.slice(0,f.length-M),u.enqueueNativeCall(n,t,f,p,C)}).type=o,f}function v(n,t){return-1!==n.indexOf(t)}function h(o){var u=o||{},l=u.message,f=n(u,["message"]),s=new Error(l);return s.framesToPop=1,t(s,f)}g.__fbGenNativeModule=f;var y={};if(g.nativeModuleProxy)y=g.nativeModuleProxy;else if(!g.nativeExtensions){var C=g.__fbBatchedBridgeConfig;l(C,'__fbBatchedBridgeConfig is not set, cannot invoke native modules');var p=r(d[5]);(C.remoteModuleConfig||[]).forEach(function(n,t){var o=f(n,t);o&&(o.module?y[o.name]=o.module:p(y,o.name,{get:function(){return s(o.name,t)}}))})}m.exports=y},8,[9,11,12,16,3,28]);
__d(function(g,r,i,a,m,e,d){var t=r(d[0]);m.exports=function(n,o){if(null==n)return{};var l,p,b=t(n,o);if(Object.getOwnPropertySymbols){var c=Object.getOwnPropertySymbols(n);for(p=0;p<c.length;p++)l=c[p],o.indexOf(l)>=0||Object.prototype.propertyIsEnumerable.call(n,l)&&(b[l]=n[l])}return b}},9,[10]);
__d(function(g,r,i,a,m,e,d){m.exports=function(n,t){if(null==n)return{};var f,u,o={},c=Object.keys(n);for(u=0;u<c.length;u++)f=c[u],t.indexOf(f)>=0||(o[f]=n[f]);return o}},10,[]);
__d(function(g,r,i,a,m,e,d){function t(){return m.exports=t=Object.assign||function(t){for(var n=1;n<arguments.length;n++){var o=arguments[n];for(var p in o)Object.prototype.hasOwnProperty.call(o,p)&&(t[p]=o[p])}return t},t.apply(this,arguments)}m.exports=t},11,[]);
__d(function(g,r,i,a,m,e,d){var n=r(d[0]),t=r(d[1]),o=r(d[2]);m.exports=function(u,c){return n(u)||t(u,c)||o()}},12,[13,14,15]);
__d(function(g,r,i,a,m,e,d){m.exports=function(n){if(Array.isArray(n))return n}},13,[]);
__d(function(g,r,i,a,m,e,d){m.exports=function(t,o){if(("function"==typeof Symbol?Symbol.iterator:"@@iterator")in Object(t)||"[object Arguments]"===Object.prototype.toString.call(t)){var n=[],l=!0,f=!1,u=void 0;try{for(var y,c=t["function"==typeof Symbol?Symbol.iterator:"@@iterator"]();!(l=(y=c.next()).done)&&(n.push(y.value),!o||n.length!==o);l=!0);}catch(t){f=!0,u=t}finally{try{l||null==c.return||c.return()}finally{if(f)throw u}}return n}}},14,[]);
__d(function(g,r,i,a,m,e,d){m.exports=function(){throw new TypeError("Invalid attempt to destructure non-iterable instance")}},15,[]);
__d(function(g,r,i,a,m,e,d){'use strict';var t=new(r(d[0]));Object.defineProperty(g,'__fbBatchedBridge',{configurable:!0,value:t}),m.exports=t},16,[17]);
__d(function(g,r,i,a,m,e,d){'use strict';var t=r(d[0]),u=r(d[1]),l=r(d[2]),s=r(d[3]),n=r(d[4]),h=(r(d[5]),r(d[6])),o=r(d[7]),c=(function(){function c(){u(this,c),this._lazyCallableModules={},this._queue=[[],[],[],0],this._successCallbacks={},this._failureCallbacks={},this._callID=0,this._lastFlush=0,this._eventLoopStartTime=Date.now(),this._immediatesCallback=null,this.callFunctionReturnFlushedQueue=this.callFunctionReturnFlushedQueue.bind(this),this.callFunctionReturnResultAndFlushedQueue=this.callFunctionReturnResultAndFlushedQueue.bind(this),this.flushedQueue=this.flushedQueue.bind(this),this.invokeCallbackAndReturnFlushedQueue=this.invokeCallbackAndReturnFlushedQueue.bind(this)}return l(c,[{key:"callFunctionReturnFlushedQueue",value:function(t,u,l){var s=this;return this.__guard(function(){s.__callFunction(t,u,l)}),this.flushedQueue()}},{key:"callFunctionReturnResultAndFlushedQueue",value:function(t,u,l){var s,n=this;return this.__guard(function(){s=n.__callFunction(t,u,l)}),[s,this.flushedQueue()]}},{key:"invokeCallbackAndReturnFlushedQueue",value:function(t,u){var l=this;return this.__guard(function(){l.__invokeCallback(t,u)}),this.flushedQueue()}},{key:"flushedQueue",value:function(){var t=this;this.__guard(function(){t.__callImmediates()});var u=this._queue;return this._queue=[[],[],[],this._callID],u[0].length?u:null}},{key:"getEventLoopRunningTime",value:function(){return Date.now()-this._eventLoopStartTime}},{key:"registerCallableModule",value:function(t,u){this._lazyCallableModules[t]=function(){return u}}},{key:"registerLazyCallableModule",value:function(t,u){var l,s=u;this._lazyCallableModules[t]=function(){return s&&(l=s(),s=null),l}}},{key:"getCallableModule",value:function(t){var u=this._lazyCallableModules[t];return u?u():null}},{key:"enqueueNativeCall",value:function(t,u,l,s,h){(s||h)&&(s&&l.push(this._callID<<1),h&&l.push(this._callID<<1|1),this._successCallbacks[this._callID]=h,this._failureCallbacks[this._callID]=s),this._callID++,this._queue[0].push(t),this._queue[1].push(u),this._queue[2].push(l);var o=Date.now();if(g.nativeFlushQueueImmediate&&o-this._lastFlush>=5){var c=this._queue;this._queue=[[],[],[],this._callID],this._lastFlush=o,g.nativeFlushQueueImmediate(c)}n.counterEvent('pending_js_to_native_queue',this._queue[0].length),this.__spy&&this.__spy({type:1,module:t+'',method:u,args:l})}},{key:"createDebugLookup",value:function(t,u,l){}},{key:"setImmediatesCallback",value:function(t){this._immediatesCallback=t}},{key:"__guard",value:function(t){if(this.__shouldPauseOnThrow())t();else try{t()}catch(t){s.reportFatalError(t)}}},{key:"__shouldPauseOnThrow",value:function(){return'undefined'!=typeof DebuggerInternal&&!0===DebuggerInternal.shouldPauseOnThrow}},{key:"__callImmediates",value:function(){n.beginEvent('JSTimers.callImmediates()'),null!=this._immediatesCallback&&this._immediatesCallback(),n.endEvent()}},{key:"__callFunction",value:function(t,u,l){this._lastFlush=Date.now(),this._eventLoopStartTime=this._lastFlush,this.__spy?n.beginEvent(t+"."+u+"("+o(l)+")"):n.beginEvent(t+"."+u+"(...)"),this.__spy&&this.__spy({type:0,module:t,method:u,args:l});var s=this.getCallableModule(t);h(!!s,'Module %s is not a registered callable module (calling %s)',t,u),h(!!s[u],'Method %s does not exist on module %s',u,t);var c=s[u].apply(s,l);return n.endEvent(),c}},{key:"__invokeCallback",value:function(u,l){this._lastFlush=Date.now(),this._eventLoopStartTime=this._lastFlush;var s=u>>>1,n=1&u?this._successCallbacks[s]:this._failureCallbacks[s];n&&(delete this._successCallbacks[s],delete this._failureCallbacks[s],n.apply(void 0,t(l)))}}],[{key:"spy",value:function(t){c.prototype.__spy=!0===t?function(t){console.log((0===t.type?'N->JS':'JS->N')+" : "+(t.module?t.module+'.':'')+t.method+"("+JSON.stringify(t.args)+")")}:!1===t?null:t}}]),c})();m.exports=c},17,[18,22,23,24,25,26,3,27]);
__d(function(g,r,i,a,m,e,d){var n=r(d[0]),t=r(d[1]),o=r(d[2]);m.exports=function(u){return n(u)||t(u)||o()}},18,[19,20,21]);
__d(function(g,r,i,a,m,e,d){m.exports=function(n){if(Array.isArray(n)){for(var t=0,f=new Array(n.length);t<n.length;t++)f[t]=n[t];return f}}},19,[]);
__d(function(g,r,i,a,m,e,d){m.exports=function(t){if(("function"==typeof Symbol?Symbol.iterator:"@@iterator")in Object(t)||"[object Arguments]"===Object.prototype.toString.call(t))return Array.from(t)}},20,[]);
__d(function(g,r,i,a,m,e,d){m.exports=function(){throw new TypeError("Invalid attempt to spread non-iterable instance")}},21,[]);
__d(function(g,r,i,a,m,e,d){m.exports=function(n,o){if(!(n instanceof o))throw new TypeError("Cannot call a class as a function")}},22,[]);
__d(function(g,r,i,a,m,e,d){function n(n,t){for(var o=0;o<t.length;o++){var u=t[o];u.enumerable=u.enumerable||!1,u.configurable=!0,"value"in u&&(u.writable=!0),Object.defineProperty(n,u.key,u)}}m.exports=function(t,o,u){return o&&n(t.prototype,o),u&&n(t,u),t}},23,[]);
__d(function(g,r,i,a,m,e,d){m.exports=g.ErrorUtils},24,[]);
__d(function(g,r,i,a,m,e,d){'use strict';r(d[0]);var n=!1,t=0,c={installReactHook:function(){!0},setEnabled:function(t){n!==t&&(n=t)},isEnabled:function(){return n},beginEvent:function(t,c){n&&(t='function'==typeof t?t():t,g.nativeTraceBeginSection(131072,t,c))},endEvent:function(){n&&g.nativeTraceEndSection(131072)},beginAsyncEvent:function(c){var o=t;return n&&(t++,c='function'==typeof c?c():c,g.nativeTraceBeginAsyncSection(131072,c,o)),o},endAsyncEvent:function(t,c){n&&(t='function'==typeof t?t():t,g.nativeTraceEndAsyncSection(131072,t,c))},counterEvent:function(t,c){n&&(t='function'==typeof t?t():t,g.nativeTraceCounter&&g.nativeTraceCounter(131072,t,c))}};m.exports=c},25,[3]);
__d(function(g,r,i,a,m,e,d){'use strict';m.exports=function(t){return t}},26,[]);
__d(function(g,r,i,a,m,e,d){'use strict';m.exports=function(t){var n,f=typeof t;if(void 0===t)n='undefined';else if(null===t)n='null';else if('string'===f)n='"'+t+'"';else if('function'===f)try{n=t.toString()}catch(t){n='[function unknown]'}else try{n=JSON.stringify(t)}catch(f){if('function'==typeof t.toString)try{n=t.toString()}catch(t){}}return n||'["'+f+'" failed to stringify]'}},27,[]);
__d(function(g,r,i,a,m,e,d){'use strict';m.exports=function(t,n,u){var b,c=u.get,o=!1!==u.enumerable,f=!1!==u.writable,l=!1;function s(u){b=u,l=!0,Object.defineProperty(t,n,{value:u,configurable:!0,enumerable:o,writable:f})}Object.defineProperty(t,n,{get:function(){return l||(l=!0,s(c())),b},set:s,configurable:!0,enumerable:o})}},28,[]);
__d(function(g,r,i,a,m,e,d){'use strict';var t=r(d[0]),n=r(d[1]),s=r(d[2]),o=r(d[3]),u=r(d[4]),c=r(d[5]),l=r(d[6]),h=r(d[7]),v=(function(v){function p(){var n;t(this,p);var u=new h;return(n=s(this,o(p).call(this,u))).sharedSubscriber=u,n}return c(p,l),n(p,[{key:"addListener",value:function(t,n,s){return u(o(p.prototype),"addListener",this).call(this,t,n,s)}},{key:"removeAllListeners",value:function(t){u(o(p.prototype),"removeAllListeners",this).call(this,t)}},{key:"removeSubscription",value:function(t){t.emitter!==this?t.emitter.removeSubscription(t):u(o(p.prototype),"removeSubscription",this).call(this,t)}}]),p})();m.exports=new v},29,[22,23,30,33,34,36,38,41]);
__d(function(g,r,i,a,m,e,d){var n=r(d[0]),t=r(d[1]);m.exports=function(o,c){return!c||"object"!==n(c)&&"function"!=typeof c?t(o):c}},30,[31,32]);
__d(function(g,r,i,a,m,e,d){function o(t){return(o="function"==typeof Symbol&&"symbol"==typeof("function"==typeof Symbol?Symbol.iterator:"@@iterator")?function(o){return typeof o}:function(o){return o&&"function"==typeof Symbol&&o.constructor===Symbol&&o!==("function"==typeof Symbol?Symbol.prototype:"@@prototype")?"symbol":typeof o})(t)}function t(n){return"function"==typeof Symbol&&"symbol"===o("function"==typeof Symbol?Symbol.iterator:"@@iterator")?m.exports=t=function(t){return o(t)}:m.exports=t=function(t){return t&&"function"==typeof Symbol&&t.constructor===Symbol&&t!==("function"==typeof Symbol?Symbol.prototype:"@@prototype")?"symbol":o(t)},t(n)}m.exports=t},31,[]);
__d(function(g,r,i,a,m,e,d){m.exports=function(n){if(void 0===n)throw new ReferenceError("this hasn't been initialised - super() hasn't been called");return n}},32,[]);
__d(function(g,r,i,a,m,e,d){function t(o){return m.exports=t=Object.setPrototypeOf?Object.getPrototypeOf:function(t){return t.__proto__||Object.getPrototypeOf(t)},t(o)}m.exports=t},33,[]);
__d(function(g,r,i,a,m,e,d){var t=r(d[0]);function n(c,f,o){return"undefined"!=typeof Reflect&&Reflect.get?m.exports=n=Reflect.get:m.exports=n=function(n,c,f){var o=t(n,c);if(o){var u=Object.getOwnPropertyDescriptor(o,c);return u.get?u.get.call(f):u.value}},n(c,f,o||c)}m.exports=n},34,[35]);
__d(function(g,r,i,a,m,e,d){var t=r(d[0]);m.exports=function(n,o){for(;!Object.prototype.hasOwnProperty.call(n,o)&&null!==(n=t(n)););return n}},35,[33]);
__d(function(g,r,i,a,m,e,d){var t=r(d[0]);m.exports=function(o,n){if("function"!=typeof n&&null!==n)throw new TypeError("Super expression must either be null or a function");o.prototype=Object.create(n&&n.prototype,{constructor:{value:o,writable:!0,configurable:!0}}),n&&t(o,n)}},36,[37]);
__d(function(g,r,i,a,m,e,d){function t(o,n){return m.exports=t=Object.setPrototypeOf||function(t,o){return t.__proto__=o,t},t(o,n)}m.exports=t},37,[]);
__d(function(g,r,i,a,m,e,d){'use strict';var t=r(d[0]),n=r(d[1]),s=r(d[2]),u=r(d[3]),o=r(d[4]),c=(function(){function c(n){t(this,c),this._subscriber=n||new u}return n(c,[{key:"addListener",value:function(t,n,u){return this._subscriber.addSubscription(t,new s(this,this._subscriber,n,u))}},{key:"once",value:function(t,n,s){var u=this;return this.addListener(t,function(){u.removeCurrentListener();for(var t=arguments.length,o=new Array(t),c=0;c<t;c++)o[c]=arguments[c];n.apply(s,o)})}},{key:"removeAllListeners",value:function(t){this._subscriber.removeAllSubscriptions(t)}},{key:"removeCurrentListener",value:function(){o(!!this._currentSubscription,'Not in an emitting cycle; there is no current subscription'),this.removeSubscription(this._currentSubscription)}},{key:"removeSubscription",value:function(t){o(t.emitter===this,'Subscription does not belong to this emitter.'),this._subscriber.removeSubscription(t)}},{key:"listeners",value:function(t){var n=this._subscriber.getSubscriptionsForType(t);return n?n.map(function(t){return t.listener}):[]}},{key:"emit",value:function(t){var n=this._subscriber.getSubscriptionsForType(t);if(n){for(var s=0,u=n.length;s<u;s++){var o=n[s];o&&o.listener&&(this._currentSubscription=o,o.listener.apply(o.context,Array.prototype.slice.call(arguments,1)))}this._currentSubscription=null}}},{key:"removeListener",value:function(t,n){var s=this._subscriber.getSubscriptionsForType(t);if(s)for(var u=0,o=s.length;u<o;u++){var c=s[u];c&&c.listener===n&&c.remove()}}}]),c})();m.exports=c},38,[22,23,39,41,3]);
__d(function(g,r,i,a,m,e,d){'use strict';var t=r(d[0]),n=r(d[1]),s=r(d[2]),o=r(d[3]),u=r(d[4]),c=r(d[5]),h=(function(h){function v(n,u,c,h){var f;return t(this,v),(f=s(this,o(v).call(this,u))).emitter=n,f.listener=c,f.context=h,f}return u(v,c),n(v,[{key:"remove",value:function(){this.emitter.removeSubscription(this)}}]),v})();m.exports=h},39,[22,23,30,33,36,40]);
__d(function(g,r,i,a,m,e,d){'use strict';var t=r(d[0]),s=r(d[1]),n=(function(){function n(s){t(this,n),this.subscriber=s}return s(n,[{key:"remove",value:function(){this.subscriber.removeSubscription(this)}}]),n})();m.exports=n},40,[22,23]);
__d(function(g,r,i,a,m,e,d){'use strict';var s=r(d[0]),t=r(d[1]),n=r(d[2]),o=(function(){function o(){s(this,o),this._subscriptionsForType={},this._currentSubscription=null}return t(o,[{key:"addSubscription",value:function(s,t){n(t.subscriber===this,'The subscriber of the subscription is incorrectly set.'),this._subscriptionsForType[s]||(this._subscriptionsForType[s]=[]);var o=this._subscriptionsForType[s].length;return this._subscriptionsForType[s].push(t),t.eventType=s,t.key=o,t}},{key:"removeAllSubscriptions",value:function(s){void 0===s?this._subscriptionsForType={}:delete this._subscriptionsForType[s]}},{key:"removeSubscription",value:function(s){var t=s.eventType,n=s.key,o=this._subscriptionsForType[t];o&&delete o[n]}},{key:"getSubscriptionsForType",value:function(s){return this._subscriptionsForType[s]}}]),o})();m.exports=o},41,[22,23,3]);
__d(function(g,r,i,a,m,e,d){'use strict';var n=r(d[0]),t=(r(d[1]),r(d[2]),r(d[3])),o=r(d[4]),s=n.UIManager,c={};o(s,'UIManager is undefined. The native module config is probably incorrect.'),s.__takeSnapshot=s.takeSnapshot,s.takeSnapshot=function(){o(!1,"UIManager.takeSnapshot should not be called directly. Use ReactNative.takeSnapshot instead.")};var f=new Set;function u(o){var f=s[o];f.Manager&&(c[o]=f,t(f,'Constants',{get:function(){var t=n[f.Manager],o={};return t&&Object.keys(t).forEach(function(n){var s=t[n];'function'!=typeof s&&(o[n]=s)}),o}}),t(f,'Commands',{get:function(){var t=n[f.Manager],o={},s=0;return t&&Object.keys(t).forEach(function(n){'function'==typeof t[n]&&(o[n]=s++)}),o}}))}(s.getViewManagerConfig=function(n){if(void 0===c[n]&&s.getConstantsForViewManager)try{c[n]=s.getConstantsForViewManager(n)}catch(t){c[n]=null}var t=c[n];if(t)return t;if(s.lazilyLoadView&&!f.has(n)){var o=s.lazilyLoadView(n);f.add(n),o.viewConfig&&(s[n]=o.viewConfig,u(n))}return c[n]},s.ViewManagerNames)&&((g.__residual?g.__residual:function(n,t){for(var o=arguments.length,s=new Array(o>2?o-2:0),c=2;c<o;c++)s[c-2]=arguments[c];return t.apply(void 0,s)})('void',function(n,t){n.ViewManagerNames.forEach(function(o){t(n,o,{get:function(){return n.getConstantsForViewManager(o)}})})},s,t),g.__makePartial&&g.__makePartial(s));m.exports=s},42,[8,43,44,28,3]);
__d(function(g,r,i,a,m,e,d){'use strict';var t=r(d[0]),n={OS:'android',get Version(){var n=t.PlatformConstants;return n&&n.Version},get isTesting(){return!1},get isTV(){var n=t.PlatformConstants;return n&&'tv'===n.uiMode},select:function(t){return'android'in t?t.android:t.default}};m.exports=n},43,[8]);
__d(function(g,r,i,a,m,e,d){'use strict';m.exports=['clearJSResponder','configureNextLayoutAnimation','createView','dismissPopupMenu','dispatchViewManagerCommand','findSubviewIn','getConstantsForViewManager','getDefaultEventTypes','manageChildren','measure','measureInWindow','measureLayout','measureLayoutRelativeToParent','playTouchSound','removeRootView','removeSubviewsFromContainerWithID','replaceExistingNonRootView','sendAccessibilityEvent','setChildren','setJSResponder','setLayoutAnimationEnabledExperimental','showPopupMenu','updateView','viewIsDescendantOf','PopupMenu','LazyViewManagersEnabled','ViewManagerNames','StyleConstants','AccessibilityEventTypes','UIView','__takeSnapshot','takeSnapshot','getViewManagerConfig','blur','focus','genericBubblingEventTypes','genericDirectEventTypes','lazilyLoadView']},44,[]);
__d(function(g,r,i,a,m,e,d){'use strict';var t=r(d[0]),n=r(d[1]);function o(t,n){var o=Object.keys(t);if(Object.getOwnPropertySymbols){var s=Object.getOwnPropertySymbols(t);n&&(s=s.filter(function(n){return Object.getOwnPropertyDescriptor(t,n).enumerable})),o.push.apply(o,s)}return o}function s(n){for(var s=1;s<arguments.length;s++){var c=null!=arguments[s]?arguments[s]:{};s%2?o(c,!0).forEach(function(o){t(n,o,c[o])}):Object.getOwnPropertyDescriptors?Object.defineProperties(n,Object.getOwnPropertyDescriptors(c)):o(c).forEach(function(t){Object.defineProperty(n,t,Object.getOwnPropertyDescriptor(c,t))})}return n}r(d[2]);var c=r(d[3]),l=r(d[4]),u=r(d[5]),y=(r(d[6]),r(d[7])),p=c.forwardRef(function(t,o){var p,h=t.onLayout,O=t.style,b=n(t,["onLayout","style"]);switch(t.size){case'small':p=f.sizeSmall;break;case'large':p=f.sizeLarge;break;default:p={height:t.size,width:t.size}}var w=s({},b,{ref:o,style:p,styleAttr:'Normal',indeterminate:!0});return c.createElement(u,{onLayout:h,style:l.compose(f.container,O)},c.createElement(y,w))});p.displayName='ActivityIndicator',p.defaultProps={animating:!0,color:null,hidesWhenStopped:!0,size:'small'};var f=l.create({container:{alignItems:'center',justifyContent:'center'},sizeSmall:{width:20,height:20},sizeLarge:{width:36,height:36}});m.exports=p},45,[46,9,43,47,51,74,165,166]);
__d(function(g,r,i,a,m,e,d){m.exports=function(n,t,u){return t in n?Object.defineProperty(n,t,{value:u,enumerable:!0,configurable:!0,writable:!0}):n[t]=u,n}},46,[]);
__d(function(g,r,i,a,m,e,d){'use strict';m.exports=r(d[0])},47,[48]);
__d(function(g,r,i,a,m,e,d){'use strict';m.exports=r(d[0])},48,[49]);
__d(function(g,r,i,a,m,e,d){'use strict';var t=r(d[0]),n="function"==typeof Symbol&&("function"==typeof Symbol?Symbol.for:"@@for"),o=n?("function"==typeof Symbol?Symbol.for:"@@for")("react.element"):60103,u=n?("function"==typeof Symbol?Symbol.for:"@@for")("react.portal"):60106,f=n?("function"==typeof Symbol?Symbol.for:"@@for")("react.fragment"):60107,l=n?("function"==typeof Symbol?Symbol.for:"@@for")("react.strict_mode"):60108,c=n?("function"==typeof Symbol?Symbol.for:"@@for")("react.profiler"):60114,p=n?("function"==typeof Symbol?Symbol.for:"@@for")("react.provider"):60109,y=n?("function"==typeof Symbol?Symbol.for:"@@for")("react.context"):60110,s=n?("function"==typeof Symbol?Symbol.for:"@@for")("react.concurrent_mode"):60111,v=n?("function"==typeof Symbol?Symbol.for:"@@for")("react.forward_ref"):60112,b=n?("function"==typeof Symbol?Symbol.for:"@@for")("react.suspense"):60113,S=n?("function"==typeof Symbol?Symbol.for:"@@for")("react.memo"):60115,h=n?("function"==typeof Symbol?Symbol.for:"@@for")("react.lazy"):60116,_="function"==typeof Symbol&&("function"==typeof Symbol?Symbol.iterator:"@@iterator");function k(t,n,o,u,f,l,c,p){if(!t){if(t=void 0,void 0===n)t=Error("Minified exception occurred; use the non-minified dev environment for the full error message and additional helpful warnings.");else{var y=[o,u,f,l,c,p],s=0;(t=Error(n.replace(/%s/g,function(){return y[s++]}))).name="Invariant Violation"}throw t.framesToPop=1,t}}function $(t){for(var n=arguments.length-1,o="https://reactjs.org/docs/error-decoder.html?invariant="+t,u=0;u<n;u++)o+="&args[]="+encodeURIComponent(arguments[u+1]);k(!1,"Minified React error #"+t+"; visit %s for the full message or use the non-minified dev environment for full errors and additional helpful warnings. ",o)}var x={isMounted:function(){return!1},enqueueForceUpdate:function(){},enqueueReplaceState:function(){},enqueueSetState:function(){}},C={};function w(t,n,o){this.props=t,this.context=n,this.refs=C,this.updater=o||x}function P(){}function R(t,n,o){this.props=t,this.context=n,this.refs=C,this.updater=o||x}w.prototype.isReactComponent={},w.prototype.setState=function(t,n){"object"!=typeof t&&"function"!=typeof t&&null!=t&&$("85"),this.updater.enqueueSetState(this,t,n,"setState")},w.prototype.forceUpdate=function(t){this.updater.enqueueForceUpdate(this,t,"forceUpdate")},P.prototype=w.prototype;var E=R.prototype=new P;E.constructor=R,t(E,w.prototype),E.isPureReactComponent=!0;var j={current:null},O={current:null},A=Object.prototype.hasOwnProperty,I={key:!0,ref:!0,__self:!0,__source:!0};function M(t,n,u){var f=void 0,l={},c=null,p=null;if(null!=n)for(f in void 0!==n.ref&&(p=n.ref),void 0!==n.key&&(c=""+n.key),n)A.call(n,f)&&!I.hasOwnProperty(f)&&(l[f]=n[f]);var y=arguments.length-2;if(1===y)l.children=u;else if(1<y){for(var s=Array(y),v=0;v<y;v++)s[v]=arguments[v+2];l.children=s}if(t&&t.defaultProps)for(f in y=t.defaultProps)void 0===l[f]&&(l[f]=y[f]);return{$$typeof:o,type:t,key:c,ref:p,props:l,_owner:O.current}}function U(t,n){return{$$typeof:o,type:t.type,key:n,ref:t.ref,props:t.props,_owner:t._owner}}function q(t){return"object"==typeof t&&null!==t&&t.$$typeof===o}function F(t){var n={"=":"=0",":":"=2"};return"$"+(""+t).replace(/[=:]/g,function(t){return n[t]})}var L=/\/+/g,V=[];function D(t,n,o,u){if(V.length){var f=V.pop();return f.result=t,f.keyPrefix=n,f.func=o,f.context=u,f.count=0,f}return{result:t,keyPrefix:n,func:o,context:u,count:0}}function T(t){t.result=null,t.keyPrefix=null,t.func=null,t.context=null,t.count=0,10>V.length&&V.push(t)}function N(t,n,f,l){var c=typeof t;"undefined"!==c&&"boolean"!==c||(t=null);var p=!1;if(null===t)p=!0;else switch(c){case"string":case"number":p=!0;break;case"object":switch(t.$$typeof){case o:case u:p=!0}}if(p)return f(l,t,""===n?"."+B(t,0):n),1;if(p=0,n=""===n?".":n+":",Array.isArray(t))for(var y=0;y<t.length;y++){var s=n+B(c=t[y],y);p+=N(c,s,f,l)}else if(null===t||"object"!=typeof t?s=null:s="function"==typeof(s=_&&t[_]||t["@@iterator"])?s:null,"function"==typeof s)for(t=s.call(t),y=0;!(c=t.next()).done;)p+=N(c=c.value,s=n+B(c,y++),f,l);else"object"===c&&$("31","[object Object]"===(f=""+t)?"object with keys {"+Object.keys(t).join(", ")+"}":f,"");return p}function z(t,n,o){return null==t?0:N(t,"",n,o)}function B(t,n){return"object"==typeof t&&null!==t&&null!=t.key?F(t.key):n.toString(36)}function H(t,n){t.func.call(t.context,n,t.count++)}function W(t,n,o){var u=t.result,f=t.keyPrefix;t=t.func.call(t.context,n,t.count++),Array.isArray(t)?Y(t,u,o,function(t){return t}):null!=t&&(q(t)&&(t=U(t,f+(!t.key||n&&n.key===t.key?"":(""+t.key).replace(L,"$&/")+"/")+o)),u.push(t))}function Y(t,n,o,u,f){var l="";null!=o&&(l=(""+o).replace(L,"$&/")+"/"),z(t,W,n=D(n,l,u,f)),T(n)}function G(){var t=j.current;return null===t&&$("307"),t}var J={Children:{map:function(t,n,o){if(null==t)return t;var u=[];return Y(t,u,null,n,o),u},forEach:function(t,n,o){if(null==t)return t;z(t,H,n=D(null,null,n,o)),T(n)},count:function(t){return z(t,function(){return null},null)},toArray:function(t){var n=[];return Y(t,n,null,function(t){return t}),n},only:function(t){return q(t)||$("143"),t}},createRef:function(){return{current:null}},Component:w,PureComponent:R,createContext:function(t,n){return void 0===n&&(n=null),(t={$$typeof:y,_calculateChangedBits:n,_currentValue:t,_currentValue2:t,_threadCount:0,Provider:null,Consumer:null}).Provider={$$typeof:p,_context:t},t.Consumer=t},forwardRef:function(t){return{$$typeof:v,render:t}},lazy:function(t){return{$$typeof:h,_ctor:t,_status:-1,_result:null}},memo:function(t,n){return{$$typeof:S,type:t,compare:void 0===n?null:n}},useCallback:function(t,n){return G().useCallback(t,n)},useContext:function(t,n){return G().useContext(t,n)},useEffect:function(t,n){return G().useEffect(t,n)},useImperativeHandle:function(t,n,o){return G().useImperativeHandle(t,n,o)},useDebugValue:function(){},useLayoutEffect:function(t,n){return G().useLayoutEffect(t,n)},useMemo:function(t,n){return G().useMemo(t,n)},useReducer:function(t,n,o){return G().useReducer(t,n,o)},useRef:function(t){return G().useRef(t)},useState:function(t){return G().useState(t)},Fragment:f,StrictMode:l,Suspense:b,createElement:M,cloneElement:function(n,u,f){(null===n||void 0===n)&&$("267",n);var l=void 0,c=t({},n.props),p=n.key,y=n.ref,s=n._owner;if(null!=u){void 0!==u.ref&&(y=u.ref,s=O.current),void 0!==u.key&&(p=""+u.key);var v=void 0;for(l in n.type&&n.type.defaultProps&&(v=n.type.defaultProps),u)A.call(u,l)&&!I.hasOwnProperty(l)&&(c[l]=void 0===u[l]&&void 0!==v?v[l]:u[l])}if(1===(l=arguments.length-2))c.children=f;else if(1<l){v=Array(l);for(var b=0;b<l;b++)v[b]=arguments[b+2];c.children=v}return{$$typeof:o,type:n.type,key:p,ref:y,props:c,_owner:s}},createFactory:function(t){var n=M.bind(null,t);return n.type=t,n},isValidElement:q,version:"16.8.3",unstable_ConcurrentMode:s,unstable_Profiler:c,__SECRET_INTERNALS_DO_NOT_USE_OR_YOU_WILL_BE_FIRED:{ReactCurrentDispatcher:j,ReactCurrentOwner:O,assign:t}},K={default:J},Q=K&&J||K;m.exports=Q.default||Q},49,[50]);
__d(function(g,r,i,a,m,e,d){'use strict';var t=r(d[0]),n=Object.getOwnPropertySymbols,o=Object.prototype.hasOwnProperty,c=Object.prototype.propertyIsEnumerable;function f(t){if(null===t||void 0===t)throw new TypeError('Object.assign cannot be called with null or undefined');return Object(t)}m.exports=(function(){try{if(!Object.assign)return!1;var n=new String('abc');if(n[5]='de','5'===Object.getOwnPropertyNames(n)[0])return!1;for(var o={},c=0;c<10;c++)o['_'+String.fromCharCode(c)]=c;if('0123456789'!==Object.getOwnPropertyNames(o).map(function(t){return o[t]}).join(''))return!1;var f={};return'abcdefghijklmnopqrst'.split('').forEach(function(t){f[t]=t}),'abcdefghijklmnopqrst'===Object.keys(t({},f)).join('')}catch(t){return!1}})()?Object.assign:function(t,u){for(var s,b,l=f(t),p=1;p<arguments.length;p++){for(var j in s=Object(arguments[p]))o.call(s,j)&&(l[j]=s[j]);if(n){b=n(s);for(var O=0;O<b.length;O++)c.call(s,b[O])&&(l[b[O]]=s[b[O]])}}return l}},50,[11]);
__d(function(g,r,i,a,m,e,d){'use strict';var t=r(d[0]);function o(t,o){var n=Object.keys(t);if(Object.getOwnPropertySymbols){var c=Object.getOwnPropertySymbols(t);o&&(c=c.filter(function(o){return Object.getOwnPropertyDescriptor(t,o).enumerable})),n.push.apply(n,c)}return n}function n(n){for(var c=1;c<arguments.length;c++){var l=null!=arguments[c]?arguments[c]:{};c%2?o(l,!0).forEach(function(o){t(n,o,l[o])}):Object.getOwnPropertyDescriptors?Object.defineProperties(n,Object.getOwnPropertyDescriptors(l)):o(l).forEach(function(t){Object.defineProperty(n,t,Object.getOwnPropertyDescriptor(l,t))})}return n}var c=r(d[1]),l=r(d[2]),s=(r(d[3]),r(d[4])),u=c.roundToNearestPixel(.4);0===u&&(u=1/c.get());var p={position:'absolute',left:0,right:0,top:0,bottom:0};m.exports={hairlineWidth:u,absoluteFill:p,absoluteFillObject:p,compose:function(t,o){return null!=t&&null!=o?[t,o]:null!=t?t:o},flatten:s,setStyleAttributePreprocessor:function(t,o){var c;if(!0===l[t])c={};else{if('object'!=typeof l[t])return void console.error(t+" is not a valid style attribute");c=l[t]}l[t]=n({},c,{process:o})},create:function(t){return t}}},51,[46,52,55,72,73]);
__d(function(g,r,i,a,m,e,d){'use strict';var t=r(d[0]),n=r(d[1]),u=r(d[2]),o=(function(){function o(){t(this,o)}return n(o,null,[{key:"get",value:function(){return u.get('window').scale}},{key:"getFontScale",value:function(){return u.get('window').fontScale||o.get()}},{key:"getPixelSizeForLayoutSize",value:function(t){return Math.round(t*o.get())}},{key:"roundToNearestPixel",value:function(t){var n=o.get();return Math.round(t*n)/n}},{key:"startDetecting",value:function(){}}]),o})();m.exports=o},52,[22,23,53]);
__d(function(g,r,i,a,m,e,d){'use strict';var n=r(d[0]),t=r(d[1]),s=r(d[2]),o=r(d[3]),c=(r(d[4]),r(d[5])),l=r(d[6]),v=new o,h=!1,u={},f=(function(){function o(){t(this,o)}return s(o,null,[{key:"set",value:function(t){if(t&&t.windowPhysicalPixels){var s=(t=JSON.parse(JSON.stringify(t))).windowPhysicalPixels;t.window={width:s.width/s.scale,height:s.height/s.scale,scale:s.scale,fontScale:s.fontScale};var o=t.screenPhysicalPixels;t.screen={width:o.width/o.scale,height:o.height/o.scale,scale:o.scale,fontScale:o.fontScale},delete t.screenPhysicalPixels,delete t.windowPhysicalPixels}n(u,t),h?v.emit('change',{window:u.window,screen:u.screen}):h=!0}},{key:"get",value:function(n){return l(u[n],'No dimension set for key '+n),u[n]}},{key:"addEventListener",value:function(n,t){l('change'===n,'Trying to subscribe to unknown event: "%s"',n),v.addListener(n,t)}},{key:"removeEventListener",value:function(n,t){l('change'===n,'Trying to remove listener for unknown event: "%s"',n),v.removeListener(n,t)}}]),o})(),w=g.nativeExtensions&&g.nativeExtensions.DeviceInfo&&g.nativeExtensions.DeviceInfo.Dimensions,y=!0;w||(w=r(d[7]).Dimensions,y=!1);l(w,'Either DeviceInfo native extension or DeviceInfo Native Module must be registered'),f.set(w),y||c.addListener('didUpdateDimensions',function(n){f.set(n)}),m.exports=f},53,[11,22,23,38,43,29,3,54]);
__d(function(g,r,i,a,m,e,d){'use strict';var t=r(d[0]).DeviceInfo;r(d[1])(t,'DeviceInfo native module is not installed correctly'),m.exports=t},54,[8,3]);
__d(function(g,r,i,a,m,e,d){'use strict';var o=r(d[0]);function t(o,t){var n=Object.keys(o);if(Object.getOwnPropertySymbols){var c=Object.getOwnPropertySymbols(o);t&&(c=c.filter(function(t){return Object.getOwnPropertyDescriptor(o,t).enumerable})),n.push.apply(n,c)}return n}for(var n=r(d[1]),c=r(d[2]),l=r(d[3]),s=r(d[4]),b=r(d[5]),f=r(d[6]),p={},O=0,u=Object.keys((function(n){for(var c=1;c<arguments.length;c++){var l=null!=arguments[c]?arguments[c]:{};c%2?t(l,!0).forEach(function(t){o(n,t,l[t])}):Object.getOwnPropertyDescriptors?Object.defineProperties(n,Object.getOwnPropertyDescriptors(l)):t(l).forEach(function(o){Object.defineProperty(n,o,Object.getOwnPropertyDescriptor(l,o))})}return n})({},l,{},c,{},n));O<u.length;O++){p[u[O]]=!0}p.transform={process:b},p.shadowOffset={diff:f};var y={process:s};p.backgroundColor=y,p.borderBottomColor=y,p.borderColor=y,p.borderLeftColor=y,p.borderRightColor=y,p.borderTopColor=y,p.borderStartColor=y,p.borderEndColor=y,p.color=y,p.shadowColor=y,p.textDecorationColor=y,p.tintColor=y,p.textShadowColor=y,p.overlayColor=y,m.exports=p},55,[46,56,66,67,68,69,71]);
__d(function(g,r,i,a,m,e,d){'use strict';var t=r(d[0]);function o(t,o){var n=Object.keys(t);if(Object.getOwnPropertySymbols){var b=Object.getOwnPropertySymbols(t);o&&(b=b.filter(function(o){return Object.getOwnPropertyDescriptor(t,o).enumerable})),n.push.apply(n,b)}return n}var n=r(d[1]),b=r(d[2]),c=r(d[3]),u=(function(n){for(var b=1;b<arguments.length;b++){var c=null!=arguments[b]?arguments[b]:{};b%2?o(c,!0).forEach(function(o){t(n,o,c[o])}):Object.getOwnPropertyDescriptors?Object.defineProperties(n,Object.getOwnPropertyDescriptors(c)):o(c).forEach(function(t){Object.defineProperty(n,t,Object.getOwnPropertyDescriptor(c,t))})}return n})({},b,{},r(d[4]),{},r(d[5]),{resizeMode:c.oneOf(['center','contain','cover','repeat','stretch']),backfaceVisibility:c.oneOf(['visible','hidden']),backgroundColor:n,borderColor:n,borderWidth:c.number,borderRadius:c.number,overflow:c.oneOf(['visible','hidden']),tintColor:n,opacity:c.number,overlayColor:c.string,borderTopLeftRadius:c.number,borderTopRightRadius:c.number,borderBottomLeftRadius:c.number,borderBottomRightRadius:c.number});m.exports=u},56,[46,57,59,60,63,64]);
__d(function(g,r,i,a,m,e,d){'use strict';var n=r(d[0]),f=function(f,l,o,b,t,u){var s=l[o];return void 0===s||null===s?f?new Error('Required '+t+' `'+(u||o)+'` was not specified in `'+b+'`.'):void 0:'number'!=typeof s&&null===n(s)?new Error('Invalid '+t+' `'+(u||o)+'` supplied to `'+b+'`: '+s+"\nValid color formats are\n  - '#f0f' (#rgb)\n  - '#f0fc' (#rgba)\n  - '#ff00ff' (#rrggbb)\n  - '#ff00ff00' (#rrggbbaa)\n  - 'rgb(255, 255, 255)'\n  - 'rgba(255, 255, 255, 1.0)'\n  - 'hsl(360, 100%, 100%)'\n  - 'hsla(360, 100%, 100%, 1.0)'\n  - 'transparent'\n  - 'red'\n  - 0xff00ff00 (0xrrggbbaa)\n"):void 0},l=f.bind(null,!1);l.isRequired=f.bind(null,!0),m.exports=l},57,[58]);
__d(function(g,r,i,a,m,e,d){'use strict';function l(l,n,t){return t<0&&(t+=1),t>1&&(t-=1),t<.16666666666666666?l+6*(n-l)*t:t<.5?n:t<.6666666666666666?l+(n-l)*(.6666666666666666-t)*6:l}function n(n,t,o){var u=o<.5?o*(1+t):o+t-o*t,s=2*o-u,h=l(s,u,n+.3333333333333333),c=l(s,u,n),b=l(s,u,n-.3333333333333333);return Math.round(255*h)<<24|Math.round(255*c)<<16|Math.round(255*b)<<8}var t,o='[-+]?\\d*\\.?\\d+',u="[-+]?\\d*\\.?\\d+%";function s(){for(var l=arguments.length,n=new Array(l),t=0;t<l;t++)n[t]=arguments[t];return'\\(\\s*('+n.join(')\\s*,\\s*(')+')\\s*\\)'}function h(l){var n=parseInt(l,10);return n<0?0:n>255?255:n}function c(l){return(parseFloat(l)%360+360)%360/360}function b(l){var n=parseFloat(l);return n<0?0:n>1?255:Math.round(255*n)}function p(l){var n=parseFloat(l);return n<0?0:n>100?1:n/100}var y={transparent:0,aliceblue:4042850303,antiquewhite:4209760255,aqua:16777215,aquamarine:2147472639,azure:4043309055,beige:4126530815,bisque:4293182719,black:255,blanchedalmond:4293643775,blue:65535,blueviolet:2318131967,brown:2771004159,burlywood:3736635391,burntsienna:3934150143,cadetblue:1604231423,chartreuse:2147418367,chocolate:3530104575,coral:4286533887,cornflowerblue:1687547391,cornsilk:4294499583,crimson:3692313855,cyan:16777215,darkblue:35839,darkcyan:9145343,darkgoldenrod:3095792639,darkgray:2846468607,darkgreen:6553855,darkgrey:2846468607,darkkhaki:3182914559,darkmagenta:2332068863,darkolivegreen:1433087999,darkorange:4287365375,darkorchid:2570243327,darkred:2332033279,darksalmon:3918953215,darkseagreen:2411499519,darkslateblue:1211993087,darkslategray:793726975,darkslategrey:793726975,darkturquoise:13554175,darkviolet:2483082239,deeppink:4279538687,deepskyblue:12582911,dimgray:1768516095,dimgrey:1768516095,dodgerblue:512819199,firebrick:2988581631,floralwhite:4294635775,forestgreen:579543807,fuchsia:4278255615,gainsboro:3705462015,ghostwhite:4177068031,gold:4292280575,goldenrod:3668254975,gray:2155905279,green:8388863,greenyellow:2919182335,grey:2155905279,honeydew:4043305215,hotpink:4285117695,indianred:3445382399,indigo:1258324735,ivory:4294963455,khaki:4041641215,lavender:3873897215,lavenderblush:4293981695,lawngreen:2096890111,lemonchiffon:4294626815,lightblue:2916673279,lightcoral:4034953471,lightcyan:3774873599,lightgoldenrodyellow:4210742015,lightgray:3553874943,lightgreen:2431553791,lightgrey:3553874943,lightpink:4290167295,lightsalmon:4288707327,lightseagreen:548580095,lightskyblue:2278488831,lightslategray:2005441023,lightslategrey:2005441023,lightsteelblue:2965692159,lightyellow:4294959359,lime:16711935,limegreen:852308735,linen:4210091775,magenta:4278255615,maroon:2147483903,mediumaquamarine:1724754687,mediumblue:52735,mediumorchid:3126187007,mediumpurple:2473647103,mediumseagreen:1018393087,mediumslateblue:2070474495,mediumspringgreen:16423679,mediumturquoise:1221709055,mediumvioletred:3340076543,midnightblue:421097727,mintcream:4127193855,mistyrose:4293190143,moccasin:4293178879,navajowhite:4292783615,navy:33023,oldlace:4260751103,olive:2155872511,olivedrab:1804477439,orange:4289003775,orangered:4282712319,orchid:3664828159,palegoldenrod:4008225535,palegreen:2566625535,paleturquoise:2951671551,palevioletred:3681588223,papayawhip:4293907967,peachpuff:4292524543,peru:3448061951,pink:4290825215,plum:3718307327,powderblue:2967529215,purple:2147516671,rebeccapurple:1714657791,red:4278190335,rosybrown:3163525119,royalblue:1097458175,saddlebrown:2336560127,salmon:4202722047,sandybrown:4104413439,seagreen:780883967,seashell:4294307583,sienna:2689740287,silver:3233857791,skyblue:2278484991,slateblue:1784335871,slategray:1887473919,slategrey:1887473919,snow:4294638335,springgreen:16744447,steelblue:1182971135,tan:3535047935,teal:8421631,thistle:3636451583,tomato:4284696575,turquoise:1088475391,violet:4001558271,wheat:4125012991,white:4294967295,whitesmoke:4126537215,yellow:4294902015,yellowgreen:2597139199};m.exports=function(l){var k,f=(void 0===t&&(t={rgb:new RegExp('rgb'+s(o,o,o)),rgba:new RegExp('rgba'+s(o,o,o,o)),hsl:new RegExp('hsl'+s(o,u,u)),hsla:new RegExp('hsla'+s(o,u,u,o)),hex3:/^#([0-9a-fA-F]{1})([0-9a-fA-F]{1})([0-9a-fA-F]{1})$/,hex4:/^#([0-9a-fA-F]{1})([0-9a-fA-F]{1})([0-9a-fA-F]{1})([0-9a-fA-F]{1})$/,hex6:/^#([0-9a-fA-F]{6})$/,hex8:/^#([0-9a-fA-F]{8})$/}),t);return'number'==typeof l?l>>>0===l&&l>=0&&l<=4294967295?l:null:(k=f.hex6.exec(l))?parseInt(k[1]+'ff',16)>>>0:y.hasOwnProperty(l)?y[l]:(k=f.rgb.exec(l))?(h(k[1])<<24|h(k[2])<<16|h(k[3])<<8|255)>>>0:(k=f.rgba.exec(l))?(h(k[1])<<24|h(k[2])<<16|h(k[3])<<8|b(k[4]))>>>0:(k=f.hex3.exec(l))?parseInt(k[1]+k[1]+k[2]+k[2]+k[3]+k[3]+'ff',16)>>>0:(k=f.hex8.exec(l))?parseInt(k[1],16)>>>0:(k=f.hex4.exec(l))?parseInt(k[1]+k[1]+k[2]+k[2]+k[3]+k[3]+k[4]+k[4],16)>>>0:(k=f.hsl.exec(l))?(255|n(c(k[1]),p(k[2]),p(k[3])))>>>0:(k=f.hsla.exec(l))?(n(c(k[1]),p(k[2]),p(k[3]))|b(k[4]))>>>0:null}},58,[]);
__d(function(g,r,i,a,m,e,d){'use strict';var n=r(d[0]),t={display:n.oneOf(['none','flex']),width:n.oneOfType([n.number,n.string]),height:n.oneOfType([n.number,n.string]),start:n.oneOfType([n.number,n.string]),end:n.oneOfType([n.number,n.string]),top:n.oneOfType([n.number,n.string]),left:n.oneOfType([n.number,n.string]),right:n.oneOfType([n.number,n.string]),bottom:n.oneOfType([n.number,n.string]),minWidth:n.oneOfType([n.number,n.string]),maxWidth:n.oneOfType([n.number,n.string]),minHeight:n.oneOfType([n.number,n.string]),maxHeight:n.oneOfType([n.number,n.string]),margin:n.oneOfType([n.number,n.string]),marginVertical:n.oneOfType([n.number,n.string]),marginHorizontal:n.oneOfType([n.number,n.string]),marginTop:n.oneOfType([n.number,n.string]),marginBottom:n.oneOfType([n.number,n.string]),marginLeft:n.oneOfType([n.number,n.string]),marginRight:n.oneOfType([n.number,n.string]),marginStart:n.oneOfType([n.number,n.string]),marginEnd:n.oneOfType([n.number,n.string]),padding:n.oneOfType([n.number,n.string]),paddingVertical:n.oneOfType([n.number,n.string]),paddingHorizontal:n.oneOfType([n.number,n.string]),paddingTop:n.oneOfType([n.number,n.string]),paddingBottom:n.oneOfType([n.number,n.string]),paddingLeft:n.oneOfType([n.number,n.string]),paddingRight:n.oneOfType([n.number,n.string]),paddingStart:n.oneOfType([n.number,n.string]),paddingEnd:n.oneOfType([n.number,n.string]),borderWidth:n.number,borderTopWidth:n.number,borderStartWidth:n.number,borderEndWidth:n.number,borderRightWidth:n.number,borderBottomWidth:n.number,borderLeftWidth:n.number,position:n.oneOf(['absolute','relative']),flexDirection:n.oneOf(['row','row-reverse','column','column-reverse']),flexWrap:n.oneOf(['wrap','nowrap','wrap-reverse']),justifyContent:n.oneOf(['flex-start','flex-end','center','space-between','space-around','space-evenly']),alignItems:n.oneOf(['flex-start','flex-end','center','stretch','baseline']),alignSelf:n.oneOf(['auto','flex-start','flex-end','center','stretch','baseline']),alignContent:n.oneOf(['flex-start','flex-end','center','stretch','space-between','space-around']),overflow:n.oneOf(['visible','hidden','scroll']),flex:n.number,flexGrow:n.number,flexShrink:n.number,flexBasis:n.oneOfType([n.number,n.string]),aspectRatio:n.number,zIndex:n.number,direction:n.oneOf(['inherit','ltr','rtl'])};m.exports=t},59,[60]);
__d(function(g,r,i,a,m,e,d){m.exports=r(d[0])()},60,[61]);
__d(function(g,r,i,a,m,e,d){'use strict';var n=r(d[0]);function t(){}function o(){}o.resetWarningCache=t,m.exports=function(){function p(t,o,p,c,s,y){if(y!==n){var f=new Error("Calling PropTypes validators directly is not supported by the `prop-types` package. Use PropTypes.checkPropTypes() to call them. Read more at http://fb.me/use-check-prop-types");throw f.name='Invariant Violation',f}}function c(){return p}p.isRequired=p;var s={array:p,bool:p,func:p,number:p,object:p,string:p,symbol:p,any:p,arrayOf:c,element:p,elementType:p,instanceOf:c,node:p,objectOf:c,oneOf:c,oneOfType:c,shape:c,exact:c,checkPropTypes:o,resetWarningCache:t};return s.PropTypes=s,s}},61,[62]);
__d(function(g,r,i,a,m,e,d){'use strict';m.exports='SECRET_DO_NOT_PASS_THIS_OR_YOU_WILL_BE_FIRED'},62,[]);
__d(function(g,r,i,a,m,e,d){'use strict';var s=r(d[0]),h=r(d[1]),o={shadowColor:s,shadowOffset:h.shape({width:h.number,height:h.number}),shadowOpacity:h.number,shadowRadius:h.number};m.exports=o},63,[57,60]);
__d(function(g,r,i,a,m,e,d){'use strict';var t=r(d[0]),s=r(d[1]),n={transform:t.arrayOf(t.oneOfType([t.shape({perspective:t.number}),t.shape({rotate:t.string}),t.shape({rotateX:t.string}),t.shape({rotateY:t.string}),t.shape({rotateZ:t.string}),t.shape({scale:t.number}),t.shape({scaleX:t.number}),t.shape({scaleY:t.number}),t.shape({translateX:t.number}),t.shape({translateY:t.number}),t.shape({skewX:t.string}),t.shape({skewY:t.string})])),transformMatrix:function(t,s,n){if(t[s])return new Error("The transformMatrix style property is deprecated. Use `transform: [{ matrix: ... }]` instead.")},decomposedMatrix:function(t,s,n){if(t[s])return new Error("The decomposedMatrix style property is deprecated. Use `transform: [...]` instead.")},scaleX:s(t.number,'Use the transform prop instead.'),scaleY:s(t.number,'Use the transform prop instead.'),rotation:s(t.number,'Use the transform prop instead.'),translateX:s(t.number,'Use the transform prop instead.'),translateY:s(t.number,'Use the transform prop instead.')};m.exports=n},64,[60,65]);
__d(function(g,r,i,a,m,e,d){'use strict';var n=r(d[0]);m.exports=function(t,o){return function(c,u,p){n.getViewManagerConfig(p)||void 0===c[u]||console.warn("`"+u+"` supplied to `"+p+"` has been deprecated. "+o);for(var s=arguments.length,f=new Array(s>3?s-3:0),l=3;l<s;l++)f[l-3]=arguments[l];return t.apply(void 0,[c,u,p].concat(f))}}},65,[42]);
__d(function(g,r,i,a,m,e,d){'use strict';var t=r(d[0]);function n(t,n){var o=Object.keys(t);if(Object.getOwnPropertySymbols){var l=Object.getOwnPropertySymbols(t);n&&(l=l.filter(function(n){return Object.getOwnPropertyDescriptor(t,n).enumerable})),o.push.apply(o,l)}return o}var o=r(d[1]),l=r(d[2]),c=(function(o){for(var l=1;l<arguments.length;l++){var c=null!=arguments[l]?arguments[l]:{};l%2?n(c,!0).forEach(function(n){t(o,n,c[n])}):Object.getOwnPropertyDescriptors?Object.defineProperties(o,Object.getOwnPropertyDescriptors(c)):n(c).forEach(function(t){Object.defineProperty(o,t,Object.getOwnPropertyDescriptor(c,t))})}return o})({},r(d[3]),{color:o,fontFamily:l.string,fontSize:l.number,fontStyle:l.oneOf(['normal','italic']),fontWeight:l.oneOf(['normal','bold','100','200','300','400','500','600','700','800','900']),fontVariant:l.arrayOf(l.oneOf(['small-caps','oldstyle-nums','lining-nums','tabular-nums','proportional-nums'])),textShadowOffset:l.shape({width:l.number,height:l.number}),textShadowRadius:l.number,textShadowColor:o,letterSpacing:l.number,lineHeight:l.number,textAlign:l.oneOf(['auto','left','right','center','justify']),textAlignVertical:l.oneOf(['auto','top','bottom','center']),includeFontPadding:l.bool,textDecorationLine:l.oneOf(['none','underline','line-through','underline line-through']),textDecorationStyle:l.oneOf(['solid','double','dotted','dashed']),textDecorationColor:o,textTransform:l.oneOf(['none','capitalize','uppercase','lowercase']),writingDirection:l.oneOf(['auto','ltr','rtl'])});m.exports=c},66,[46,57,60,67]);
__d(function(g,r,i,a,m,e,d){'use strict';var o=r(d[0]);function t(o,t){var b=Object.keys(o);if(Object.getOwnPropertySymbols){var n=Object.getOwnPropertySymbols(o);t&&(n=n.filter(function(t){return Object.getOwnPropertyDescriptor(o,t).enumerable})),b.push.apply(b,n)}return b}var b=r(d[1]),n=r(d[2]),u=r(d[3]),s=(function(b){for(var n=1;n<arguments.length;n++){var u=null!=arguments[n]?arguments[n]:{};n%2?t(u,!0).forEach(function(t){o(b,t,u[t])}):Object.getOwnPropertyDescriptors?Object.defineProperties(b,Object.getOwnPropertyDescriptors(u)):t(u).forEach(function(o){Object.defineProperty(b,o,Object.getOwnPropertyDescriptor(u,o))})}return b})({},n,{},r(d[4]),{},r(d[5]),{backfaceVisibility:u.oneOf(['visible','hidden']),backgroundColor:b,borderColor:b,borderTopColor:b,borderRightColor:b,borderBottomColor:b,borderLeftColor:b,borderStartColor:b,borderEndColor:b,borderRadius:u.number,borderTopLeftRadius:u.number,borderTopRightRadius:u.number,borderTopStartRadius:u.number,borderTopEndRadius:u.number,borderBottomLeftRadius:u.number,borderBottomRightRadius:u.number,borderBottomStartRadius:u.number,borderBottomEndRadius:u.number,borderStyle:u.oneOf(['solid','dotted','dashed']),borderWidth:u.number,borderTopWidth:u.number,borderRightWidth:u.number,borderBottomWidth:u.number,borderLeftWidth:u.number,opacity:u.number,elevation:u.number});m.exports=s},67,[46,57,59,60,63,64]);
__d(function(g,r,i,a,m,e,d){'use strict';r(d[0]);var n=r(d[1]);m.exports=function(t){if(void 0===t||null===t)return t;var u=n(t);return null!==u&&void 0!==u?(u=(u<<24|u>>>8)>>>0,u|=0):void 0}},68,[43,58]);
__d(function(g,r,i,a,m,e,d){'use strict';r(d[0]),r(d[1]),r(d[2]),r(d[3]);m.exports=function(t){return t}},69,[70,43,3,27]);
__d(function(g,r,i,a,m,e,d){'use strict';var t=r(d[0]),n=r(d[1]),o={createIdentityMatrix:function(){return[1,0,0,0,0,1,0,0,0,0,1,0,0,0,0,1]},createCopy:function(t){return[t[0],t[1],t[2],t[3],t[4],t[5],t[6],t[7],t[8],t[9],t[10],t[11],t[12],t[13],t[14],t[15]]},createOrthographic:function(t,n,o,u,s,c){return[2/(n-t),0,0,0,0,2/(u-o),0,0,0,0,-2/(c-s),0,-(n+t)/(n-t),-(u+o)/(u-o),-(c+s)/(c-s),1]},createFrustum:function(t,n,o,u,s,c){var v=1/(n-t),f=1/(u-o),h=1/(s-c);return[s*v*2,0,0,0,0,s*f*2,0,0,(n+t)*v,(u+o)*f,(c+s)*h,-1,0,0,c*s*h*2,0]},createPerspective:function(t,n,o,u){var s=1/Math.tan(t/2),c=1/(o-u);return[s/n,0,0,0,0,s,0,0,0,0,(u+o)*c,-1,0,0,u*o*c*2,0]},createTranslate2d:function(t,n){var u=o.createIdentityMatrix();return o.reuseTranslate2dCommand(u,t,n),u},reuseTranslate2dCommand:function(t,n,o){t[12]=n,t[13]=o},reuseTranslate3dCommand:function(t,n,o,u){t[12]=n,t[13]=o,t[14]=u},createScale:function(t){var n=o.createIdentityMatrix();return o.reuseScaleCommand(n,t),n},reuseScaleCommand:function(t,n){t[0]=n,t[5]=n},reuseScale3dCommand:function(t,n,o,u){t[0]=n,t[5]=o,t[10]=u},reusePerspectiveCommand:function(t,n){t[11]=-1/n},reuseScaleXCommand:function(t,n){t[0]=n},reuseScaleYCommand:function(t,n){t[5]=n},reuseScaleZCommand:function(t,n){t[10]=n},reuseRotateXCommand:function(t,n){t[5]=Math.cos(n),t[6]=Math.sin(n),t[9]=-Math.sin(n),t[10]=Math.cos(n)},reuseRotateYCommand:function(t,n){t[0]=Math.cos(n),t[2]=-Math.sin(n),t[8]=Math.sin(n),t[10]=Math.cos(n)},reuseRotateZCommand:function(t,n){t[0]=Math.cos(n),t[1]=Math.sin(n),t[4]=-Math.sin(n),t[5]=Math.cos(n)},createRotateZ:function(t){var n=o.createIdentityMatrix();return o.reuseRotateZCommand(n,t),n},reuseSkewXCommand:function(t,n){t[4]=Math.tan(n)},reuseSkewYCommand:function(t,n){t[1]=Math.tan(n)},multiplyInto:function(t,n,o){var u=n[0],s=n[1],c=n[2],v=n[3],f=n[4],h=n[5],M=n[6],l=n[7],C=n[8],p=n[9],x=n[10],T=n[11],y=n[12],S=n[13],D=n[14],P=n[15],q=o[0],X=o[1],Y=o[2],I=o[3];t[0]=q*u+X*f+Y*C+I*y,t[1]=q*s+X*h+Y*p+I*S,t[2]=q*c+X*M+Y*x+I*D,t[3]=q*v+X*l+Y*T+I*P,q=o[4],X=o[5],Y=o[6],I=o[7],t[4]=q*u+X*f+Y*C+I*y,t[5]=q*s+X*h+Y*p+I*S,t[6]=q*c+X*M+Y*x+I*D,t[7]=q*v+X*l+Y*T+I*P,q=o[8],X=o[9],Y=o[10],I=o[11],t[8]=q*u+X*f+Y*C+I*y,t[9]=q*s+X*h+Y*p+I*S,t[10]=q*c+X*M+Y*x+I*D,t[11]=q*v+X*l+Y*T+I*P,q=o[12],X=o[13],Y=o[14],I=o[15],t[12]=q*u+X*f+Y*C+I*y,t[13]=q*s+X*h+Y*p+I*S,t[14]=q*c+X*M+Y*x+I*D,t[15]=q*v+X*l+Y*T+I*P},determinant:function(n){var o=t(n,16),u=o[0],s=o[1],c=o[2],v=o[3],f=o[4],h=o[5],M=o[6],l=o[7],C=o[8],p=o[9],x=o[10],T=o[11],y=o[12],S=o[13],D=o[14],P=o[15];return v*M*p*y-c*l*p*y-v*h*x*y+s*l*x*y+c*h*T*y-s*M*T*y-v*M*C*S+c*l*C*S+v*f*x*S-u*l*x*S-c*f*T*S+u*M*T*S+v*h*C*D-s*l*C*D-v*f*p*D+u*l*p*D+s*f*T*D-u*h*T*D-c*h*C*P+s*M*C*P+c*f*p*P-u*M*p*P-s*f*x*P+u*h*x*P},inverse:function(n){var u=o.determinant(n);if(!u)return n;var s=t(n,16),c=s[0],v=s[1],f=s[2],h=s[3],M=s[4],l=s[5],C=s[6],p=s[7],x=s[8],T=s[9],y=s[10],S=s[11],D=s[12],P=s[13],q=s[14],X=s[15];return[(C*S*P-p*y*P+p*T*q-l*S*q-C*T*X+l*y*X)/u,(h*y*P-f*S*P-h*T*q+v*S*q+f*T*X-v*y*X)/u,(f*p*P-h*C*P+h*l*q-v*p*q-f*l*X+v*C*X)/u,(h*C*T-f*p*T-h*l*y+v*p*y+f*l*S-v*C*S)/u,(p*y*D-C*S*D-p*x*q+M*S*q+C*x*X-M*y*X)/u,(f*S*D-h*y*D+h*x*q-c*S*q-f*x*X+c*y*X)/u,(h*C*D-f*p*D-h*M*q+c*p*q+f*M*X-c*C*X)/u,(f*p*x-h*C*x+h*M*y-c*p*y-f*M*S+c*C*S)/u,(l*S*D-p*T*D+p*x*P-M*S*P-l*x*X+M*T*X)/u,(h*T*D-v*S*D-h*x*P+c*S*P+v*x*X-c*T*X)/u,(v*p*D-h*l*D+h*M*P-c*p*P-v*M*X+c*l*X)/u,(h*l*x-v*p*x-h*M*T+c*p*T+v*M*S-c*l*S)/u,(C*T*D-l*y*D-C*x*P+M*y*P+l*x*q-M*T*q)/u,(v*y*D-f*T*D+f*x*P-c*y*P-v*x*q+c*T*q)/u,(f*l*D-v*C*D-f*M*P+c*C*P+v*M*q-c*l*q)/u,(v*C*x-f*l*x+f*M*T-c*C*T-v*M*y+c*l*y)/u]},transpose:function(t){return[t[0],t[4],t[8],t[12],t[1],t[5],t[9],t[13],t[2],t[6],t[10],t[14],t[3],t[7],t[11],t[15]]},multiplyVectorByMatrix:function(n,o){var u=t(n,4),s=u[0],c=u[1],v=u[2],f=u[3];return[s*o[0]+c*o[4]+v*o[8]+f*o[12],s*o[1]+c*o[5]+v*o[9]+f*o[13],s*o[2]+c*o[6]+v*o[10]+f*o[14],s*o[3]+c*o[7]+v*o[11]+f*o[15]]},v3Length:function(t){return Math.sqrt(t[0]*t[0]+t[1]*t[1]+t[2]*t[2])},v3Normalize:function(t,n){var u=1/(n||o.v3Length(t));return[t[0]*u,t[1]*u,t[2]*u]},v3Dot:function(t,n){return t[0]*n[0]+t[1]*n[1]+t[2]*n[2]},v3Combine:function(t,n,o,u){return[o*t[0]+u*n[0],o*t[1]+u*n[1],o*t[2]+u*n[2]]},v3Cross:function(t,n){return[t[1]*n[2]-t[2]*n[1],t[2]*n[0]-t[0]*n[2],t[0]*n[1]-t[1]*n[0]]},quaternionToDegreesXYZ:function(n,u,s){var c=t(n,4),v=c[0],f=c[1],h=c[2],M=c[3],l=v*v,C=f*f,p=h*h,x=v*f+h*M,T=M*M+l+C+p,y=180/Math.PI;return x>.49999*T?[0,2*Math.atan2(v,M)*y,90]:x<-.49999*T?[0,-2*Math.atan2(v,M)*y,-90]:[o.roundTo3Places(Math.atan2(2*v*M-2*f*h,1-2*l-2*p)*y),o.roundTo3Places(Math.atan2(2*f*M-2*v*h,1-2*C-2*p)*y),o.roundTo3Places(Math.asin(2*v*f+2*h*M)*y)]},roundTo3Places:function(t){var n=t.toString().split('e');return.001*Math.round(n[0]+'e'+(n[1]?+n[1]-3:3))},decomposeMatrix:function(t){n(16===t.length,'Matrix decomposition needs a list of 3d matrix values, received %s',t);var u=[],s=[],c=[],v=[],f=[];if(t[15]){for(var h=[],M=[],l=0;l<4;l++){h.push([]);for(var C=0;C<4;C++){var p=t[4*l+C]/t[15];h[l].push(p),M.push(3===C?0:p)}}if(M[15]=1,o.determinant(M)){if(0!==h[0][3]||0!==h[1][3]||0!==h[2][3]){var x=[h[0][3],h[1][3],h[2][3],h[3][3]],T=o.inverse(M),y=o.transpose(T);u=o.multiplyVectorByMatrix(x,y)}else u[0]=u[1]=u[2]=0,u[3]=1;for(var S=0;S<3;S++)f[S]=h[3][S];for(var D=[],P=0;P<3;P++)D[P]=[h[P][0],h[P][1],h[P][2]];c[0]=o.v3Length(D[0]),D[0]=o.v3Normalize(D[0],c[0]),v[0]=o.v3Dot(D[0],D[1]),D[1]=o.v3Combine(D[1],D[0],1,-v[0]),v[0]=o.v3Dot(D[0],D[1]),D[1]=o.v3Combine(D[1],D[0],1,-v[0]),c[1]=o.v3Length(D[1]),D[1]=o.v3Normalize(D[1],c[1]),v[0]/=c[1],v[1]=o.v3Dot(D[0],D[2]),D[2]=o.v3Combine(D[2],D[0],1,-v[1]),v[2]=o.v3Dot(D[1],D[2]),D[2]=o.v3Combine(D[2],D[1],1,-v[2]),c[2]=o.v3Length(D[2]),D[2]=o.v3Normalize(D[2],c[2]),v[1]/=c[2],v[2]/=c[2];var q,X=o.v3Cross(D[1],D[2]);if(o.v3Dot(D[0],X)<0)for(var Y=0;Y<3;Y++)c[Y]*=-1,D[Y][0]*=-1,D[Y][1]*=-1,D[Y][2]*=-1;return s[0]=.5*Math.sqrt(Math.max(1+D[0][0]-D[1][1]-D[2][2],0)),s[1]=.5*Math.sqrt(Math.max(1-D[0][0]+D[1][1]-D[2][2],0)),s[2]=.5*Math.sqrt(Math.max(1-D[0][0]-D[1][1]+D[2][2],0)),s[3]=.5*Math.sqrt(Math.max(1+D[0][0]+D[1][1]+D[2][2],0)),D[2][1]>D[1][2]&&(s[0]=-s[0]),D[0][2]>D[2][0]&&(s[1]=-s[1]),D[1][0]>D[0][1]&&(s[2]=-s[2]),{rotationDegrees:q=s[0]<.001&&s[0]>=0&&s[1]<.001&&s[1]>=0?[0,0,o.roundTo3Places(180*Math.atan2(D[0][1],D[0][0])/Math.PI)]:o.quaternionToDegreesXYZ(s,h,D),perspective:u,quaternion:s,scale:c,skew:v,translation:f,rotate:q[2],rotateX:q[0],rotateY:q[1],scaleX:c[0],scaleY:c[1],translateX:f[0],translateY:f[1]}}}}};m.exports=o},70,[12,3]);
__d(function(g,r,i,a,m,e,d){'use strict';var t={width:void 0,height:void 0};m.exports=function(h,n){return(h=h||t)!==(n=n||t)&&(h.width!==n.width||h.height!==n.height)}},71,[]);
__d(function(g,r,i,a,m,e,d){'use strict';var t=r(d[0]),n=r(d[1]),u=(r(d[2]),r(d[3]),r(d[4]),r(d[5]),(function(){function u(){t(this,u)}return n(u,null,[{key:"validateStyleProp",value:function(t,n,u){}},{key:"validateStyle",value:function(t,n){}},{key:"addValidStylePropTypes",value:function(t){}}]),u})());m.exports=u},72,[22,23,56,66,67,3]);
__d(function(g,r,i,a,m,e,d){'use strict';m.exports=function t(n){if(null!==n&&'object'==typeof n){if(!Array.isArray(n))return n;for(var f={},o=0,u=n.length;o<u;++o){var c=t(n[o]);if(c)for(var s in c)f[s]=c[s]}return f}}},73,[]);
__d(function(g,r,i,a,m,e,d){'use strict';r(d[0]),r(d[1]),r(d[2]);var t=r(d[3]),s=(r(d[4]),t);m.exports=s},74,[11,47,75,76,3]);
__d(function(g,r,i,a,m,e,d){'use strict';var t=r(d[0]);m.exports=t.createContext(!1)},75,[47]);
__d(function(g,r,i,a,m,e,d){'use strict';r(d[0]);var t=r(d[1])('RCTView');m.exports=t},76,[77,155]);
__d(function(g,r,i,a,m,e,d){'use strict';var t;t=r(d[0]),m.exports=t},77,[78]);
__d(function(e,t,n,r,i,a,l){"use strict";var o=t(l[0]);t(l[1]);var u=t(l[2]),s=t(l[3]),c=t(l[4]),f=t(l[5]),d=t(l[6]),p=t(l[7]),m=t(l[8]),h=t(l[9]),g=t(l[10]);function v(e,t,n,r,i,a,l,o){if(!e){if(e=void 0,void 0===t)e=Error("Minified exception occurred; use the non-minified dev environment for the full error message and additional helpful warnings.");else{var u=[n,r,i,a,l,o],s=0;(e=Error(t.replace(/%s/g,function(){return u[s++]}))).name="Invariant Violation"}throw e.framesToPop=1,e}}function y(e,t,n,r,i,a,l,o,u){var s=Array.prototype.slice.call(arguments,3);try{t.apply(n,s)}catch(e){this.onError(e)}}var b=!1,T=null,x=!1,S=null,k={onError:function(e){b=!0,T=e}};function P(e,t,n,r,i,a,l,o,u){b=!1,T=null,y.apply(k,arguments)}function E(e,t,n,r,i,a,l,o,u){if(P.apply(this,arguments),b){if(b){var s=T;b=!1,T=null}else v(!1,"clearCaughtError was called but no error was captured. This error is likely caused by a bug in React. Please file an issue."),s=void 0;x||(x=!0,S=s)}}var _=null,C={};function R(){if(_)for(var e in C){var t=C[e],n=_.indexOf(e);if(v(-1<n,"EventPluginRegistry: Cannot inject event plugins that do not exist in the plugin ordering, `%s`.",e),!N[n])for(var r in v(t.extractEvents,"EventPluginRegistry: Event plugins must implement an `extractEvents` method, but `%s` does not.",e),N[n]=t,n=t.eventTypes){var i=void 0,a=n[r],l=t,o=r;v(!z.hasOwnProperty(o),"EventPluginHub: More than one plugin attempted to publish the same event name, `%s`.",o),z[o]=a;var u=a.phasedRegistrationNames;if(u){for(i in u)u.hasOwnProperty(i)&&w(u[i],l);i=!0}else a.registrationName?(w(a.registrationName,l),i=!0):i=!1;v(i,"EventPluginRegistry: Failed to publish event `%s` for plugin `%s`.",r,e)}}}function w(e,t){v(!U[e],"EventPluginHub: More than one plugin attempted to publish the same registration name, `%s`.",e),U[e]=t}var N=[],z={},U={},I=null,A=null,D=null;function M(e,t,n){var r=e.type||"unknown-event";e.currentTarget=D(n),E(r,t,void 0,e),e.currentTarget=null}function W(e){var t=e._dispatchListeners,n=e._dispatchInstances;return v(!Array.isArray(t),"executeDirectDispatch(...): Invalid `event`."),e.currentTarget=t?D(n):null,t=t?t(e):null,e.currentTarget=null,e._dispatchListeners=null,e._dispatchInstances=null,t}function O(e,t){return v(null!=t,"accumulateInto(...): Accumulated items must not be null or undefined."),null==e?t:Array.isArray(e)?Array.isArray(t)?(e.push.apply(e,t),e):(e.push(t),e):Array.isArray(t)?[e].concat(t):[e,t]}function j(e,t,n){Array.isArray(e)?e.forEach(t,n):e&&t.call(n,e)}var F=null;function H(e){if(e){var t=e._dispatchListeners,n=e._dispatchInstances;if(Array.isArray(t))for(var r=0;r<t.length&&!e.isPropagationStopped();r++)M(e,t[r],n[r]);else t&&M(e,t,n);e._dispatchListeners=null,e._dispatchInstances=null,e.isPersistent()||e.constructor.release(e)}}var B=function(e){v(!_,"EventPluginRegistry: Cannot inject event plugin ordering more than once. You are likely trying to load more than one copy of React."),_=Array.prototype.slice.call(e),R()},Q=function(e){var t,n=!1;for(t in e)if(e.hasOwnProperty(t)){var r=e[t];C.hasOwnProperty(t)&&C[t]===r||(v(!C[t],"EventPluginRegistry: Cannot inject two different event plugins using the same name, `%s`.",t),C[t]=r,n=!0)}n&&R()};function V(e,t){var n=e.stateNode;if(!n)return null;var r=I(n);if(!r)return null;n=r[t];e:switch(t){case"onClick":case"onClickCapture":case"onDoubleClick":case"onDoubleClickCapture":case"onMouseDown":case"onMouseDownCapture":case"onMouseMove":case"onMouseMoveCapture":case"onMouseUp":case"onMouseUpCapture":(r=!r.disabled)||(r=!("button"===(e=e.type)||"input"===e||"select"===e||"textarea"===e)),e=!r;break e;default:e=!1}return e?null:(v(!n||"function"==typeof n,"Expected `%s` listener to be a function, instead got a value of `%s` type.",t,typeof n),n)}function L(e){do{e=e.return}while(e&&5!==e.tag);return e||null}function Y(e,t,n){for(var r=[];e;)r.push(e),e=L(e);for(e=r.length;0<e--;)t(r[e],"captured",n);for(e=0;e<r.length;e++)t(r[e],"bubbled",n)}function X(e,t,n){(t=V(e,n.dispatchConfig.phasedRegistrationNames[t]))&&(n._dispatchListeners=O(n._dispatchListeners,t),n._dispatchInstances=O(n._dispatchInstances,e))}function $(e){e&&e.dispatchConfig.phasedRegistrationNames&&Y(e._targetInst,X,e)}function q(e){if(e&&e.dispatchConfig.phasedRegistrationNames){var t=e._targetInst;Y(t=t?L(t):null,X,e)}}function G(e){if(e&&e.dispatchConfig.registrationName){var t=e._targetInst;if(t&&e&&e.dispatchConfig.registrationName){var n=V(t,e.dispatchConfig.registrationName);n&&(e._dispatchListeners=O(e._dispatchListeners,n),e._dispatchInstances=O(e._dispatchInstances,t))}}}function J(){return!0}function K(){return!1}function Z(e,t,n,r){for(var i in this.dispatchConfig=e,this._targetInst=t,this.nativeEvent=n,e=this.constructor.Interface)e.hasOwnProperty(i)&&((t=e[i])?this[i]=t(n):"target"===i?this.target=r:this[i]=n[i]);return this.isDefaultPrevented=(null!=n.defaultPrevented?n.defaultPrevented:!1===n.returnValue)?J:K,this.isPropagationStopped=K,this}function ee(e,t,n,r){if(this.eventPool.length){var i=this.eventPool.pop();return this.call(i,e,t,n,r),i}return new this(e,t,n,r)}function te(e){v(e instanceof this,"Trying to release an event instance into a pool of a different type."),e.destructor(),10>this.eventPool.length&&this.eventPool.push(e)}function ne(e){e.eventPool=[],e.getPooled=ee,e.release=te}o(Z.prototype,{preventDefault:function(){this.defaultPrevented=!0;var e=this.nativeEvent;e&&(e.preventDefault?e.preventDefault():"unknown"!=typeof e.returnValue&&(e.returnValue=!1),this.isDefaultPrevented=J)},stopPropagation:function(){var e=this.nativeEvent;e&&(e.stopPropagation?e.stopPropagation():"unknown"!=typeof e.cancelBubble&&(e.cancelBubble=!0),this.isPropagationStopped=J)},persist:function(){this.isPersistent=J},isPersistent:K,destructor:function(){var e,t=this.constructor.Interface;for(e in t)this[e]=null;this.nativeEvent=this._targetInst=this.dispatchConfig=null,this.isPropagationStopped=this.isDefaultPrevented=K,this._dispatchInstances=this._dispatchListeners=null}}),Z.Interface={type:null,target:null,currentTarget:function(){return null},eventPhase:null,bubbles:null,cancelable:null,timeStamp:function(e){return e.timeStamp||Date.now()},defaultPrevented:null,isTrusted:null},Z.extend=function(e){function t(){}function n(){return r.apply(this,arguments)}var r=this;t.prototype=r.prototype;var i=new t;return o(i,n.prototype),n.prototype=i,n.prototype.constructor=n,n.Interface=o({},r.Interface,e),n.extend=r.extend,ne(n),n},ne(Z);var re=Z.extend({touchHistory:function(){return null}});function ie(e){return"topTouchStart"===e}function ae(e){return"topTouchMove"===e}var le=["topTouchStart"],oe=["topTouchMove"],ue=["topTouchCancel","topTouchEnd"],se=[],ce={touchBank:se,numberActiveTouches:0,indexOfSingleActiveTouch:-1,mostRecentTimeStamp:0};function fe(e){return e.timeStamp||e.timestamp}function de(e){return v(null!=(e=e.identifier),"Touch object is missing identifier."),e}function pe(e){var t=de(e),n=se[t];n?(n.touchActive=!0,n.startPageX=e.pageX,n.startPageY=e.pageY,n.startTimeStamp=fe(e),n.currentPageX=e.pageX,n.currentPageY=e.pageY,n.currentTimeStamp=fe(e),n.previousPageX=e.pageX,n.previousPageY=e.pageY,n.previousTimeStamp=fe(e)):(n={touchActive:!0,startPageX:e.pageX,startPageY:e.pageY,startTimeStamp:fe(e),currentPageX:e.pageX,currentPageY:e.pageY,currentTimeStamp:fe(e),previousPageX:e.pageX,previousPageY:e.pageY,previousTimeStamp:fe(e)},se[t]=n),ce.mostRecentTimeStamp=fe(e)}function me(e){var t=se[de(e)];t?(t.touchActive=!0,t.previousPageX=t.currentPageX,t.previousPageY=t.currentPageY,t.previousTimeStamp=t.currentTimeStamp,t.currentPageX=e.pageX,t.currentPageY=e.pageY,t.currentTimeStamp=fe(e),ce.mostRecentTimeStamp=fe(e)):console.error("Cannot record touch move without a touch start.\nTouch Move: %s\n","Touch Bank: %s",ge(e),ve())}function he(e){var t=se[de(e)];t?(t.touchActive=!1,t.previousPageX=t.currentPageX,t.previousPageY=t.currentPageY,t.previousTimeStamp=t.currentTimeStamp,t.currentPageX=e.pageX,t.currentPageY=e.pageY,t.currentTimeStamp=fe(e),ce.mostRecentTimeStamp=fe(e)):console.error("Cannot record touch end without a touch start.\nTouch End: %s\n","Touch Bank: %s",ge(e),ve())}function ge(e){return JSON.stringify({identifier:e.identifier,pageX:e.pageX,pageY:e.pageY,timestamp:fe(e)})}function ve(){var e=JSON.stringify(se.slice(0,20));return 20<se.length&&(e+=" (original size: "+se.length+")"),e}var ye={recordTouchTrack:function(e,t){if(ae(e))t.changedTouches.forEach(me);else if(ie(e))t.changedTouches.forEach(pe),ce.numberActiveTouches=t.touches.length,1===ce.numberActiveTouches&&(ce.indexOfSingleActiveTouch=t.touches[0].identifier);else if(("topTouchEnd"===e||"topTouchCancel"===e)&&(t.changedTouches.forEach(he),ce.numberActiveTouches=t.touches.length,1===ce.numberActiveTouches))for(e=0;e<se.length;e++)if(null!=(t=se[e])&&t.touchActive){ce.indexOfSingleActiveTouch=e;break}},touchHistory:ce};function be(e,t){return v(null!=t,"accumulate(...): Accumulated items must be not be null or undefined."),null==e?t:Array.isArray(e)?e.concat(t):Array.isArray(t)?[e].concat(t):[e,t]}var Te=null,xe=0;function Se(e,t){var n=Te;Te=e,null!==Pe.GlobalResponderHandler&&Pe.GlobalResponderHandler.onChange(n,e,t)}var ke={startShouldSetResponder:{phasedRegistrationNames:{bubbled:"onStartShouldSetResponder",captured:"onStartShouldSetResponderCapture"},dependencies:le},scrollShouldSetResponder:{phasedRegistrationNames:{bubbled:"onScrollShouldSetResponder",captured:"onScrollShouldSetResponderCapture"},dependencies:["topScroll"]},selectionChangeShouldSetResponder:{phasedRegistrationNames:{bubbled:"onSelectionChangeShouldSetResponder",captured:"onSelectionChangeShouldSetResponderCapture"},dependencies:["topSelectionChange"]},moveShouldSetResponder:{phasedRegistrationNames:{bubbled:"onMoveShouldSetResponder",captured:"onMoveShouldSetResponderCapture"},dependencies:oe},responderStart:{registrationName:"onResponderStart",dependencies:le},responderMove:{registrationName:"onResponderMove",dependencies:oe},responderEnd:{registrationName:"onResponderEnd",dependencies:ue},responderRelease:{registrationName:"onResponderRelease",dependencies:ue},responderTerminationRequest:{registrationName:"onResponderTerminationRequest",dependencies:[]},responderGrant:{registrationName:"onResponderGrant",dependencies:[]},responderReject:{registrationName:"onResponderReject",dependencies:[]},responderTerminate:{registrationName:"onResponderTerminate",dependencies:[]}},Pe={_getResponder:function(){return Te},eventTypes:ke,extractEvents:function(e,t,n,r){if(ie(e))xe+=1;else if("topTouchEnd"===e||"topTouchCancel"===e){if(!(0<=xe))return console.error("Ended a touch event which was not counted in `trackedTouchCount`."),null;--xe}if(ye.recordTouchTrack(e,n),t&&("topScroll"===e&&!n.responderIgnoreScroll||0<xe&&"topSelectionChange"===e||ie(e)||ae(e))){var i=ie(e)?ke.startShouldSetResponder:ae(e)?ke.moveShouldSetResponder:"topSelectionChange"===e?ke.selectionChangeShouldSetResponder:ke.scrollShouldSetResponder;if(Te)e:{for(var a=Te,l=0,o=a;o;o=L(o))l++;o=0;for(var u=t;u;u=L(u))o++;for(;0<l-o;)a=L(a),l--;for(;0<o-l;)t=L(t),o--;for(;l--;){if(a===t||a===t.alternate)break e;a=L(a),t=L(t)}a=null}else a=t;t=a===Te,(a=re.getPooled(i,a,n,r)).touchHistory=ye.touchHistory,j(a,t?q:$);e:{if(i=a._dispatchListeners,t=a._dispatchInstances,Array.isArray(i)){for(l=0;l<i.length&&!a.isPropagationStopped();l++)if(i[l](a,t[l])){i=t[l];break e}}else if(i&&i(a,t)){i=t;break e}i=null}a._dispatchInstances=null,a._dispatchListeners=null,a.isPersistent()||a.constructor.release(a),i&&i!==Te?(a=void 0,(t=re.getPooled(ke.responderGrant,i,n,r)).touchHistory=ye.touchHistory,j(t,G),l=!0===W(t),Te?((o=re.getPooled(ke.responderTerminationRequest,Te,n,r)).touchHistory=ye.touchHistory,j(o,G),u=!o._dispatchListeners||W(o),o.isPersistent()||o.constructor.release(o),u?((o=re.getPooled(ke.responderTerminate,Te,n,r)).touchHistory=ye.touchHistory,j(o,G),a=be(a,[t,o]),Se(i,l)):((i=re.getPooled(ke.responderReject,i,n,r)).touchHistory=ye.touchHistory,j(i,G),a=be(a,i))):(a=be(a,t),Se(i,l)),i=a):i=null}else i=null;if(a=Te&&ie(e),t=Te&&ae(e),l=Te&&("topTouchEnd"===e||"topTouchCancel"===e),(a=a?ke.responderStart:t?ke.responderMove:l?ke.responderEnd:null)&&((a=re.getPooled(a,Te,n,r)).touchHistory=ye.touchHistory,j(a,G),i=be(i,a)),a=Te&&"topTouchCancel"===e,e=Te&&!a&&("topTouchEnd"===e||"topTouchCancel"===e))e:{if((e=n.touches)&&0!==e.length)for(t=0;t<e.length;t++)if(null!==(l=e[t].target)&&void 0!==l&&0!==l){o=A(l);t:{for(l=Te;o;){if(l===o||l===o.alternate){l=!0;break t}o=L(o)}l=!1}if(l){e=!1;break e}}e=!0}return(e=a?ke.responderTerminate:e?ke.responderRelease:null)&&((n=re.getPooled(e,Te,n,r)).touchHistory=ye.touchHistory,j(n,G),i=be(i,n),Se(null)),i},GlobalResponderHandler:null,injection:{injectGlobalResponderHandler:function(e){Pe.GlobalResponderHandler=e}}},Ee={eventTypes:u.eventTypes,extractEvents:function(e,t,n,r){if(null==t)return null;var i=u.customBubblingEventTypes[e],a=u.customDirectEventTypes[e];if(v(i||a,'Unsupported top level event type "%s" dispatched',e),e=Z.getPooled(i||a,t,n,r),i)j(e,$);else{if(!a)return null;j(e,G)}return e}};B(["ResponderEventPlugin","ReactNativeBridgeEventPlugin"]),Q({ResponderEventPlugin:Pe,ReactNativeBridgeEventPlugin:Ee});var _e={},Ce={};function Re(e){return _e[e]||null}var we=null,Ne=null;function ze(e){if(e=A(e)){v(!1,"setRestoreImplementation() needs to be called to handle a target for controlled events. This error is likely caused by a bug in React. Please file an issue.");var t=I(e.stateNode);null(e.stateNode,e.type,t)}}function Ue(e,t){return e(t)}function Ie(){}var Ae=!1;function De(e,t){if(Ae)return e(t);Ae=!0;try{return Ue(e,t)}finally{if(Ae=!1,(null!==we||null!==Ne)&&(Ie(),we&&(t=we,e=Ne,Ne=we=null,ze(t),e)))for(t=0;t<e.length;t++)ze(e[t])}}var Me={};function We(e,t,n){var r=n||Me,i=Re(e);De(function(){for(var e=r.target,n=null,a=0;a<N.length;a++){var l=N[a];l&&(l=l.extractEvents(t,i,r,e))&&(n=O(n,l))}if(null!==(e=n)&&(F=O(F,e)),e=F,F=null,e&&(j(e,H),v(!F,"processEventQueue(): Additional events were enqueued while processing an event queue. Support for this has not yet been implemented."),x))throw e=S,x=!1,S=null,e})}c.register({receiveEvent:function(e,t,n){We(e,t,n)},receiveTouches:function(e,t,n){if("topTouchEnd"===e||"topTouchCancel"===e){for(var r=[],i=0;i<n.length;i++){var a=n[i];r.push(t[a]),t[a]=null}for(i=n=0;i<t.length;i++)null!==(a=t[i])&&(t[n++]=a);t.length=n}else for(r=[],i=0;i<n.length;i++)r.push(t[n[i]]);for(n=0;n<r.length;n++){(i=r[n]).changedTouches=r,i.touches=t,a=null;var l=i.target;null===l||void 0===l||1>l||(a=l),We(a,e,i)}}}),I=function(e){return Ce[e._nativeTag]||null},A=Re,D=function(e){var t=e.stateNode._nativeTag;return void 0===t&&(t=e.stateNode.canonical._nativeTag),v(t,"All native instances should have a tag."),t},Pe.injection.injectGlobalResponderHandler({onChange:function(e,t,n){null!==t?s.setJSResponder(t.stateNode._nativeTag,n):s.clearJSResponder()}});var Oe=f.__SECRET_INTERNALS_DO_NOT_USE_OR_YOU_WILL_BE_FIRED;Oe.hasOwnProperty("ReactCurrentDispatcher")||(Oe.ReactCurrentDispatcher={current:null});var je="function"==typeof Symbol&&("function"==typeof Symbol?Symbol.for:"@@for"),Fe=je?("function"==typeof Symbol?Symbol.for:"@@for")("react.element"):60103,He=je?("function"==typeof Symbol?Symbol.for:"@@for")("react.portal"):60106,Be=je?("function"==typeof Symbol?Symbol.for:"@@for")("react.fragment"):60107,Qe=je?("function"==typeof Symbol?Symbol.for:"@@for")("react.strict_mode"):60108,Ve=je?("function"==typeof Symbol?Symbol.for:"@@for")("react.profiler"):60114,Le=je?("function"==typeof Symbol?Symbol.for:"@@for")("react.provider"):60109,Ye=je?("function"==typeof Symbol?Symbol.for:"@@for")("react.context"):60110,Xe=je?("function"==typeof Symbol?Symbol.for:"@@for")("react.concurrent_mode"):60111,$e=je?("function"==typeof Symbol?Symbol.for:"@@for")("react.forward_ref"):60112,qe=je?("function"==typeof Symbol?Symbol.for:"@@for")("react.suspense"):60113,Ge=je?("function"==typeof Symbol?Symbol.for:"@@for")("react.memo"):60115,Je=je?("function"==typeof Symbol?Symbol.for:"@@for")("react.lazy"):60116,Ke="function"==typeof Symbol&&("function"==typeof Symbol?Symbol.iterator:"@@iterator");function Ze(e){return null===e||"object"!=typeof e?null:"function"==typeof(e=Ke&&e[Ke]||e["@@iterator"])?e:null}function et(e){if(null==e)return null;if("function"==typeof e)return e.displayName||e.name||null;if("string"==typeof e)return e;switch(e){case Xe:return"ConcurrentMode";case Be:return"Fragment";case He:return"Portal";case Ve:return"Profiler";case Qe:return"StrictMode";case qe:return"Suspense"}if("object"==typeof e)switch(e.$$typeof){case Ye:return"Context.Consumer";case Le:return"Context.Provider";case $e:var t=e.render;return t=t.displayName||t.name||"",e.displayName||(""!==t?"ForwardRef("+t+")":"ForwardRef");case Ge:return et(e.type);case Je:if(e=1===e._status?e._result:null)return et(e)}return null}function tt(e){var t=e;if(e.alternate)for(;t.return;)t=t.return;else{if(0!=(2&t.effectTag))return 1;for(;t.return;)if(0!=(2&(t=t.return).effectTag))return 1}return 3===t.tag?2:3}function nt(e){v(2===tt(e),"Unable to find node on an unmounted component.")}function rt(e){var t=e.alternate;if(!t)return v(3!==(t=tt(e)),"Unable to find node on an unmounted component."),1===t?null:e;for(var n=e,r=t;;){var i=n.return,a=i?i.alternate:null;if(!i||!a)break;if(i.child===a.child){for(var l=i.child;l;){if(l===n)return nt(i),e;if(l===r)return nt(i),t;l=l.sibling}v(!1,"Unable to find node on an unmounted component.")}if(n.return!==r.return)n=i,r=a;else{l=!1;for(var o=i.child;o;){if(o===n){l=!0,n=i,r=a;break}if(o===r){l=!0,r=i,n=a;break}o=o.sibling}if(!l){for(o=a.child;o;){if(o===n){l=!0,n=a,r=i;break}if(o===r){l=!0,r=a,n=i;break}o=o.sibling}v(l,"Child was not found in either parent set. This indicates a bug in React related to the return pointer. Please file an issue.")}}v(n.alternate===r,"Return fibers should always be each others' alternates. This error is likely caused by a bug in React. Please file an issue.")}return v(3===n.tag,"Unable to find node on an unmounted component."),n.stateNode.current===n?e:t}function it(e){if(!(e=rt(e)))return null;for(var t=e;;){if(5===t.tag||6===t.tag)return t;if(t.child)t.child.return=t,t=t.child;else{if(t===e)break;for(;!t.sibling;){if(!t.return||t.return===e)return null;t=t.return}t.sibling.return=t.return,t=t.sibling}}return null}var at={},lt=null,ot=0;function ut(e,t,n){if(Array.isArray(t))for(var r=t.length;r--&&0<ot;)ut(e,t[r],n);else if(t&&0<ot)for(r in lt)if(lt[r]){var i=t[r];if(void 0!==i){var a=n[r];a&&("function"==typeof i&&(i=!0),void 0===i&&(i=null),"object"!=typeof a?e[r]=i:"function"!=typeof a.diff&&"function"!=typeof a.process||(i="function"==typeof a.process?a.process(i):i,e[r]=i),lt[r]=!1,ot--)}}}function st(e,t,n,r){if(!e&&t===n)return e;if(!t||!n)return n?ct(e,n,r):t?ft(e,t,r):e;if(!Array.isArray(t)&&!Array.isArray(n))return dt(e,t,n,r);if(Array.isArray(t)&&Array.isArray(n)){var i,a=t.length<n.length?t.length:n.length;for(i=0;i<a;i++)e=st(e,t[i],n[i],r);for(;i<t.length;i++)e=ft(e,t[i],r);for(;i<n.length;i++)e=ct(e,n[i],r);return e}return Array.isArray(t)?dt(e,p(t),n,r):dt(e,t,p(n),r)}function ct(e,t,n){if(!t)return e;if(!Array.isArray(t))return dt(e,at,t,n);for(var r=0;r<t.length;r++)e=ct(e,t[r],n);return e}function ft(e,t,n){if(!t)return e;if(!Array.isArray(t))return dt(e,t,at,n);for(var r=0;r<t.length;r++)e=ft(e,t[r],n);return e}function dt(e,t,n,r){var i,a;for(a in n)if(i=r[a]){var l=t[a],o=n[a];"function"==typeof o&&(o=!0,"function"==typeof l&&(l=!0)),void 0===o&&(o=null,void 0===l&&(l=null)),lt&&(lt[a]=!1),e&&void 0!==e[a]?"object"!=typeof i?e[a]=o:"function"!=typeof i.diff&&"function"!=typeof i.process||(i="function"==typeof i.process?i.process(o):o,e[a]=i):l!==o&&("object"!=typeof i?("object"!=typeof o||null===o||d(l,o))&&((e||(e={}))[a]=o):"function"==typeof i.diff||"function"==typeof i.process?(void 0===l||("function"==typeof i.diff?i.diff(l,o):"object"!=typeof o||null===o||d(l,o)))&&(i="function"==typeof i.process?i.process(o):o,(e||(e={}))[a]=i):(lt=null,ot=0,e=st(e,l,o,i),0<ot&&e&&(ut(e,o,i),lt=null)))}for(var u in t)void 0===n[u]&&(!(i=r[u])||e&&void 0!==e[u]||void 0!==(l=t[u])&&("object"!=typeof i||"function"==typeof i.diff||"function"==typeof i.process?((e||(e={}))[u]=null,lt||(lt={}),lt[u]||(lt[u]=!0,ot++)):e=ft(e,l,i)));return e}function pt(e,t){return function(){if(t&&("boolean"!=typeof e.__isMounted||e.__isMounted))return t.apply(e,arguments)}}var mt=(function(){function e(t,n){if(!(this instanceof e))throw new TypeError("Cannot call a class as a function");this._nativeTag=t,this._children=[],this.viewConfig=n}return e.prototype.blur=function(){m.blurTextInput(this._nativeTag)},e.prototype.focus=function(){m.focusTextInput(this._nativeTag)},e.prototype.measure=function(e){s.measure(this._nativeTag,pt(this,e))},e.prototype.measureInWindow=function(e){s.measureInWindow(this._nativeTag,pt(this,e))},e.prototype.measureLayout=function(e,t,n){s.measureLayout(this._nativeTag,e,pt(this,n),pt(this,t))},e.prototype.setNativeProps=function(e){null!=(e=dt(null,at,e,this.viewConfig.validAttributes))&&s.updateView(this._nativeTag,this.viewConfig.uiViewClassName,e)},e})(),ht="object"==typeof performance&&"function"==typeof performance.now?function(){return performance.now()}:function(){return Date.now()},gt=null,vt=0;function yt(){vt=ht()+5;var e=gt;gt=null,null!==e&&e()}function bt(e){return gt=e,setTimeout(yt,1)}function Tt(){v(!1,"The current renderer does not support hydration. This error is likely caused by a bug in React. Please file an issue.")}var xt={},St=3;function kt(){var e=St;return 1==e%10&&(e+=2),St=e+2,e}function Pt(e){if("number"==typeof e)delete _e[e],delete Ce[e];else{var t=e._nativeTag;delete _e[t],delete Ce[t],e._children.forEach(Pt)}}function Et(e){if(0===e._children.length)return!1;var t=e._children.map(function(e){return"number"==typeof e?e:e._nativeTag});return s.setChildren(e._nativeTag,t),!1}var _t=setTimeout,Ct=clearTimeout;function Rt(e,t,n,r,i){t=e.viewConfig,Ce[e._nativeTag]=i,null!=(r=dt(null,r,i,t.validAttributes))&&s.updateView(e._nativeTag,t.uiViewClassName,r)}var wt=/^(.*)[\\\/]/;function Nt(e){var t="";do{e:switch(e.tag){case 3:case 4:case 6:case 7:case 10:case 9:var n="";break e;default:var r=e._debugOwner,i=e._debugSource,a=et(e.type);n=null,r&&(n=et(r.type)),r=a,a="",i?a=" (at "+i.fileName.replace(wt,"")+":"+i.lineNumber+")":n&&(a=" (created by "+n+")"),n="\n    in "+(r||"Unknown")+a}t+=n,e=e.return}while(e);return t}new Set;var zt=[],Ut=-1;function It(e){0>Ut||(e.current=zt[Ut],zt[Ut]=null,Ut--)}function At(e,t){zt[++Ut]=e.current,e.current=t}var Dt={},Mt={current:Dt},Wt={current:!1},Ot=Dt;function jt(e,t){var n=e.type.contextTypes;if(!n)return Dt;var r=e.stateNode;if(r&&r.__reactInternalMemoizedUnmaskedChildContext===t)return r.__reactInternalMemoizedMaskedChildContext;var i,a={};for(i in n)a[i]=t[i];return r&&((e=e.stateNode).__reactInternalMemoizedUnmaskedChildContext=t,e.__reactInternalMemoizedMaskedChildContext=a),a}function Ft(e){return null!==(e=e.childContextTypes)&&void 0!==e}function Ht(e){It(Wt),It(Mt)}function Bt(e){It(Wt),It(Mt)}function Qt(e,t,n){v(Mt.current===Dt,"Unexpected context found on stack. This error is likely caused by a bug in React. Please file an issue."),At(Mt,t),At(Wt,n)}function Vt(e,t,n){var r=e.stateNode;if(e=t.childContextTypes,"function"!=typeof r.getChildContext)return n;for(var i in r=r.getChildContext())v(i in e,'%s.getChildContext(): key "%s" is not defined in childContextTypes.',et(t)||"Unknown",i);return o({},n,r)}function Lt(e){var t=e.stateNode;return t=t&&t.__reactInternalMemoizedMergedChildContext||Dt,Ot=Mt.current,At(Mt,t),At(Wt,Wt.current),!0}function Yt(e,t,n){var r=e.stateNode;v(r,"Expected to have an instance by this point. This error is likely caused by a bug in React. Please file an issue."),n?(t=Vt(e,t,Ot),r.__reactInternalMemoizedMergedChildContext=t,It(Wt),It(Mt),At(Mt,t)):It(Wt),At(Wt,n)}var Xt=null,$t=null;function qt(e){return function(t){try{return e(t)}catch(e){}}}function Gt(e){if("undefined"==typeof __REACT_DEVTOOLS_GLOBAL_HOOK__)return!1;var t=__REACT_DEVTOOLS_GLOBAL_HOOK__;if(t.isDisabled||!t.supportsFiber)return!0;try{var n=t.inject(e);Xt=qt(function(e){return t.onCommitFiberRoot(n,e)}),$t=qt(function(e){return t.onCommitFiberUnmount(n,e)})}catch(e){}return!0}function Jt(e,t,n,r){this.tag=e,this.key=n,this.sibling=this.child=this.return=this.stateNode=this.type=this.elementType=null,this.index=0,this.ref=null,this.pendingProps=t,this.contextDependencies=this.memoizedState=this.updateQueue=this.memoizedProps=null,this.mode=r,this.effectTag=0,this.lastEffect=this.firstEffect=this.nextEffect=null,this.childExpirationTime=this.expirationTime=0,this.alternate=null}function Kt(e,t,n,r){return new Jt(e,t,n,r)}function Zt(e){return!(!(e=e.prototype)||!e.isReactComponent)}function en(e){if("function"==typeof e)return Zt(e)?1:0;if(void 0!==e&&null!==e){if((e=e.$$typeof)===$e)return 11;if(e===Ge)return 14}return 2}function tn(e,t){var n=e.alternate;return null===n?((n=Kt(e.tag,t,e.key,e.mode)).elementType=e.elementType,n.type=e.type,n.stateNode=e.stateNode,n.alternate=e,e.alternate=n):(n.pendingProps=t,n.effectTag=0,n.nextEffect=null,n.firstEffect=null,n.lastEffect=null),n.childExpirationTime=e.childExpirationTime,n.expirationTime=e.expirationTime,n.child=e.child,n.memoizedProps=e.memoizedProps,n.memoizedState=e.memoizedState,n.updateQueue=e.updateQueue,n.contextDependencies=e.contextDependencies,n.sibling=e.sibling,n.index=e.index,n.ref=e.ref,n}function nn(e,t,n,r,i,a){var l=2;if(r=e,"function"==typeof e)Zt(e)&&(l=1);else if("string"==typeof e)l=5;else e:switch(e){case Be:return rn(n.children,i,a,t);case Xe:return an(n,3|i,a,t);case Qe:return an(n,2|i,a,t);case Ve:return(e=Kt(12,n,t,4|i)).elementType=Ve,e.type=Ve,e.expirationTime=a,e;case qe:return(e=Kt(13,n,t,i)).elementType=qe,e.type=qe,e.expirationTime=a,e;default:if("object"==typeof e&&null!==e)switch(e.$$typeof){case Le:l=10;break e;case Ye:l=9;break e;case $e:l=11;break e;case Ge:l=14;break e;case Je:l=16,r=null;break e}v(!1,"Element type is invalid: expected a string (for built-in components) or a class/function (for composite components) but got: %s.%s",null==e?e:typeof e,"")}return(t=Kt(l,n,t,i)).elementType=e,t.type=r,t.expirationTime=a,t}function rn(e,t,n,r){return(e=Kt(7,e,r,t)).expirationTime=n,e}function an(e,t,n,r){return e=Kt(8,e,r,t),t=0==(1&t)?Qe:Xe,e.elementType=t,e.type=t,e.expirationTime=n,e}function ln(e,t,n){return(e=Kt(6,e,null,t)).expirationTime=n,e}function on(e,t,n){return(t=Kt(4,null!==e.children?e.children:[],e.key,t)).expirationTime=n,t.stateNode={containerInfo:e.containerInfo,pendingChildren:null,implementation:e.implementation},t}function un(e,t){e.didError=!1;var n=e.earliestPendingTime;0===n?e.earliestPendingTime=e.latestPendingTime=t:n<t?e.earliestPendingTime=t:e.latestPendingTime>t&&(e.latestPendingTime=t),dn(t,e)}function sn(e,t){if(e.didError=!1,0===t)e.earliestPendingTime=0,e.latestPendingTime=0,e.earliestSuspendedTime=0,e.latestSuspendedTime=0,e.latestPingedTime=0;else{t<e.latestPingedTime&&(e.latestPingedTime=0);var n=e.latestPendingTime;0!==n&&(n>t?e.earliestPendingTime=e.latestPendingTime=0:e.earliestPendingTime>t&&(e.earliestPendingTime=e.latestPendingTime)),0===(n=e.earliestSuspendedTime)?un(e,t):t<e.latestSuspendedTime?(e.earliestSuspendedTime=0,e.latestSuspendedTime=0,e.latestPingedTime=0,un(e,t)):t>n&&un(e,t)}dn(0,e)}function cn(e,t){e.didError=!1,e.latestPingedTime>=t&&(e.latestPingedTime=0);var n=e.earliestPendingTime,r=e.latestPendingTime;n===t?e.earliestPendingTime=r===t?e.latestPendingTime=0:r:r===t&&(e.latestPendingTime=n),n=e.earliestSuspendedTime,r=e.latestSuspendedTime,0===n?e.earliestSuspendedTime=e.latestSuspendedTime=t:n<t?e.earliestSuspendedTime=t:r>t&&(e.latestSuspendedTime=t),dn(t,e)}function fn(e,t){var n=e.earliestPendingTime;return e=e.earliestSuspendedTime,n>t&&(t=n),e>t&&(t=e),t}function dn(e,t){var n=t.earliestSuspendedTime,r=t.latestSuspendedTime,i=t.earliestPendingTime,a=t.latestPingedTime;0===(i=0!==i?i:a)&&(0===e||r<e)&&(i=r),0!==(e=i)&&n>e&&(e=n),t.nextExpirationTimeToWorkOn=i,t.expirationTime=e}function pn(e,t){return e===t&&(0!==e||1/e==1/t)||e!=e&&t!=t}var mn=Object.prototype.hasOwnProperty;function hn(e,t){if(pn(e,t))return!0;if("object"!=typeof e||null===e||"object"!=typeof t||null===t)return!1;var n=Object.keys(e),r=Object.keys(t);if(n.length!==r.length)return!1;for(r=0;r<n.length;r++)if(!mn.call(t,n[r])||!pn(e[n[r]],t[n[r]]))return!1;return!0}function gn(e,t){if(e&&e.defaultProps)for(var n in t=o({},t),e=e.defaultProps)void 0===t[n]&&(t[n]=e[n]);return t}function vn(e){var t=e._result;switch(e._status){case 1:return t;case 2:case 0:throw t;default:switch(e._status=0,(t=(t=e._ctor)()).then(function(t){0===e._status&&(t=t.default,e._status=1,e._result=t)},function(t){0===e._status&&(e._status=2,e._result=t)}),e._status){case 1:return e._result;case 2:throw e._result}throw e._result=t,t}}var yn=(new f.Component).refs;function bn(e,t,n,r){n=null===(n=n(r,t=e.memoizedState))||void 0===n?t:o({},t,n),e.memoizedState=n,null!==(r=e.updateQueue)&&0===e.expirationTime&&(r.baseState=n)}var Tn={isMounted:function(e){return!!(e=e._reactInternalFiber)&&2===tt(e)},enqueueSetState:function(e,t,n){e=e._reactInternalFiber;var r=Ia(),i=ai(r=aa(r,e));i.payload=t,void 0!==n&&null!==n&&(i.callback=n),Zi(),oi(e,i),sa(e,r)},enqueueReplaceState:function(e,t,n){e=e._reactInternalFiber;var r=Ia(),i=ai(r=aa(r,e));i.tag=Zr,i.payload=t,void 0!==n&&null!==n&&(i.callback=n),Zi(),oi(e,i),sa(e,r)},enqueueForceUpdate:function(e,t){e=e._reactInternalFiber;var n=Ia(),r=ai(n=aa(n,e));r.tag=ei,void 0!==t&&null!==t&&(r.callback=t),Zi(),oi(e,r),sa(e,n)}};function xn(e,t,n,r,i,a,l){return"function"==typeof(e=e.stateNode).shouldComponentUpdate?e.shouldComponentUpdate(r,a,l):!t.prototype||!t.prototype.isPureReactComponent||(!hn(n,r)||!hn(i,a))}function Sn(e,t,n){var r=!1,i=Dt,a=t.contextType;return"object"==typeof a&&null!==a?a=Jr(a):(i=Ft(t)?Ot:Mt.current,a=(r=null!==(r=t.contextTypes)&&void 0!==r)?jt(e,i):Dt),t=new t(n,a),e.memoizedState=null!==t.state&&void 0!==t.state?t.state:null,t.updater=Tn,e.stateNode=t,t._reactInternalFiber=e,r&&((e=e.stateNode).__reactInternalMemoizedUnmaskedChildContext=i,e.__reactInternalMemoizedMaskedChildContext=a),t}function kn(e,t,n,r){e=t.state,"function"==typeof t.componentWillReceiveProps&&t.componentWillReceiveProps(n,r),"function"==typeof t.UNSAFE_componentWillReceiveProps&&t.UNSAFE_componentWillReceiveProps(n,r),t.state!==e&&Tn.enqueueReplaceState(t,t.state,null)}function Pn(e,t,n,r){var i=e.stateNode;i.props=n,i.state=e.memoizedState,i.refs=yn;var a=t.contextType;"object"==typeof a&&null!==a?i.context=Jr(a):(a=Ft(t)?Ot:Mt.current,i.context=jt(e,a)),null!==(a=e.updateQueue)&&(fi(e,a,n,i,r),i.state=e.memoizedState),"function"==typeof(a=t.getDerivedStateFromProps)&&(bn(e,t,a,n),i.state=e.memoizedState),"function"==typeof t.getDerivedStateFromProps||"function"==typeof i.getSnapshotBeforeUpdate||"function"!=typeof i.UNSAFE_componentWillMount&&"function"!=typeof i.componentWillMount||(t=i.state,"function"==typeof i.componentWillMount&&i.componentWillMount(),"function"==typeof i.UNSAFE_componentWillMount&&i.UNSAFE_componentWillMount(),t!==i.state&&Tn.enqueueReplaceState(i,i.state,null),null!==(a=e.updateQueue)&&(fi(e,a,n,i,r),i.state=e.memoizedState)),"function"==typeof i.componentDidMount&&(e.effectTag|=4)}var En=Array.isArray;function _n(e,t,n){if(null!==(e=n.ref)&&"function"!=typeof e&&"object"!=typeof e){if(n._owner){var r=void 0;(n=n._owner)&&(v(1===n.tag,"Function components cannot have refs. Did you mean to use React.forwardRef()?"),r=n.stateNode),v(r,"Missing owner for string ref %s. This error is likely caused by a bug in React. Please file an issue.",e);var i=""+e;return null!==t&&null!==t.ref&&"function"==typeof t.ref&&t.ref._stringRef===i?t.ref:((t=function(e){var t=r.refs;t===yn&&(t=r.refs={}),null===e?delete t[i]:t[i]=e})._stringRef=i,t)}v("string"==typeof e,"Expected ref to be a function, a string, an object returned by React.createRef(), or null."),v(n._owner,"Element ref was specified as a string (%s) but no owner was set. This could happen for one of the following reasons:\n1. You may be adding a ref to a function component\n2. You may be adding a ref to a component that was not created inside a component's render method\n3. You have multiple copies of React loaded\nSee https://fb.me/react-refs-must-have-owner for more information.",e)}return e}function Cn(e,t){"textarea"!==e.type&&v(!1,"Objects are not valid as a React child (found: %s).%s","[object Object]"===Object.prototype.toString.call(t)?"object with keys {"+Object.keys(t).join(", ")+"}":t,"")}function Rn(e){function t(t,n){if(e){var r=t.lastEffect;null!==r?(r.nextEffect=n,t.lastEffect=n):t.firstEffect=t.lastEffect=n,n.nextEffect=null,n.effectTag=8}}function n(n,r){if(!e)return null;for(;null!==r;)t(n,r),r=r.sibling;return null}function r(e,t){for(e=new Map;null!==t;)null!==t.key?e.set(t.key,t):e.set(t.index,t),t=t.sibling;return e}function i(e,t,n){return(e=tn(e,t)).index=0,e.sibling=null,e}function a(t,n,r){return t.index=r,e?null!==(r=t.alternate)?(r=r.index)<n?(t.effectTag=2,n):r:(t.effectTag=2,n):n}function l(t){return e&&null===t.alternate&&(t.effectTag=2),t}function o(e,t,n,r){return null===t||6!==t.tag?((t=ln(n,e.mode,r)).return=e,t):((t=i(t,n)).return=e,t)}function u(e,t,n,r){return null!==t&&t.elementType===n.type?((r=i(t,n.props)).ref=_n(e,t,n),r.return=e,r):((r=nn(n.type,n.key,n.props,null,e.mode,r)).ref=_n(e,t,n),r.return=e,r)}function s(e,t,n,r){return null===t||4!==t.tag||t.stateNode.containerInfo!==n.containerInfo||t.stateNode.implementation!==n.implementation?((t=on(n,e.mode,r)).return=e,t):((t=i(t,n.children||[])).return=e,t)}function c(e,t,n,r,a){return null===t||7!==t.tag?((t=rn(n,e.mode,r,a)).return=e,t):((t=i(t,n)).return=e,t)}function f(e,t,n){if("string"==typeof t||"number"==typeof t)return(t=ln(""+t,e.mode,n)).return=e,t;if("object"==typeof t&&null!==t){switch(t.$$typeof){case Fe:return(n=nn(t.type,t.key,t.props,null,e.mode,n)).ref=_n(e,null,t),n.return=e,n;case He:return(t=on(t,e.mode,n)).return=e,t}if(En(t)||Ze(t))return(t=rn(t,e.mode,n,null)).return=e,t;Cn(e,t)}return null}function d(e,t,n,r){var i=null!==t?t.key:null;if("string"==typeof n||"number"==typeof n)return null!==i?null:o(e,t,""+n,r);if("object"==typeof n&&null!==n){switch(n.$$typeof){case Fe:return n.key===i?n.type===Be?c(e,t,n.props.children,r,i):u(e,t,n,r):null;case He:return n.key===i?s(e,t,n,r):null}if(En(n)||Ze(n))return null!==i?null:c(e,t,n,r,null);Cn(e,n)}return null}function p(e,t,n,r,i){if("string"==typeof r||"number"==typeof r)return o(t,e=e.get(n)||null,""+r,i);if("object"==typeof r&&null!==r){switch(r.$$typeof){case Fe:return e=e.get(null===r.key?n:r.key)||null,r.type===Be?c(t,e,r.props.children,i,r.key):u(t,e,r,i);case He:return s(t,e=e.get(null===r.key?n:r.key)||null,r,i)}if(En(r)||Ze(r))return c(t,e=e.get(n)||null,r,i,null);Cn(t,r)}return null}function m(i,l,o,u){for(var s=null,c=null,m=l,h=l=0,g=null;null!==m&&h<o.length;h++){m.index>h?(g=m,m=null):g=m.sibling;var v=d(i,m,o[h],u);if(null===v){null===m&&(m=g);break}e&&m&&null===v.alternate&&t(i,m),l=a(v,l,h),null===c?s=v:c.sibling=v,c=v,m=g}if(h===o.length)return n(i,m),s;if(null===m){for(;h<o.length;h++)(m=f(i,o[h],u))&&(l=a(m,l,h),null===c?s=m:c.sibling=m,c=m);return s}for(m=r(i,m);h<o.length;h++)(g=p(m,i,h,o[h],u))&&(e&&null!==g.alternate&&m.delete(null===g.key?h:g.key),l=a(g,l,h),null===c?s=g:c.sibling=g,c=g);return e&&m.forEach(function(e){return t(i,e)}),s}function h(i,l,o,u){var s=Ze(o);v("function"==typeof s,"An object is not an iterable. This error is likely caused by a bug in React. Please file an issue."),v(null!=(o=s.call(o)),"An iterable object provided no iterator.");for(var c=s=null,m=l,h=l=0,g=null,y=o.next();null!==m&&!y.done;h++,y=o.next()){m.index>h?(g=m,m=null):g=m.sibling;var b=d(i,m,y.value,u);if(null===b){m||(m=g);break}e&&m&&null===b.alternate&&t(i,m),l=a(b,l,h),null===c?s=b:c.sibling=b,c=b,m=g}if(y.done)return n(i,m),s;if(null===m){for(;!y.done;h++,y=o.next())null!==(y=f(i,y.value,u))&&(l=a(y,l,h),null===c?s=y:c.sibling=y,c=y);return s}for(m=r(i,m);!y.done;h++,y=o.next())null!==(y=p(m,i,h,y.value,u))&&(e&&null!==y.alternate&&m.delete(null===y.key?h:y.key),l=a(y,l,h),null===c?s=y:c.sibling=y,c=y);return e&&m.forEach(function(e){return t(i,e)}),s}return function(e,r,a,o){var u="object"==typeof a&&null!==a&&a.type===Be&&null===a.key;u&&(a=a.props.children);var s="object"==typeof a&&null!==a;if(s)switch(a.$$typeof){case Fe:e:{for(s=a.key,u=r;null!==u;){if(u.key===s){if(7===u.tag?a.type===Be:u.elementType===a.type){n(e,u.sibling),(r=i(u,a.type===Be?a.props.children:a.props)).ref=_n(e,u,a),r.return=e,e=r;break e}n(e,u);break}t(e,u),u=u.sibling}a.type===Be?((r=rn(a.props.children,e.mode,o,a.key)).return=e,e=r):((o=nn(a.type,a.key,a.props,null,e.mode,o)).ref=_n(e,r,a),o.return=e,e=o)}return l(e);case He:e:{for(u=a.key;null!==r;){if(r.key===u){if(4===r.tag&&r.stateNode.containerInfo===a.containerInfo&&r.stateNode.implementation===a.implementation){n(e,r.sibling),(r=i(r,a.children||[])).return=e,e=r;break e}n(e,r);break}t(e,r),r=r.sibling}(r=on(a,e.mode,o)).return=e,e=r}return l(e)}if("string"==typeof a||"number"==typeof a)return a=""+a,null!==r&&6===r.tag?(n(e,r.sibling),(r=i(r,a)).return=e,e=r):(n(e,r),(r=ln(a,e.mode,o)).return=e,e=r),l(e);if(En(a))return m(e,r,a,o);if(Ze(a))return h(e,r,a,o);if(s&&Cn(e,a),void 0===a&&!u)switch(e.tag){case 1:case 0:v(!1,"%s(...): Nothing was returned from render. This usually means a return statement is missing. Or, to render nothing, return null.",(o=e.type).displayName||o.name||"Component")}return n(e,r)}}var wn=Rn(!0),Nn=Rn(!1),zn={},Un={current:zn},In={current:zn},An={current:zn};function Dn(e){return v(e!==zn,"Expected host context to exist. This error is likely caused by a bug in React. Please file an issue."),e}function Mn(e,t){At(An,t),At(In,e),At(Un,zn),It(Un),At(Un,{isInAParentText:!1})}function Wn(e){It(Un),It(In),It(An)}function On(e){Dn(An.current);var t=Dn(Un.current),n=e.type;n="AndroidTextInput"===n||"RCTMultilineTextInputView"===n||"RCTSinglelineTextInputView"===n||"RCTText"===n||"RCTVirtualText"===n,t!==(n=t.isInAParentText!==n?{isInAParentText:n}:t)&&(At(In,e),At(Un,n))}function jn(e){In.current===e&&(It(Un),It(In))}var Fn=0,Hn=2,Bn=4,Qn=8,Vn=16,Ln=32,Yn=64,Xn=128,$n=Oe.ReactCurrentDispatcher,qn=0,Gn=null,Jn=null,Kn=null,Zn=null,er=null,tr=null,nr=0,rr=null,ir=0,ar=!1,lr=null,or=0;function ur(){v(!1,"Hooks can only be called inside the body of a function component. (https://fb.me/react-invalid-hook-call)")}function sr(e,t){if(null===t)return!1;for(var n=0;n<t.length&&n<e.length;n++)if(!pn(e[n],t[n]))return!1;return!0}function cr(e,t,n,r,i,a){if(qn=a,Gn=t,Kn=null!==e?e.memoizedState:null,$n.current=null===Kn?kr:Pr,t=n(r,i),ar){do{ar=!1,or+=1,Kn=null!==e?e.memoizedState:null,tr=Zn,rr=er=Jn=null,$n.current=Pr,t=n(r,i)}while(ar);lr=null,or=0}return $n.current=Sr,(e=Gn).memoizedState=Zn,e.expirationTime=nr,e.updateQueue=rr,e.effectTag|=ir,e=null!==Jn&&null!==Jn.next,qn=0,tr=er=Zn=Kn=Jn=Gn=null,nr=0,rr=null,ir=0,v(!e,"Rendered fewer hooks than expected. This may be caused by an accidental early return statement."),t}function fr(){$n.current=Sr,qn=0,tr=er=Zn=Kn=Jn=Gn=null,nr=0,rr=null,ir=0,ar=!1,lr=null,or=0}function dr(){var e={memoizedState:null,baseState:null,queue:null,baseUpdate:null,next:null};return null===er?Zn=er=e:er=er.next=e,er}function pr(){if(null!==tr)tr=(er=tr).next,Kn=null!==(Jn=Kn)?Jn.next:null;else{v(null!==Kn,"Rendered more hooks than during the previous render.");var e={memoizedState:(Jn=Kn).memoizedState,baseState:Jn.baseState,queue:Jn.queue,baseUpdate:Jn.baseUpdate,next:null};er=null===er?Zn=e:er.next=e,Kn=Jn.next}return er}function mr(e,t){return"function"==typeof t?t(e):t}function hr(e){var t=pr(),n=t.queue;if(v(null!==n,"Should have a queue. This is likely a bug in React. Please file an issue."),0<or){var r=n.dispatch;if(null!==lr){var i=lr.get(n);if(void 0!==i){lr.delete(n);var a=t.memoizedState;do{a=e(a,i.action),i=i.next}while(null!==i);return pn(a,t.memoizedState)||(zr=!0),t.memoizedState=a,t.baseUpdate===n.last&&(t.baseState=a),n.eagerReducer=e,n.eagerState=a,[a,r]}}return[t.memoizedState,r]}r=n.last;var l=t.baseUpdate;if(a=t.baseState,null!==l?(null!==r&&(r.next=null),r=l.next):r=null!==r?r.next:null,null!==r){var o=i=null,u=r,s=!1;do{var c=u.expirationTime;c<qn?(s||(s=!0,o=l,i=a),c>nr&&(nr=c)):a=u.eagerReducer===e?u.eagerState:e(a,u.action),l=u,u=u.next}while(null!==u&&u!==r);s||(o=l,i=a),pn(a,t.memoizedState)||(zr=!0),t.memoizedState=a,t.baseUpdate=o,t.baseState=i,n.eagerReducer=e,n.eagerState=a}return[t.memoizedState,n.dispatch]}function gr(e,t,n,r){return e={tag:e,create:t,destroy:n,deps:r,next:null},null===rr?(rr={lastEffect:null}).lastEffect=e.next=e:null===(t=rr.lastEffect)?rr.lastEffect=e.next=e:(n=t.next,t.next=e,e.next=n,rr.lastEffect=e),e}function vr(e,t,n,r){var i=dr();ir|=e,i.memoizedState=gr(t,n,void 0,void 0===r?null:r)}function yr(e,t,n,r){var i=pr();r=void 0===r?null:r;var a=void 0;if(null!==Jn){var l=Jn.memoizedState;if(a=l.destroy,null!==r&&sr(r,l.deps))return void gr(Fn,n,a,r)}ir|=e,i.memoizedState=gr(t,n,a,r)}function br(e,t){return"function"==typeof t?(e=e(),t(e),function(){t(null)}):null!==t&&void 0!==t?(e=e(),t.current=e,function(){t.current=null}):void 0}function Tr(){}function xr(e,t,n){v(25>or,"Too many re-renders. React limits the number of renders to prevent an infinite loop.");var r=e.alternate;if(e===Gn||null!==r&&r===Gn)if(ar=!0,e={expirationTime:qn,action:n,eagerReducer:null,eagerState:null,next:null},null===lr&&(lr=new Map),void 0===(n=lr.get(t)))lr.set(t,e);else{for(t=n;null!==t.next;)t=t.next;t.next=e}else{Zi();var i=Ia(),a={expirationTime:i=aa(i,e),action:n,eagerReducer:null,eagerState:null,next:null},l=t.last;if(null===l)a.next=a;else{var o=l.next;null!==o&&(a.next=o),l.next=a}if(t.last=a,0===e.expirationTime&&(null===r||0===r.expirationTime)&&null!==(r=t.eagerReducer))try{var u=t.eagerState,s=r(u,n);if(a.eagerReducer=r,a.eagerState=s,pn(s,u))return}catch(e){}sa(e,i)}}var Sr={readContext:Jr,useCallback:ur,useContext:ur,useEffect:ur,useImperativeHandle:ur,useLayoutEffect:ur,useMemo:ur,useReducer:ur,useRef:ur,useState:ur,useDebugValue:ur},kr={readContext:Jr,useCallback:function(e,t){return dr().memoizedState=[e,void 0===t?null:t],e},useContext:Jr,useEffect:function(e,t){return vr(516,192,e,t)},useImperativeHandle:function(e,t,n){return n=null!==n&&void 0!==n?n.concat([e]):null,vr(4,36,br.bind(null,t,e),n)},useLayoutEffect:function(e,t){return vr(4,36,e,t)},useMemo:function(e,t){var n=dr();return t=void 0===t?null:t,e=e(),n.memoizedState=[e,t],e},useReducer:function(e,t,n){var r=dr();return t=void 0!==n?n(t):t,r.memoizedState=r.baseState=t,e=(e=r.queue={last:null,dispatch:null,eagerReducer:e,eagerState:t}).dispatch=xr.bind(null,Gn,e),[r.memoizedState,e]},useRef:function(e){return e={current:e},dr().memoizedState=e},useState:function(e){var t=dr();return"function"==typeof e&&(e=e()),t.memoizedState=t.baseState=e,e=(e=t.queue={last:null,dispatch:null,eagerReducer:mr,eagerState:e}).dispatch=xr.bind(null,Gn,e),[t.memoizedState,e]},useDebugValue:Tr},Pr={readContext:Jr,useCallback:function(e,t){var n=pr();t=void 0===t?null:t;var r=n.memoizedState;return null!==r&&null!==t&&sr(t,r[1])?r[0]:(n.memoizedState=[e,t],e)},useContext:Jr,useEffect:function(e,t){return yr(516,192,e,t)},useImperativeHandle:function(e,t,n){return n=null!==n&&void 0!==n?n.concat([e]):null,yr(4,36,br.bind(null,t,e),n)},useLayoutEffect:function(e,t){return yr(4,36,e,t)},useMemo:function(e,t){var n=pr();t=void 0===t?null:t;var r=n.memoizedState;return null!==r&&null!==t&&sr(t,r[1])?r[0]:(e=e(),n.memoizedState=[e,t],e)},useReducer:hr,useRef:function(){return pr().memoizedState},useState:function(e){return hr(mr)},useDebugValue:Tr},Er=null,_r=null,Cr=!1;function Rr(e,t){switch(e.tag){case 5:return null!==(t=Tt(e.type,e.pendingProps))&&(e.stateNode=t,!0);case 6:return null!==(t=Tt(e.pendingProps))&&(e.stateNode=t,!0);case 13:default:return!1}}function wr(e){if(Cr){var t=_r;if(t){var n=t;if(!Rr(e,t)){if(!(t=Tt())||!Rr(e,t))return e.effectTag|=2,Cr=!1,void(Er=e);var r=Er,i=Kt(5,null,null,0);i.elementType="DELETED",i.type="DELETED",i.stateNode=n,i.return=r,i.effectTag=8,null!==r.lastEffect?(r.lastEffect.nextEffect=i,r.lastEffect=i):r.firstEffect=r.lastEffect=i}Er=e,_r=Tt()}else e.effectTag|=2,Cr=!1,Er=e}}var Nr=Oe.ReactCurrentOwner,zr=!1;function Ur(e,t,n,r){t.child=null===e?Nn(t,null,n,r):wn(t,e.child,n,r)}function Ir(e,t,n,r,i){n=n.render;var a=t.ref;return Gr(t,i),r=cr(e,t,n,r,a,i),null===e||zr?(t.effectTag|=1,Ur(e,t,r,i),t.child):(t.updateQueue=e.updateQueue,t.effectTag&=-517,e.expirationTime<=i&&(e.expirationTime=0),Br(e,t,i))}function Ar(e,t,n,r,i,a){if(null===e){var l=n.type;return"function"!=typeof l||Zt(l)||void 0!==l.defaultProps||null!==n.compare||void 0!==n.defaultProps?((e=nn(n.type,null,r,null,t.mode,a)).ref=t.ref,e.return=t,t.child=e):(t.tag=15,t.type=l,Dr(e,t,l,r,i,a))}return l=e.child,i<a&&(i=l.memoizedProps,(n=null!==(n=n.compare)?n:hn)(i,r)&&e.ref===t.ref)?Br(e,t,a):(t.effectTag|=1,(e=tn(l,r)).ref=t.ref,e.return=t,t.child=e)}function Dr(e,t,n,r,i,a){return null!==e&&hn(e.memoizedProps,r)&&e.ref===t.ref&&(zr=!1,i<a)?Br(e,t,a):Wr(e,t,n,r,a)}function Mr(e,t){var n=t.ref;(null===e&&null!==n||null!==e&&e.ref!==n)&&(t.effectTag|=128)}function Wr(e,t,n,r,i){var a=Ft(n)?Ot:Mt.current;return a=jt(t,a),Gr(t,i),n=cr(e,t,n,r,a,i),null===e||zr?(t.effectTag|=1,Ur(e,t,n,i),t.child):(t.updateQueue=e.updateQueue,t.effectTag&=-517,e.expirationTime<=i&&(e.expirationTime=0),Br(e,t,i))}function Or(e,t,n,r,i){if(Ft(n)){var a=!0;Lt(t)}else a=!1;if(Gr(t,i),null===t.stateNode)null!==e&&(e.alternate=null,t.alternate=null,t.effectTag|=2),Sn(t,n,r),Pn(t,n,r,i),r=!0;else if(null===e){var l=t.stateNode,o=t.memoizedProps;l.props=o;var u=l.context,s=n.contextType;"object"==typeof s&&null!==s?s=Jr(s):s=jt(t,s=Ft(n)?Ot:Mt.current);var c=n.getDerivedStateFromProps,f="function"==typeof c||"function"==typeof l.getSnapshotBeforeUpdate;f||"function"!=typeof l.UNSAFE_componentWillReceiveProps&&"function"!=typeof l.componentWillReceiveProps||(o!==r||u!==s)&&kn(t,l,r,s),ni=!1;var d=t.memoizedState;u=l.state=d;var p=t.updateQueue;null!==p&&(fi(t,p,r,l,i),u=t.memoizedState),o!==r||d!==u||Wt.current||ni?("function"==typeof c&&(bn(t,n,c,r),u=t.memoizedState),(o=ni||xn(t,n,o,r,d,u,s))?(f||"function"!=typeof l.UNSAFE_componentWillMount&&"function"!=typeof l.componentWillMount||("function"==typeof l.componentWillMount&&l.componentWillMount(),"function"==typeof l.UNSAFE_componentWillMount&&l.UNSAFE_componentWillMount()),"function"==typeof l.componentDidMount&&(t.effectTag|=4)):("function"==typeof l.componentDidMount&&(t.effectTag|=4),t.memoizedProps=r,t.memoizedState=u),l.props=r,l.state=u,l.context=s,r=o):("function"==typeof l.componentDidMount&&(t.effectTag|=4),r=!1)}else l=t.stateNode,o=t.memoizedProps,l.props=t.type===t.elementType?o:gn(t.type,o),u=l.context,"object"==typeof(s=n.contextType)&&null!==s?s=Jr(s):s=jt(t,s=Ft(n)?Ot:Mt.current),(f="function"==typeof(c=n.getDerivedStateFromProps)||"function"==typeof l.getSnapshotBeforeUpdate)||"function"!=typeof l.UNSAFE_componentWillReceiveProps&&"function"!=typeof l.componentWillReceiveProps||(o!==r||u!==s)&&kn(t,l,r,s),ni=!1,u=t.memoizedState,d=l.state=u,null!==(p=t.updateQueue)&&(fi(t,p,r,l,i),d=t.memoizedState),o!==r||u!==d||Wt.current||ni?("function"==typeof c&&(bn(t,n,c,r),d=t.memoizedState),(c=ni||xn(t,n,o,r,u,d,s))?(f||"function"!=typeof l.UNSAFE_componentWillUpdate&&"function"!=typeof l.componentWillUpdate||("function"==typeof l.componentWillUpdate&&l.componentWillUpdate(r,d,s),"function"==typeof l.UNSAFE_componentWillUpdate&&l.UNSAFE_componentWillUpdate(r,d,s)),"function"==typeof l.componentDidUpdate&&(t.effectTag|=4),"function"==typeof l.getSnapshotBeforeUpdate&&(t.effectTag|=256)):("function"!=typeof l.componentDidUpdate||o===e.memoizedProps&&u===e.memoizedState||(t.effectTag|=4),"function"!=typeof l.getSnapshotBeforeUpdate||o===e.memoizedProps&&u===e.memoizedState||(t.effectTag|=256),t.memoizedProps=r,t.memoizedState=d),l.props=r,l.state=d,l.context=s,r=c):("function"!=typeof l.componentDidUpdate||o===e.memoizedProps&&u===e.memoizedState||(t.effectTag|=4),"function"!=typeof l.getSnapshotBeforeUpdate||o===e.memoizedProps&&u===e.memoizedState||(t.effectTag|=256),r=!1);return jr(e,t,n,r,a,i)}function jr(e,t,n,r,i,a){Mr(e,t);var l=0!=(64&t.effectTag);if(!r&&!l)return i&&Yt(t,n,!1),Br(e,t,a);r=t.stateNode,Nr.current=t;var o=l&&"function"!=typeof n.getDerivedStateFromError?null:r.render();return t.effectTag|=1,null!==e&&l?(t.child=wn(t,e.child,null,a),t.child=wn(t,null,o,a)):Ur(e,t,o,a),t.memoizedState=r.state,i&&Yt(t,n,!0),t.child}function Fr(e){var t=e.stateNode;t.pendingContext?Qt(0,t.pendingContext,t.pendingContext!==t.context):t.context&&Qt(0,t.context,!1),Mn(e,t.containerInfo)}function Hr(e,t,n){var r=t.mode,i=t.pendingProps,a=t.memoizedState;if(0==(64&t.effectTag)){a=null;var l=!1}else a={timedOutAt:null!==a?a.timedOutAt:0},l=!0,t.effectTag&=-65;if(null===e)if(l){var o=i.fallback;e=rn(null,r,0,null),0==(1&t.mode)&&(e.child=null!==t.memoizedState?t.child.child:t.child),r=rn(o,r,n,null),e.sibling=r,(n=e).return=r.return=t}else n=r=Nn(t,null,i.children,n);else null!==e.memoizedState?(o=(r=e.child).sibling,l?(n=i.fallback,i=tn(r,r.pendingProps),0==(1&t.mode)&&((l=null!==t.memoizedState?t.child.child:t.child)!==r.child&&(i.child=l)),r=i.sibling=tn(o,n,o.expirationTime),n=i,i.childExpirationTime=0,n.return=r.return=t):n=r=wn(t,r.child,i.children,n)):(o=e.child,l?(l=i.fallback,(i=rn(null,r,0,null)).child=o,0==(1&t.mode)&&(i.child=null!==t.memoizedState?t.child.child:t.child),(r=i.sibling=rn(l,r,n,null)).effectTag|=2,n=i,i.childExpirationTime=0,n.return=r.return=t):r=n=wn(t,o,i.children,n)),t.stateNode=e.stateNode;return t.memoizedState=a,t.child=n,r}function Br(e,t,n){if(null!==e&&(t.contextDependencies=e.contextDependencies),t.childExpirationTime<n)return null;if(v(null===e||t.child===e.child,"Resuming work not yet implemented."),null!==t.child){for(n=tn(e=t.child,e.pendingProps,e.expirationTime),t.child=n,n.return=t;null!==e.sibling;)e=e.sibling,(n=n.sibling=tn(e,e.pendingProps,e.expirationTime)).return=t;n.sibling=null}return t.child}function Qr(e,t,n){var r=t.expirationTime;if(null!==e){if(e.memoizedProps!==t.pendingProps||Wt.current)zr=!0;else if(r<n){switch(zr=!1,t.tag){case 3:Fr(t);break;case 5:On(t);break;case 1:Ft(t.type)&&Lt(t);break;case 4:Mn(t,t.stateNode.containerInfo);break;case 10:$r(t,t.memoizedProps.value);break;case 13:if(null!==t.memoizedState)return 0!==(r=t.child.childExpirationTime)&&r>=n?Hr(e,t,n):null!==(t=Br(e,t,n))?t.sibling:null}return Br(e,t,n)}}else zr=!1;switch(t.expirationTime=0,t.tag){case 2:r=t.elementType,null!==e&&(e.alternate=null,t.alternate=null,t.effectTag|=2),e=t.pendingProps;var i=jt(t,Mt.current);if(Gr(t,n),i=cr(null,t,r,e,i,n),t.effectTag|=1,"object"==typeof i&&null!==i&&"function"==typeof i.render&&void 0===i.$$typeof){if(t.tag=1,fr(),Ft(r)){var a=!0;Lt(t)}else a=!1;t.memoizedState=null!==i.state&&void 0!==i.state?i.state:null;var l=r.getDerivedStateFromProps;"function"==typeof l&&bn(t,r,l,e),i.updater=Tn,t.stateNode=i,i._reactInternalFiber=t,Pn(t,r,e,n),t=jr(null,t,r,!0,a,n)}else t.tag=0,Ur(null,t,i,n),t=t.child;return t;case 16:switch(i=t.elementType,null!==e&&(e.alternate=null,t.alternate=null,t.effectTag|=2),a=t.pendingProps,e=vn(i),t.type=e,i=t.tag=en(e),a=gn(e,a),l=void 0,i){case 0:l=Wr(null,t,e,a,n);break;case 1:l=Or(null,t,e,a,n);break;case 11:l=Ir(null,t,e,a,n);break;case 14:l=Ar(null,t,e,gn(e.type,a),r,n);break;default:v(!1,"Element type is invalid. Received a promise that resolves to: %s. Lazy element type must resolve to a class or function.%s",e,"")}return l;case 0:return r=t.type,i=t.pendingProps,Wr(e,t,r,i=t.elementType===r?i:gn(r,i),n);case 1:return r=t.type,i=t.pendingProps,Or(e,t,r,i=t.elementType===r?i:gn(r,i),n);case 3:return Fr(t),v(null!==(r=t.updateQueue),"If the root does not have an updateQueue, we should have already bailed out. This error is likely caused by a bug in React. Please file an issue."),i=null!==(i=t.memoizedState)?i.element:null,fi(t,r,t.pendingProps,null,n),(r=t.memoizedState.element)===i?t=Br(e,t,n):(Ur(e,t,r,n),t=t.child),t;case 5:return On(t),null===e&&wr(t),r=t.pendingProps.children,Mr(e,t),Ur(e,t,r,n),t=t.child;case 6:return null===e&&wr(t),null;case 13:return Hr(e,t,n);case 4:return Mn(t,t.stateNode.containerInfo),r=t.pendingProps,null===e?t.child=wn(t,null,r,n):Ur(e,t,r,n),t.child;case 11:return r=t.type,i=t.pendingProps,Ir(e,t,r,i=t.elementType===r?i:gn(r,i),n);case 7:return Ur(e,t,t.pendingProps,n),t.child;case 8:case 12:return Ur(e,t,t.pendingProps.children,n),t.child;case 10:e:{if(r=t.type._context,i=t.pendingProps,l=t.memoizedProps,$r(t,a=i.value),null!==l){var o=l.value;if(0===(a=pn(o,a)?0:0|("function"==typeof r._calculateChangedBits?r._calculateChangedBits(o,a):1073741823))){if(l.children===i.children&&!Wt.current){t=Br(e,t,n);break e}}else for(null!==(o=t.child)&&(o.return=t);null!==o;){var u=o.contextDependencies;if(null!==u){l=o.child;for(var s=u.first;null!==s;){if(s.context===r&&0!=(s.observedBits&a)){1===o.tag&&((s=ai(n)).tag=ei,oi(o,s)),o.expirationTime<n&&(o.expirationTime=n),null!==(s=o.alternate)&&s.expirationTime<n&&(s.expirationTime=n),s=n;for(var c=o.return;null!==c;){var f=c.alternate;if(c.childExpirationTime<s)c.childExpirationTime=s,null!==f&&f.childExpirationTime<s&&(f.childExpirationTime=s);else{if(!(null!==f&&f.childExpirationTime<s))break;f.childExpirationTime=s}c=c.return}u.expirationTime<n&&(u.expirationTime=n);break}s=s.next}}else l=10===o.tag&&o.type===t.type?null:o.child;if(null!==l)l.return=o;else for(l=o;null!==l;){if(l===t){l=null;break}if(null!==(o=l.sibling)){o.return=l.return,l=o;break}l=l.return}o=l}}Ur(e,t,i.children,n),t=t.child}return t;case 9:return i=t.type,r=(a=t.pendingProps).children,Gr(t,n),r=r(i=Jr(i,a.unstable_observedBits)),t.effectTag|=1,Ur(e,t,r,n),t.child;case 14:return a=gn(i=t.type,t.pendingProps),Ar(e,t,i,a=gn(i.type,a),r,n);case 15:return Dr(e,t,t.type,t.pendingProps,r,n);case 17:return r=t.type,i=t.pendingProps,i=t.elementType===r?i:gn(r,i),null!==e&&(e.alternate=null,t.alternate=null,t.effectTag|=2),t.tag=1,Ft(r)?(e=!0,Lt(t)):e=!1,Gr(t,n),Sn(t,r,i),Pn(t,r,i,n),jr(null,t,r,!0,e,n)}v(!1,"Unknown unit of work tag. This error is likely caused by a bug in React. Please file an issue.")}var Vr={current:null},Lr=null,Yr=null,Xr=null;function $r(e,t){var n=e.type._context;At(Vr,n._currentValue),n._currentValue=t}function qr(e){var t=Vr.current;It(Vr),e.type._context._currentValue=t}function Gr(e,t){Lr=e,Xr=Yr=null;var n=e.contextDependencies;null!==n&&n.expirationTime>=t&&(zr=!0),e.contextDependencies=null}function Jr(e,t){return Xr!==e&&!1!==t&&0!==t&&("number"==typeof t&&1073741823!==t||(Xr=e,t=1073741823),t={context:e,observedBits:t,next:null},null===Yr?(v(null!==Lr,"Context can only be read while React is rendering. In classes, you can read it in the render method or getDerivedStateFromProps. In function components, you can read it directly in the function body, but not inside Hooks like useReducer() or useMemo()."),Yr=t,Lr.contextDependencies={first:t,expirationTime:0}):Yr=Yr.next=t),e._currentValue}var Kr=0,Zr=1,ei=2,ti=3,ni=!1;function ri(e){return{baseState:e,firstUpdate:null,lastUpdate:null,firstCapturedUpdate:null,lastCapturedUpdate:null,firstEffect:null,lastEffect:null,firstCapturedEffect:null,lastCapturedEffect:null}}function ii(e){return{baseState:e.baseState,firstUpdate:e.firstUpdate,lastUpdate:e.lastUpdate,firstCapturedUpdate:null,lastCapturedUpdate:null,firstEffect:null,lastEffect:null,firstCapturedEffect:null,lastCapturedEffect:null}}function ai(e){return{expirationTime:e,tag:Kr,payload:null,callback:null,next:null,nextEffect:null}}function li(e,t){null===e.lastUpdate?e.firstUpdate=e.lastUpdate=t:(e.lastUpdate.next=t,e.lastUpdate=t)}function oi(e,t){var n=e.alternate;if(null===n){var r=e.updateQueue,i=null;null===r&&(r=e.updateQueue=ri(e.memoizedState))}else r=e.updateQueue,i=n.updateQueue,null===r?null===i?(r=e.updateQueue=ri(e.memoizedState),i=n.updateQueue=ri(n.memoizedState)):r=e.updateQueue=ii(i):null===i&&(i=n.updateQueue=ii(r));null===i||r===i?li(r,t):null===r.lastUpdate||null===i.lastUpdate?(li(r,t),li(i,t)):(li(r,t),i.lastUpdate=t)}function ui(e,t){var n=e.updateQueue;null===(n=null===n?e.updateQueue=ri(e.memoizedState):si(e,n)).lastCapturedUpdate?n.firstCapturedUpdate=n.lastCapturedUpdate=t:(n.lastCapturedUpdate.next=t,n.lastCapturedUpdate=t)}function si(e,t){var n=e.alternate;return null!==n&&t===n.updateQueue&&(t=e.updateQueue=ii(t)),t}function ci(e,t,n,r,i,a){switch(n.tag){case Zr:return"function"==typeof(e=n.payload)?e.call(a,r,i):e;case ti:e.effectTag=-2049&e.effectTag|64;case Kr:if(null===(i="function"==typeof(e=n.payload)?e.call(a,r,i):e)||void 0===i)break;return o({},r,i);case ei:ni=!0}return r}function fi(e,t,n,r,i){ni=!1;for(var a=(t=si(e,t)).baseState,l=null,o=0,u=t.firstUpdate,s=a;null!==u;){var c=u.expirationTime;c<i?(null===l&&(l=u,a=s),o<c&&(o=c)):(s=ci(e,0,u,s,n,r),null!==u.callback&&(e.effectTag|=32,u.nextEffect=null,null===t.lastEffect?t.firstEffect=t.lastEffect=u:(t.lastEffect.nextEffect=u,t.lastEffect=u))),u=u.next}for(c=null,u=t.firstCapturedUpdate;null!==u;){var f=u.expirationTime;f<i?(null===c&&(c=u,null===l&&(a=s)),o<f&&(o=f)):(s=ci(e,0,u,s,n,r),null!==u.callback&&(e.effectTag|=32,u.nextEffect=null,null===t.lastCapturedEffect?t.firstCapturedEffect=t.lastCapturedEffect=u:(t.lastCapturedEffect.nextEffect=u,t.lastCapturedEffect=u))),u=u.next}null===l&&(t.lastUpdate=null),null===c?t.lastCapturedUpdate=null:e.effectTag|=32,null===l&&null===c&&(a=s),t.baseState=a,t.firstUpdate=l,t.firstCapturedUpdate=c,e.expirationTime=o,e.memoizedState=s}function di(e,t,n){null!==t.firstCapturedUpdate&&(null!==t.lastUpdate&&(t.lastUpdate.next=t.firstCapturedUpdate,t.lastUpdate=t.lastCapturedUpdate),t.firstCapturedUpdate=t.lastCapturedUpdate=null),pi(t.firstEffect,n),t.firstEffect=t.lastEffect=null,pi(t.firstCapturedEffect,n),t.firstCapturedEffect=t.lastCapturedEffect=null}function pi(e,t){for(;null!==e;){var n=e.callback;if(null!==n){e.callback=null;var r=t;v("function"==typeof n,"Invalid argument passed as callback. Expected a function. Instead received: %s",n),n.call(r)}e=e.nextEffect}}function mi(e,t){return{value:e,source:t,stack:Nt(t)}}var hi=void 0,gi=void 0,vi=void 0,yi=void 0;function bi(e){var t=e.componentStack,n=e.error;if(n instanceof Error){e=n.message;var r=n.name;try{n.message=(e?r+": "+e:r)+"\n\nThis error is located at:"+t}catch(e){}}else n="string"==typeof n?Error(n+"\n\nThis error is located at:"+t):Error("Unspecified error at:"+t);g.handleException(n,!1)}hi=function(e,t){for(var n=t.child;null!==n;){if(5===n.tag||6===n.tag)e._children.push(n.stateNode);else if(4!==n.tag&&null!==n.child){n.child.return=n,n=n.child;continue}if(n===t)break;for(;null===n.sibling;){if(null===n.return||n.return===t)return;n=n.return}n.sibling.return=n.return,n=n.sibling}},gi=function(){},vi=function(e,t,n,r){e.memoizedProps!==r&&(Dn(Un.current),t.updateQueue=xt)&&(t.effectTag|=4)},yi=function(e,t,n,r){n!==r&&(t.effectTag|=4)};var Ti="function"==typeof WeakSet?WeakSet:Set;function xi(e,t){var n=t.source,r=t.stack;null===r&&null!==n&&(r=Nt(n)),t={componentName:null!==n?et(n.type):null,componentStack:null!==r?r:"",error:t.value,errorBoundary:null,errorBoundaryName:null,errorBoundaryFound:!1,willRetry:!1},null!==e&&1===e.tag&&(t.errorBoundary=e.stateNode,t.errorBoundaryName=et(e.type),t.errorBoundaryFound=!0,t.willRetry=!0);try{bi(t)}catch(e){setTimeout(function(){throw e})}}function Si(e){var t=e.ref;if(null!==t)if("function"==typeof t)try{t(null)}catch(t){ia(e,t)}else t.current=null}function ki(e,t,n){if(null!==(n=null!==(n=n.updateQueue)?n.lastEffect:null)){var r=n=n.next;do{if((r.tag&e)!==Fn){var i=r.destroy;r.destroy=void 0,void 0!==i&&i()}(r.tag&t)!==Fn&&(i=r.create,r.destroy=i()),r=r.next}while(r!==n)}}function Pi(e,t){for(var n=e;;){if(5===n.tag){var r=n.stateNode;if(t){var i=r.viewConfig,a=dt(null,at,{style:{display:"none"}},i.validAttributes);s.updateView(r._nativeTag,i.uiViewClassName,a)}else{r=n.stateNode,a=n.memoizedProps,i=r.viewConfig,a=dt(null,o({},a,{style:[a.style,{display:"none"}]}),a,i.validAttributes),s.updateView(r._nativeTag,i.uiViewClassName,a)}}else{if(6===n.tag)throw Error("Not yet implemented.");if(13===n.tag&&null!==n.memoizedState){(r=n.child.sibling).return=n,n=r;continue}if(null!==n.child){n.child.return=n,n=n.child;continue}}if(n===e)break;for(;null===n.sibling;){if(null===n.return||n.return===e)return;n=n.return}n.sibling.return=n.return,n=n.sibling}}function Ei(e){switch("function"==typeof $t&&$t(e),e.tag){case 0:case 11:case 14:case 15:var t=e.updateQueue;if(null!==t&&null!==(t=t.lastEffect)){var n=t=t.next;do{var r=n.destroy;if(void 0!==r){var i=e;try{r()}catch(e){ia(i,e)}}n=n.next}while(n!==t)}break;case 1:if(Si(e),"function"==typeof(t=e.stateNode).componentWillUnmount)try{t.props=e.memoizedProps,t.state=e.memoizedState,t.componentWillUnmount()}catch(t){ia(e,t)}break;case 5:Si(e);break;case 4:Ri(e)}}function _i(e){return 5===e.tag||3===e.tag||4===e.tag}function Ci(e){e:{for(var t=e.return;null!==t;){if(_i(t)){var n=t;break e}t=t.return}v(!1,"Expected to find a host parent. This error is likely caused by a bug in React. Please file an issue."),n=void 0}var r=t=void 0;switch(n.tag){case 5:t=n.stateNode,r=!1;break;case 3:case 4:t=n.stateNode.containerInfo,r=!0;break;default:v(!1,"Invalid host parent fiber. This error is likely caused by a bug in React. Please file an issue.")}16&n.effectTag&&(n.effectTag&=-17);e:t:for(n=e;;){for(;null===n.sibling;){if(null===n.return||_i(n.return)){n=null;break e}n=n.return}for(n.sibling.return=n.return,n=n.sibling;5!==n.tag&&6!==n.tag&&18!==n.tag;){if(2&n.effectTag)continue t;if(null===n.child||4===n.tag)continue t;n.child.return=n,n=n.child}if(!(2&n.effectTag)){n=n.stateNode;break e}}for(var i=e;;){if(5===i.tag||6===i.tag)if(n)if(r)v("number"!=typeof t,"Container does not support insertBefore operation");else{var a=t,l=i.stateNode,o=n,u=a._children,c=u.indexOf(l);0<=c?(u.splice(c,1),o=u.indexOf(o),u.splice(o,0,l),s.manageChildren(a._nativeTag,[c],[o],[],[],[])):(c=u.indexOf(o),u.splice(c,0,l),s.manageChildren(a._nativeTag,[],[],["number"==typeof l?l:l._nativeTag],[c],[]))}else r?(a=i.stateNode,s.setChildren(t,["number"==typeof a?a:a._nativeTag])):(a=t,u="number"==typeof(l=i.stateNode)?l:l._nativeTag,0<=(o=(c=a._children).indexOf(l))?(c.splice(o,1),c.push(l),s.manageChildren(a._nativeTag,[o],[c.length-1],[],[],[])):(c.push(l),s.manageChildren(a._nativeTag,[],[],[u],[c.length-1],[])));else if(4!==i.tag&&null!==i.child){i.child.return=i,i=i.child;continue}if(i===e)break;for(;null===i.sibling;){if(null===i.return||i.return===e)return;i=i.return}i.sibling.return=i.return,i=i.sibling}}function Ri(e){for(var t=e,n=!1,r=void 0,i=void 0;;){if(!n){n=t.return;e:for(;;){switch(v(null!==n,"Expected to find a host parent. This error is likely caused by a bug in React. Please file an issue."),n.tag){case 5:r=n.stateNode,i=!1;break e;case 3:case 4:r=n.stateNode.containerInfo,i=!0;break e}n=n.return}n=!0}if(5===t.tag||6===t.tag){e:for(var a=t,l=a;;)if(Ei(l),null!==l.child&&4!==l.tag)l.child.return=l,l=l.child;else{if(l===a)break;for(;null===l.sibling;){if(null===l.return||l.return===a)break e;l=l.return}l.sibling.return=l.return,l=l.sibling}if(i)a=r,Pt(t.stateNode),s.manageChildren(a,[],[],[],[],[0]);else{a=r;var o=t.stateNode;Pt(o),o=(l=a._children).indexOf(o),l.splice(o,1),s.manageChildren(a._nativeTag,[],[],[],[],[o])}}else if(4===t.tag){if(null!==t.child){r=t.stateNode.containerInfo,i=!0,t.child.return=t,t=t.child;continue}}else if(Ei(t),null!==t.child){t.child.return=t,t=t.child;continue}if(t===e)break;for(;null===t.sibling;){if(null===t.return||t.return===e)return;4===(t=t.return).tag&&(n=!1)}t.sibling.return=t.return,t=t.sibling}}function wi(e,t){switch(t.tag){case 0:case 11:case 14:case 15:ki(Bn,Qn,t);break;case 1:break;case 5:var n=t.stateNode;if(null!=n){var r=t.memoizedProps;e=null!==e?e.memoizedProps:r;t.type;var i=t.updateQueue;t.updateQueue=null,null!==i&&Rt(n,i,0,e,r)}break;case 6:v(null!==t.stateNode,"This should have a text node initialized. This error is likely caused by a bug in React. Please file an issue."),s.updateView(t.stateNode,"RCTRawText",{text:t.memoizedProps});break;case 3:case 12:break;case 13:if(n=t.memoizedState,r=void 0,e=t,null===n?r=!1:(r=!0,e=t.child,0===n.timedOutAt&&(n.timedOutAt=Ia())),null!==e&&Pi(e,r),null!==(n=t.updateQueue)){t.updateQueue=null;var a=t.stateNode;null===a&&(a=t.stateNode=new Ti),n.forEach(function(e){var n=oa.bind(null,t,e);a.has(e)||(a.add(e),e.then(n,n))})}break;case 17:break;default:v(!1,"This unit of work tag should not have side-effects. This error is likely caused by a bug in React. Please file an issue.")}}var Ni="function"==typeof WeakMap?WeakMap:Map;function zi(e,t,n){(n=ai(n)).tag=ti,n.payload={element:null};var r=t.value;return n.callback=function(){Fa(r),xi(e,t)},n}function Ui(e,t,n){(n=ai(n)).tag=ti;var r=e.type.getDerivedStateFromError;if("function"==typeof r){var i=t.value;n.payload=function(){return r(i)}}var a=e.stateNode;return null!==a&&"function"==typeof a.componentDidCatch&&(n.callback=function(){"function"!=typeof r&&(null===Xi?Xi=new Set([this]):Xi.add(this));var n=t.value,i=t.stack;xi(e,t),this.componentDidCatch(n,{componentStack:null!==i?i:""})}),n}function Ii(e){switch(e.tag){case 1:Ft(e.type)&&Ht();var t=e.effectTag;return 2048&t?(e.effectTag=-2049&t|64,e):null;case 3:return Wn(),Bt(),v(0==(64&(t=e.effectTag)),"The root failed to unmount after an error. This is likely a bug in React. Please file an issue."),e.effectTag=-2049&t|64,e;case 5:return jn(e),null;case 13:return 2048&(t=e.effectTag)?(e.effectTag=-2049&t|64,e):null;case 18:return null;case 4:return Wn(),null;case 10:return qr(e),null;default:return null}}var Ai=Oe.ReactCurrentDispatcher,Di=Oe.ReactCurrentOwner,Mi=!1,Wi=null,Oi=null,ji=0,Fi=-1,Hi=!1,Bi=null,Qi=!1,Vi=null,Li=null,Yi=null,Xi=null;function $i(){if(null!==Wi)for(var e=Wi.return;null!==e;){var t=e;switch(t.tag){case 1:var n=t.type.childContextTypes;null!==n&&void 0!==n&&Ht();break;case 3:Wn(),Bt();break;case 5:jn(t);break;case 4:Wn();break;case 10:qr(t)}e=e.return}Oi=null,ji=0,Fi=-1,Hi=!1,Wi=null}function qi(){for(;null!==Bi;){var e=Bi.effectTag;if(128&e){var t=Bi.alternate;null!==t&&(null!==(t=t.ref)&&("function"==typeof t?t(null):t.current=null))}switch(14&e){case 2:Ci(Bi),Bi.effectTag&=-3;break;case 6:Ci(Bi),Bi.effectTag&=-3,wi(Bi.alternate,Bi);break;case 4:wi(Bi.alternate,Bi);break;case 8:Ri(e=Bi),e.return=null,e.child=null,e.memoizedState=null,e.updateQueue=null,null!==(e=e.alternate)&&(e.return=null,e.child=null,e.memoizedState=null,e.updateQueue=null)}Bi=Bi.nextEffect}}function Gi(){for(;null!==Bi;){if(256&Bi.effectTag)e:{var e=Bi.alternate,t=Bi;switch(t.tag){case 0:case 11:case 15:ki(Hn,Fn,t);break e;case 1:if(256&t.effectTag&&null!==e){var n=e.memoizedProps,r=e.memoizedState;t=(e=t.stateNode).getSnapshotBeforeUpdate(t.elementType===t.type?n:gn(t.type,n),r),e.__reactInternalSnapshotBeforeUpdate=t}break e;case 3:case 5:case 6:case 4:case 17:break e;default:v(!1,"This unit of work tag should not have side-effects. This error is likely caused by a bug in React. Please file an issue.")}}Bi=Bi.nextEffect}}function Ji(e,t){for(;null!==Bi;){var n=Bi.effectTag;if(36&n){var r=Bi.alternate,i=Bi,a=t;switch(i.tag){case 0:case 11:case 15:ki(Vn,Ln,i);break;case 1:var l=i.stateNode;if(4&i.effectTag)if(null===r)l.componentDidMount();else{var o=i.elementType===i.type?r.memoizedProps:gn(i.type,r.memoizedProps);l.componentDidUpdate(o,r.memoizedState,l.__reactInternalSnapshotBeforeUpdate)}null!==(r=i.updateQueue)&&di(0,r,l);break;case 3:if(null!==(l=i.updateQueue)){if(r=null,null!==i.child)switch(i.child.tag){case 5:r=i.child.stateNode;break;case 1:r=i.child.stateNode}di(0,l,r)}break;case 5:case 6:case 4:case 12:case 13:case 17:break;default:v(!1,"This unit of work tag should not have side-effects. This error is likely caused by a bug in React. Please file an issue.")}}128&n&&(null!==(i=Bi.ref)&&(a=Bi.stateNode,"function"==typeof i?i(a):i.current=a)),512&n&&(Vi=e),Bi=Bi.nextEffect}}function Ki(e,t){Yi=Li=Vi=null;var n=ma;ma=!0;do{if(512&t.effectTag){var r=!1,i=void 0;try{var a=t;ki(Xn,Fn,a),ki(Fn,Yn,a)}catch(e){r=!0,i=e}r&&ia(t,i)}t=t.nextEffect}while(null!==t);ma=n,0!==(n=e.expirationTime)&&Aa(e,n),Ta||ma||Wa(1073741823,!1)}function Zi(){null!==Li&&(gt=null,clearTimeout(Li));null!==Yi&&Yi()}function ea(e,t){Qi=Mi=!0,v(e.current!==t,"Cannot commit the same tree as before. This is probably a bug related to the return field. This error is likely caused by a bug in React. Please file an issue.");var n=e.pendingCommitExpirationTime;v(0!==n,"Cannot commit an incomplete root. This error is likely caused by a bug in React. Please file an issue."),e.pendingCommitExpirationTime=0;var r=t.expirationTime,i=t.childExpirationTime;for(sn(e,i>r?i:r),Di.current=null,r=void 0,1<t.effectTag?null!==t.lastEffect?(t.lastEffect.nextEffect=t,r=t.firstEffect):r=t:r=t.firstEffect,Bi=r;null!==Bi;){i=!1;var a=void 0;try{Gi()}catch(e){i=!0,a=e}i&&(v(null!==Bi,"Should have next effect. This error is likely caused by a bug in React. Please file an issue."),ia(Bi,a),null!==Bi&&(Bi=Bi.nextEffect))}for(Bi=r;null!==Bi;){i=!1,a=void 0;try{qi()}catch(e){i=!0,a=e}i&&(v(null!==Bi,"Should have next effect. This error is likely caused by a bug in React. Please file an issue."),ia(Bi,a),null!==Bi&&(Bi=Bi.nextEffect))}for(e.current=t,Bi=r;null!==Bi;){i=!1,a=void 0;try{Ji(e,n)}catch(e){i=!0,a=e}i&&(v(null!==Bi,"Should have next effect. This error is likely caused by a bug in React. Please file an issue."),ia(Bi,a),null!==Bi&&(Bi=Bi.nextEffect))}if(null!==r&&null!==Vi){var l=Ki.bind(null,e,r);Li=h.unstable_runWithPriority(h.unstable_NormalPriority,function(){return bt(l)}),Yi=l}Mi=Qi=!1,"function"==typeof Xt&&Xt(t.stateNode),n=t.expirationTime,0===(t=(t=t.childExpirationTime)>n?t:n)&&(Xi=null),Ua(e,t)}function ta(e){for(;;){var t=e.alternate,n=e.return,r=e.sibling;if(0==(1024&e.effectTag)){Wi=e;e:{var i=t,a=ji,l=(t=e).pendingProps;switch(t.tag){case 2:case 16:break;case 15:case 0:break;case 1:Ft(t.type)&&Ht();break;case 3:Wn(),Bt(),(l=t.stateNode).pendingContext&&(l.context=l.pendingContext,l.pendingContext=null),null!==i&&null!==i.child||(t.effectTag&=-3),gi(t);break;case 5:jn(t),a=Dn(An.current);var o=t.type;if(null!==i&&null!=t.stateNode)vi(i,t,o,l,a),i.ref!==t.ref&&(t.effectTag|=128);else if(l){i=Dn(Un.current);var c=t,f=kt(),d=u.get(o);v("RCTView"!==o||!i.isInAParentText,"Nesting of <View> within <Text> is not currently supported.");var p=dt(null,at,l,d.validAttributes);s.createView(f,d.uiViewClassName,a,p),d=new mt(f,d),_e[f]=c,Ce[f]=l,hi(d,t,!1,!1),Et(d)&&(t.effectTag|=4),t.stateNode=d,null!==t.ref&&(t.effectTag|=128)}else v(null!==t.stateNode,"We must have new props for new mounts. This error is likely caused by a bug in React. Please file an issue.");break;case 6:i&&null!=t.stateNode?yi(i,t,i.memoizedProps,l):("string"!=typeof l&&v(null!==t.stateNode,"We must have new props for new mounts. This error is likely caused by a bug in React. Please file an issue."),i=Dn(An.current),a=t,v((o=Dn(Un.current)).isInAParentText,"Text strings must be rendered within a <Text> component."),o=kt(),s.createView(o,"RCTRawText",i,{text:l}),_e[o]=t,a.stateNode=o);break;case 11:break;case 13:if(l=t.memoizedState,0!=(64&t.effectTag)){t.expirationTime=a,Wi=t;break e}l=null!==l,a=null!==i&&null!==i.memoizedState,null!==i&&!l&&a&&(null!==(o=i.child.sibling)&&(null!==(i=t.firstEffect)?(t.firstEffect=o,o.nextEffect=i):(t.firstEffect=t.lastEffect=o,o.nextEffect=null),o.effectTag=8)),(l||a)&&(t.effectTag|=4);break;case 7:case 8:case 12:break;case 4:Wn(),gi(t);break;case 10:qr(t);break;case 9:case 14:break;case 17:Ft(t.type)&&Ht();break;case 18:break;default:v(!1,"Unknown unit of work tag. This error is likely caused by a bug in React. Please file an issue.")}Wi=null}if(t=e,1===ji||1!==t.childExpirationTime){for(l=0,a=t.child;null!==a;)o=a.expirationTime,i=a.childExpirationTime,o>l&&(l=o),i>l&&(l=i),a=a.sibling;t.childExpirationTime=l}if(null!==Wi)return Wi;null!==n&&0==(1024&n.effectTag)&&(null===n.firstEffect&&(n.firstEffect=e.firstEffect),null!==e.lastEffect&&(null!==n.lastEffect&&(n.lastEffect.nextEffect=e.firstEffect),n.lastEffect=e.lastEffect),1<e.effectTag&&(null!==n.lastEffect?n.lastEffect.nextEffect=e:n.firstEffect=e,n.lastEffect=e))}else{if(null!==(e=Ii(e)))return e.effectTag&=1023,e;null!==n&&(n.firstEffect=n.lastEffect=null,n.effectTag|=1024)}if(null!==r)return r;if(null===n)break;e=n}return null}function na(e){var t=Qr(e.alternate,e,ji);return e.memoizedProps=e.pendingProps,null===t&&(t=ta(e)),Di.current=null,t}function ra(e,t){v(!Mi,"renderRoot was called recursively. This error is likely caused by a bug in React. Please file an issue."),Zi(),Mi=!0;var n=Ai.current;Ai.current=Sr;var r=e.nextExpirationTimeToWorkOn;r===ji&&e===Oi&&null!==Wi||($i(),ji=r,Wi=tn((Oi=e).current,null),e.pendingCommitExpirationTime=0);for(var i=!1;;){try{if(t)for(;null!==Wi&&!(vt<=ht());)Wi=na(Wi);else for(;null!==Wi;)Wi=na(Wi)}catch(t){if(Xr=Yr=Lr=null,fr(),null===Wi)i=!0,Fa(t);else{v(null!==Wi,"Failed to replay rendering after an error. This is likely caused by a bug in React. Please file an issue with a reproducing case to help us find it.");var a=Wi,l=a.return;if(null!==l){e:{var o=e,u=l,s=a,c=t;if(l=ji,s.effectTag|=1024,s.firstEffect=s.lastEffect=null,null!==c&&"object"==typeof c&&"function"==typeof c.then){var f=c;c=u;var d=-1,p=-1;do{if(13===c.tag){var m=c.alternate;if(null!==m&&null!==(m=m.memoizedState)){p=10*(1073741822-m.timedOutAt);break}"number"==typeof(m=c.pendingProps.maxDuration)&&(0>=m?d=0:(-1===d||m<d)&&(d=m))}c=c.return}while(null!==c);c=u;do{if((m=13===c.tag)&&(m=void 0!==c.memoizedProps.fallback&&null===c.memoizedState),m){if(null===(u=c.updateQueue)?((u=new Set).add(f),c.updateQueue=u):u.add(f),0==(1&c.mode)){c.effectTag|=64,s.effectTag&=-1957,1===s.tag&&(null===s.alternate?s.tag=17:((l=ai(1073741823)).tag=ei,oi(s,l))),s.expirationTime=1073741823;break e}u=l;var h=(s=o).pingCache;null===h?(h=s.pingCache=new Ni,m=new Set,h.set(f,m)):void 0===(m=h.get(f))&&(m=new Set,h.set(f,m)),m.has(u)||(m.add(u),s=la.bind(null,s,f,u),f.then(s,s)),-1===d?o=1073741823:(-1===p&&(p=10*(1073741822-fn(o,l))-5e3),o=p+d),0<=o&&Fi<o&&(Fi=o),c.effectTag|=2048,c.expirationTime=l;break e}c=c.return}while(null!==c);c=Error((et(s.type)||"A React component")+" suspended while rendering, but no fallback UI was specified.\n\nAdd a <Suspense fallback=...> component higher in the tree to provide a loading indicator or placeholder to display."+Nt(s))}Hi=!0,c=mi(c,s),o=u;do{switch(o.tag){case 3:o.effectTag|=2048,o.expirationTime=l,ui(o,l=zi(o,c,l));break e;case 1:if(d=c,p=o.type,s=o.stateNode,0==(64&o.effectTag)&&("function"==typeof p.getDerivedStateFromError||null!==s&&"function"==typeof s.componentDidCatch&&(null===Xi||!Xi.has(s)))){o.effectTag|=2048,o.expirationTime=l,ui(o,l=Ui(o,d,l));break e}}o=o.return}while(null!==o)}Wi=ta(a);continue}i=!0,Fa(t)}}break}if(Mi=!1,Ai.current=n,Xr=Yr=Lr=null,fr(),i)Oi=null,e.finishedWork=null;else if(null!==Wi)e.finishedWork=null;else{if(v(null!==(n=e.current.alternate),"Finished root should have a work-in-progress. This error is likely caused by a bug in React. Please file an issue."),Oi=null,Hi){if(i=e.latestPendingTime,a=e.latestSuspendedTime,l=e.latestPingedTime,0!==i&&i<r||0!==a&&a<r||0!==l&&l<r)return cn(e,r),void Na(e,n,r,e.expirationTime,-1);if(!e.didError&&t)return e.didError=!0,r=e.nextExpirationTimeToWorkOn=r,t=e.expirationTime=1073741823,void Na(e,n,r,t,-1)}t&&-1!==Fi?(cn(e,r),(t=10*(1073741822-fn(e,r)))<Fi&&(Fi=t),t=10*(1073741822-Ia()),t=Fi-t,Na(e,n,r,e.expirationTime,0>t?0:t)):(e.pendingCommitExpirationTime=r,e.finishedWork=n)}}function ia(e,t){for(var n=e.return;null!==n;){switch(n.tag){case 1:var r=n.stateNode;if("function"==typeof n.type.getDerivedStateFromError||"function"==typeof r.componentDidCatch&&(null===Xi||!Xi.has(r)))return oi(n,e=Ui(n,e=mi(t,e),1073741823)),void sa(n,1073741823);break;case 3:return oi(n,e=zi(n,e=mi(t,e),1073741823)),void sa(n,1073741823)}n=n.return}3===e.tag&&(oi(e,n=zi(e,n=mi(t,e),1073741823)),sa(e,1073741823))}function aa(e,t){var n=h.unstable_getCurrentPriorityLevel(),r=void 0;if(0==(1&t.mode))r=1073741823;else if(Mi&&!Qi)r=ji;else{switch(n){case h.unstable_ImmediatePriority:r=1073741823;break;case h.unstable_UserBlockingPriority:r=1073741822-10*(1+((1073741822-e+15)/10|0));break;case h.unstable_NormalPriority:r=1073741822-25*(1+((1073741822-e+500)/25|0));break;case h.unstable_LowPriority:case h.unstable_IdlePriority:r=1;break;default:v(!1,"Unknown priority level. This error is likely caused by a bug in React. Please file an issue.")}null!==Oi&&r===ji&&--r}return n===h.unstable_UserBlockingPriority&&(0===va||r<va)&&(va=r),r}function la(e,t,n){var r=e.pingCache;null!==r&&r.delete(t),null!==Oi&&ji===n?Oi=null:(t=e.earliestSuspendedTime,r=e.latestSuspendedTime,0!==t&&n<=t&&n>=r&&(e.didError=!1,(0===(t=e.latestPingedTime)||t>n)&&(e.latestPingedTime=n),dn(n,e),0!==(n=e.expirationTime)&&Aa(e,n)))}function oa(e,t){var n=e.stateNode;null!==n&&n.delete(t),null!==(e=ua(e,t=aa(t=Ia(),e)))&&(un(e,t),0!==(t=e.expirationTime)&&Aa(e,t))}function ua(e,t){e.expirationTime<t&&(e.expirationTime=t);var n=e.alternate;null!==n&&n.expirationTime<t&&(n.expirationTime=t);var r=e.return,i=null;if(null===r&&3===e.tag)i=e.stateNode;else for(;null!==r;){if(n=r.alternate,r.childExpirationTime<t&&(r.childExpirationTime=t),null!==n&&n.childExpirationTime<t&&(n.childExpirationTime=t),null===r.return&&3===r.tag){i=r.stateNode;break}r=r.return}return i}function sa(e,t){null!==(e=ua(e,t))&&(!Mi&&0!==ji&&t>ji&&$i(),un(e,t),Mi&&!Qi&&Oi===e||Aa(e,e.expirationTime),_a>Ea&&(_a=0,v(!1,"Maximum update depth exceeded. This can happen when a component repeatedly calls setState inside componentWillUpdate or componentDidUpdate. React limits the number of nested updates to prevent infinite loops.")))}var ca=null,fa=null,da=0,pa=void 0,ma=!1,ha=null,ga=0,va=0,ya=!1,ba=null,Ta=!1,xa=null,Sa=ht(),ka=1073741822-(Sa/10|0),Pa=ka,Ea=50,_a=0,Ca=null;function Ra(){ka=1073741822-((ht()-Sa)/10|0)}function wa(e,t){if(0!==da){if(t<da)return;null!==pa&&(e=pa,gt=null,clearTimeout(e))}da=t,e=ht()-Sa,pa=bt(Ma)}function Na(e,t,n,r,i){e.expirationTime=r,0!==i||vt<=ht()?0<i&&(e.timeoutHandle=_t(za.bind(null,e,t,n),i)):(e.pendingCommitExpirationTime=n,e.finishedWork=t)}function za(e,t,n){e.pendingCommitExpirationTime=n,e.finishedWork=t,Ra(),Pa=ka,v(!ma,"work.commit(): Cannot commit while already rendering. This likely means you attempted to commit from inside a lifecycle method."),ha=e,ga=n,Oa(e,n,!1),Wa(1073741823,!1)}function Ua(e,t){e.expirationTime=t,e.finishedWork=null}function Ia(){return ma?Pa:(Da(),0!==ga&&1!==ga||(Ra(),Pa=ka),Pa)}function Aa(e,t){null===e.nextScheduledRoot?(e.expirationTime=t,null===fa?(ca=fa=e,e.nextScheduledRoot=e):(fa=fa.nextScheduledRoot=e).nextScheduledRoot=ca):t>e.expirationTime&&(e.expirationTime=t),ma||Ta||(1073741823===t?Wa(1073741823,!1):wa(e,t))}function Da(){var e=0,t=null;if(null!==fa)for(var n=fa,r=ca;null!==r;){var i=r.expirationTime;if(0===i){if(v(null!==n&&null!==fa,"Should have a previous and last root. This error is likely caused by a bug in React. Please file an issue."),r===r.nextScheduledRoot){ca=fa=r.nextScheduledRoot=null;break}if(r===ca)ca=i=r.nextScheduledRoot,fa.nextScheduledRoot=i,r.nextScheduledRoot=null;else{if(r===fa){(fa=n).nextScheduledRoot=ca,r.nextScheduledRoot=null;break}n.nextScheduledRoot=r.nextScheduledRoot,r.nextScheduledRoot=null}r=n.nextScheduledRoot}else{if(i>e&&(e=i,t=r),r===fa)break;if(1073741823===e)break;n=r,r=r.nextScheduledRoot}}ha=t,ga=e}function Ma(e){if(e&&null!==ca){Ra(),e=ca;do{var t=e.expirationTime;0!==t&&ka<=t&&(e.nextExpirationTimeToWorkOn=ka),e=e.nextScheduledRoot}while(e!==ca)}Wa(0,!0)}function Wa(e,t){if(Da(),t)for(Ra(),Pa=ka;null!==ha&&0!==ga&&e<=ga&&!(vt<=ht()&&ka>ga);)Oa(ha,ga,ka>ga),Da(),Ra(),Pa=ka;else for(;null!==ha&&0!==ga&&e<=ga;)Oa(ha,ga,!1),Da();if(t&&(da=0,pa=null),0!==ga&&wa(ha,ga),_a=0,Ca=null,null!==xa)for(e=xa,xa=null,t=0;t<e.length;t++){var n=e[t];try{n._onComplete()}catch(e){ya||(ya=!0,ba=e)}}if(ya)throw e=ba,ba=null,ya=!1,e}function Oa(e,t,n){if(v(!ma,"performWorkOnRoot was called recursively. This error is likely caused by a bug in React. Please file an issue."),ma=!0,n){var r=e.finishedWork;null!==r?ja(e,r,t):(e.finishedWork=null,-1!==(r=e.timeoutHandle)&&(e.timeoutHandle=-1,Ct(r)),ra(e,n),null!==(r=e.finishedWork)&&(vt<=ht()?e.finishedWork=r:ja(e,r,t)))}else null!==(r=e.finishedWork)?ja(e,r,t):(e.finishedWork=null,-1!==(r=e.timeoutHandle)&&(e.timeoutHandle=-1,Ct(r)),ra(e,n),null!==(r=e.finishedWork)&&ja(e,r,t));ma=!1}function ja(e,t,n){var r=e.firstBatch;if(null!==r&&r._expirationTime>=n&&(null===xa?xa=[r]:xa.push(r),r._defer))return e.finishedWork=t,void(e.expirationTime=0);e.finishedWork=null,e===Ca?_a++:(Ca=e,_a=0),h.unstable_runWithPriority(h.unstable_ImmediatePriority,function(){ea(e,t)})}function Fa(e){v(null!==ha,"Should be working on a root. This error is likely caused by a bug in React. Please file an issue."),ha.expirationTime=0,ya||(ya=!0,ba=e)}function Ha(e){var t=e._reactInternalFiber;return void 0===t&&("function"==typeof e.render?v(!1,"Unable to find node on an unmounted component."):v(!1,"Argument appears to not be a ReactComponent. Keys: %s",Object.keys(e))),null===(e=it(t))?null:e.stateNode}function Ba(e,t,n,r){var i=t.current,a=Ia();i=aa(a,i),a=t.current;e:if(n){n=n._reactInternalFiber;t:{v(2===tt(n)&&1===n.tag,"Expected subtree parent to be a mounted class component. This error is likely caused by a bug in React. Please file an issue.");var l=n;do{switch(l.tag){case 3:l=l.stateNode.context;break t;case 1:if(Ft(l.type)){l=l.stateNode.__reactInternalMemoizedMergedChildContext;break t}}l=l.return}while(null!==l);v(!1,"Found unexpected detached subtree parent. This error is likely caused by a bug in React. Please file an issue."),l=void 0}if(1===n.tag){var o=n.type;if(Ft(o)){n=Vt(n,o,l);break e}}n=l}else n=Dt;return null===t.context?t.context=n:t.pendingContext=n,t=r,(r=ai(i)).payload={element:e},null!==(t=void 0===t?null:t)&&(r.callback=t),Zi(),oi(a,r),sa(a,i),i}function Qa(e,t,n){var r=3<arguments.length&&void 0!==arguments[3]?arguments[3]:null;return{$$typeof:He,key:null==r?null:""+r,children:e,containerInfo:t,implementation:n}}function Va(e,t){if("function"!=typeof t&&null!==t)throw new TypeError("Super expression must either be null or a function, not "+typeof t);e.prototype=Object.create(t&&t.prototype,{constructor:{value:e,enumerable:!1,writable:!0,configurable:!0}}),t&&(Object.setPrototypeOf?Object.setPrototypeOf(e,t):e.__proto__=t)}var La;function Ya(e){return null==e?null:"number"==typeof e?e:e._nativeTag?e._nativeTag:e.canonical&&e.canonical._nativeTag?e.canonical._nativeTag:null==(e=Ha(e))?e:e.canonical?e.canonical._nativeTag:e._nativeTag}La=function(){v(!1,"getInspectorDataForViewTag() is not available in production")},Ue=function(e,t){var n=Ta;Ta=!0;try{return e(t)}finally{(Ta=n)||ma||Wa(1073741823,!1)}},Ie=function(){ma||0===va||(Wa(va,!1),va=0)};var Xa,$a,qa=new Map,Ga={NativeComponent:(function(e,t){return(function(n){function r(){if(!(this instanceof r))throw new TypeError("Cannot call a class as a function");var e=n.apply(this,arguments);if(!this)throw new ReferenceError("this hasn't been initialised - super() hasn't been called");return!e||"object"!=typeof e&&"function"!=typeof e?this:e}return Va(r,n),r.prototype.blur=function(){m.blurTextInput(e(this))},r.prototype.focus=function(){m.focusTextInput(e(this))},r.prototype.measure=function(t){s.measure(e(this),pt(this,t))},r.prototype.measureInWindow=function(t){s.measureInWindow(e(this),pt(this,t))},r.prototype.measureLayout=function(t,n,r){s.measureLayout(e(this),t,pt(this,r),pt(this,n))},r.prototype.setNativeProps=function(e){var n=void 0;try{n=t(this)}catch(e){}if(null!=n){var r=n._nativeTag||n.canonical._nativeTag;n=n.viewConfig||n.canonical.viewConfig,null!=(e=dt(null,at,e,n.validAttributes))&&s.updateView(r,n.uiViewClassName,e)}},r})(f.Component)})(Ya,Ha),findNodeHandle:Ya,setNativeProps:function(e,t){null!=e._nativeTag&&(null!=(t=dt(null,at,t,e.viewConfig.validAttributes))&&s.updateView(e._nativeTag,e.viewConfig.uiViewClassName,t))},render:function(e,t,n){var r=qa.get(t);if(!r){var i={current:r=Kt(3,null,null,0),containerInfo:t,pendingChildren:null,pingCache:null,earliestPendingTime:0,latestPendingTime:0,earliestSuspendedTime:0,latestSuspendedTime:0,latestPingedTime:0,didError:!1,pendingCommitExpirationTime:0,finishedWork:null,timeoutHandle:-1,context:null,pendingContext:null,hydrate:!1,nextExpirationTimeToWorkOn:0,expirationTime:0,firstBatch:null,nextScheduledRoot:null};r=r.stateNode=i,qa.set(t,r)}Ba(e,r,null,n);e:if(e=r.current,e.child)switch(e.child.tag){case 5:e=e.child.stateNode;break e;default:e=e.child.stateNode}else e=null;return e},unmountComponentAtNode:function(e){var t=qa.get(e);t&&Ba(null,t,null,function(){qa.delete(e)})},unmountComponentAtNodeAndRemoveContainer:function(e){Ga.unmountComponentAtNode(e),s.removeRootView(e)},createPortal:function(e,t){return Qa(e,t,null,2<arguments.length&&void 0!==arguments[2]?arguments[2]:null)},unstable_batchedUpdates:De,__SECRET_INTERNALS_DO_NOT_USE_OR_YOU_WILL_BE_FIRED:{NativeMethodsMixin:(function(e,t){return{measure:function(t){s.measure(e(this),pt(this,t))},measureInWindow:function(t){s.measureInWindow(e(this),pt(this,t))},measureLayout:function(t,n,r){s.measureLayout(e(this),t,pt(this,r),pt(this,n))},setNativeProps:function(e){var n=void 0;try{n=t(this)}catch(e){}if(null!=n){var r=n._nativeTag||n.canonical._nativeTag;n=n.viewConfig||n.canonical.viewConfig,null!=(e=dt(null,at,e,n.validAttributes))&&s.updateView(r,n.uiViewClassName,e)}},focus:function(){m.focusTextInput(e(this))},blur:function(){m.blurTextInput(e(this))}}})(Ya,Ha),computeComponentStackForErrorReporting:function(e){return(e=Re(e))?Nt(e):""}}};$a=(Xa={findFiberByHostInstance:Re,getInspectorDataForViewTag:La,bundleType:0,version:"16.8.3",rendererPackageName:"react-native-renderer"}).findFiberByHostInstance,Gt(o({},Xa,{overrideProps:null,currentDispatcherRef:Oe.ReactCurrentDispatcher,findHostInstanceByFiber:function(e){return null===(e=it(e))?null:e.stateNode},findFiberByHostInstance:function(e){return $a?$a(e):null}}));var Ja={default:Ga},Ka=Ja&&Ga||Ja;i.exports=Ka.default||Ka},78,[11,79,149,42,150,48,151,73,152,153,91]);
__d(function(g,r,i,a,m,e,d){'use strict';var t=Date.now();r(d[0]),r(d[1]),r(d[2]),r(d[3]),r(d[4]),r(d[5]),r(d[6]),r(d[7]),r(d[8]),r(d[9]),r(d[10]),r(d[11]),r(d[12]);var n=r(d[13]);n.markPoint('initializeCore_start',n.currentTimestamp()-(Date.now()-t)),n.markPoint('initializeCore_end')},79,[80,81,89,90,94,97,102,104,109,132,134,140,148,145]);
__d(function(g,r,i,a,m,e,d){'use strict';void 0===g.GLOBAL&&(g.GLOBAL=g),void 0===g.window&&(g.window=g),g.process=g.process||{},g.process.env=g.process.env||{},g.process.env.NODE_ENV||(g.process.env.NODE_ENV='production')},80,[]);
__d(function(g,r,i,a,m,e,d){'use strict';var t=r(d[0]).polyfillGlobal,n=r(d[1]);n('Map')&&(r(d[2]),t('Map',function(){return r(d[3])})),n('Set')&&(r(d[2]),t('Set',function(){return r(d[4])}))},81,[82,83,84,85,88]);
__d(function(g,r,i,a,m,e,d){'use strict';var l=r(d[0]);function o(o,t,n){var c=Object.getOwnPropertyDescriptor(o,t),b=c||{},f=b.enumerable,u=b.writable,p=b.configurable;!c||p?l(o,t,{get:n,enumerable:!1!==f,writable:!1!==u}):console.error('Failed to set polyfill. '+t+' is not configurable.')}m.exports={polyfillObjectProperty:o,polyfillGlobal:function(l,t){o(g,l,t)}}},82,[28]);
__d(function(g,r,i,a,m,e,d){'use strict';function n(n){var t=g[n];if(null==t)return!0;if('function'!=typeof g.Symbol)return!0;var o=t.prototype;return null==t||'function'!=typeof t||'function'!=typeof o.clear||0!==(new t).size||'function'!=typeof o.keys||'function'!=typeof o.forEach}var t={};m.exports=function(o){var f=t[o];return void 0!==f?f:(f=n(o),t[o]=f,f)}},83,[]);
__d(function(g,r,i,a,m,e,d){'use strict';var t;['freeze','seal','preventExtensions'].forEach(function(n){var c=Object[n];'function'==typeof c&&(Object[n]=function(n){try{(t||(t=new(r(d[0])))).set(n,n).delete(n)}finally{return c.call(Object,n)}})})},84,[85]);
__d(function(g,r,i,a,m,e,d){'use strict';var t=r(d[0]),n=r(d[1]),o=r(d[2]),u=(r(d[3]),r(d[4]));m.exports=(function(s,l){if(!o('Map'))return s.Map;r(d[5]);var p=Object.prototype.hasOwnProperty,f='key',c='value',h='key+value',v='$map_',_=(function(){function o(n){if(t(this,o),!E(this))throw new TypeError('Wrong map object type.');if(x(this),null!=n)for(var s,l=u(n);!(s=l.next()).done;){if(!E(s.value))throw new TypeError('Expected iterable items to be pair objects.');this.set(s.value[0],s.value[1])}}return n(o,[{key:"clear",value:function(){x(this)}},{key:"has",value:function(t){var n=b(this,t);return!(null==n||!this._mapData[n])}},{key:"set",value:function(t,n){var o=b(this,t);return null!=o&&this._mapData[o]?this._mapData[o][1]=n:(I(this,t,o=this._mapData.push([t,n])-1),this.size+=1),this}},{key:"get",value:function(t){var n=b(this,t);return null==n?void 0:this._mapData[n][1]}},{key:"delete",value:function(t){var n=b(this,t);return!(null==n||!this._mapData[n])&&(I(this,t,void 0),this._mapData[n]=void 0,this.size-=1,!0)}},{key:"entries",value:function(){return new y(this,h)}},{key:"keys",value:function(){return new y(this,f)}},{key:"values",value:function(){return new y(this,c)}},{key:"forEach",value:function(t,n){if('function'!=typeof t)throw new TypeError('Callback must be callable.');for(var o=t.bind(n||void 0),u=this._mapData,s=0;s<u.length;s++){var l=u[s];null!=l&&o(l[1],l[0],this)}}}]),o})();_.prototype[u.ITERATOR_SYMBOL]=_.prototype.entries;var y=(function(){function o(n,u){if(t(this,o),!E(n)||!n._mapData)throw new TypeError('Object is not a map.');if(-1===[f,h,c].indexOf(u))throw new Error('Invalid iteration kind.');this._map=n,this._nextIndex=0,this._kind=u}return n(o,[{key:"next",value:function(){if(!this instanceof _)throw new TypeError('Expected to be called on a MapIterator.');var t=this._map,n=this._nextIndex,o=this._kind;if(null==t)return k(void 0,!0);for(var u=t._mapData;n<u.length;){var s=u[n];if(n+=1,this._nextIndex=n,s){if(o===f)return k(s[0],!1);if(o===c)return k(s[1],!1);if(o)return k(s,!1)}}return this._map=void 0,k(void 0,!0)}}]),o})();function b(t,n){if(E(n)){var o=A(n);return t._objectIndex[o]}var u=v+n;return'string'==typeof n?t._stringIndex[u]:t._otherIndex[u]}function I(t,n,o){var u=null==o;if(E(n)){var s=A(n);u?delete t._objectIndex[s]:t._objectIndex[s]=o}else{var l=v+n;'string'==typeof n?u?delete t._stringIndex[l]:t._stringIndex[l]=o:u?delete t._otherIndex[l]:t._otherIndex[l]=o}}function x(t){t._mapData=[],t._objectIndex={},t._stringIndex={},t._otherIndex={},t.size=0}function E(t){return null!=t&&('object'==typeof t||'function'==typeof t)}function k(t,n){return{value:t,done:n}}y.prototype[u.ITERATOR_SYMBOL]=function(){return this};var w=(function(){try{return Object.defineProperty({},'x',{}),!0}catch(t){return!1}})();function O(t){return!w||Object.isExtensible(t)}var j,D,T,L,M,A=(j=Object.prototype.propertyIsEnumerable,D='__MAP_POLYFILL_INTERNAL_HASH__',T=0,L=[],M=[],function(t){if(p.call(t,D))return t[D];if(!w&&p.call(t,'propertyIsEnumerable')&&p.call(t.propertyIsEnumerable,D))return t.propertyIsEnumerable[D];if(O(t)){if(w)return Object.defineProperty(t,D,{enumerable:!1,writable:!1,configurable:!1,value:++T}),T;if(t.propertyIsEnumerable)return t.propertyIsEnumerable=function(){return j.apply(this,arguments)},t.propertyIsEnumerable[D]=++T}var n=L.indexOf(t);return n<0&&(n=L.length,L[n]=t,M[n]=++T),M[n]});return _})(Function('return this')())},85,[22,23,83,86,87,84]);
__d(function(g,r,i,a,m,e,d){'use strict';m.exports=function(){return'f'+(1073741824*Math.random()).toString(16).replace('.','')}},86,[]);
__d(function(g,r,i,a,m,e,d){'use strict';var t=r(d[0]),n=r(d[1]),o=r(d[2]),u='function'==typeof Symbol&&"function"==typeof Symbol?Symbol.iterator:'@@iterator',s=Array.prototype[u]&&String.prototype[u]?function(t){return t[u]()}:(function(){var t=(function(){function t(o,u){if(n(this,t),!Array.isArray(o))throw new TypeError('Object is not an Array');this._iteratedObject=o,this._kind=u,this._nextIndex=0}return o(t,[{key:"next",value:function(){if(!this instanceof t)throw new TypeError('Object is not an ArrayIterator');if(null==this._iteratedObject)return h(void 0,!0);var n=this._iteratedObject,o=this._iteratedObject.length,u=this._nextIndex,s=this._kind;return u>=o?(this._iteratedObject=void 0,h(void 0,!0)):(this._nextIndex=u+1,"key"===s?h(u,!1):"value"===s?h(n[u],!1):"key+value"===s?h([u,n[u]],!1):void 0)}},{key:'@@iterator',value:function(){return this}}]),t})(),s=(function(){function t(o){if(n(this,t),'string'!=typeof o)throw new TypeError('Object is not a string');this._iteratedString=o,this._nextIndex=0}return o(t,[{key:"next",value:function(){if(!this instanceof t)throw new TypeError('Object is not a StringIterator');if(null==this._iteratedString)return h(void 0,!0);var n,o=this._nextIndex,u=this._iteratedString,s=u.length;if(o>=s)return this._iteratedString=void 0,h(void 0,!0);var c=u.charCodeAt(o);if(c<55296||c>56319||o+1===s)n=u[o];else{var f=u.charCodeAt(o+1);n=f<56320||f>57343?u[o]:u[o]+u[o+1]}return this._nextIndex=o+n.length,h(n,!1)}},{key:'@@iterator',value:function(){return this}}]),t})();function h(t,n){return{value:t,done:n}}return function(n,o){return'string'==typeof n?new s(n):Array.isArray(n)?new t(n,o||"value"):n[u]()}})();t(s,{KIND_KEY:"key",KIND_VALUE:"value",KIND_KEY_VAL:"key+value",ITERATOR_SYMBOL:u}),m.exports=s},87,[11,22,23]);
__d(function(g,r,i,a,m,e,d){'use strict';var t=r(d[0]),n=r(d[1]),s=r(d[2]),u=r(d[3]),o=r(d[4]);m.exports=(function(h){if(!u('Set'))return h.Set;var l=(function(){function s(n){if(t(this,s),null==this||'object'!=typeof this&&'function'!=typeof this)throw new TypeError('Wrong set object type.');if(p(this),null!=n)for(var u,h=o(n);!(u=h.next()).done;)this.add(u.value)}return n(s,[{key:"add",value:function(t){return this._map.set(t,t),this.size=this._map.size,this}},{key:"clear",value:function(){p(this)}},{key:"delete",value:function(t){var n=this._map.delete(t);return this.size=this._map.size,n}},{key:"entries",value:function(){return this._map.entries()}},{key:"forEach",value:function(t){for(var n,s=arguments[1],u=this._map.keys();!(n=u.next()).done;)t.call(s,n.value,n.value,this)}},{key:"has",value:function(t){return this._map.has(t)}},{key:"values",value:function(){return this._map.values()}}]),s})();function p(t){t._map=new s,t.size=t._map.size}return l.prototype[o.ITERATOR_SYMBOL]=l.prototype.values,l.prototype.keys=l.prototype.values,l})(Function('return this')())},88,[22,23,85,83,87]);
__d(function(g,r,i,a,m,e,d){'use strict';if(g.__RCTProfileIsProfiling){var t=r(d[0]);t.installReactHook(),t.setEnabled(!0)}},89,[25]);
__d(function(g,r,i,a,m,e,d){'use strict';var o=r(d[0]);if(o.installConsoleErrorReporter(),!g.__fbDisableExceptionsManager){r(d[1]).setGlobalHandler(function(t,n){try{o.handleException(t,n)}catch(o){throw console.log('Failed to print error: ',o.message),t}})}},90,[91,24]);
__d(function(g,r,i,a,m,e,d){'use strict';var o=0;function n(n,s){var l=r(d[0]).ExceptionsManager;if(l){var c=r(d[1])(n),t=++o,p=null==n.jsEngine?n.message:n.message+", js engine: "+n.jsEngine;s?l.reportFatalException(p,c,t):l.reportSoftException(p,c,t)}}function s(){if(console._errorOriginal.apply(console,arguments),console.reportErrorsAsExceptions)if(arguments[0]&&arguments[0].stack)n(arguments[0],!1);else{var o=r(d[2]),s=Array.prototype.map.call(arguments,o).join(', ');if('"Warning: '===s.slice(0,10))return;var l=new Error('console.error: '+s);l.framesToPop=1,n(l,!1)}}m.exports={handleException:function(o,s){o.message||(o=new Error(o)),console._errorOriginal?console._errorOriginal(o.message):console.error(o.message),n(o,s)},installConsoleErrorReporter:function(){console._errorOriginal||(console._errorOriginal=console.error.bind(console),console.error=s,void 0===console.reportErrorsAsExceptions&&(console.reportErrorsAsExceptions=!0))}}},91,[8,92,27]);
__d(function(g,r,i,a,m,e,d){'use strict';m.exports=function(t){if(!t||!t.stack)return[];for(var s=r(d[0]),o=Array.isArray(t.stack)?t.stack:s.parse(t.stack),f='number'==typeof t.framesToPop?t.framesToPop:0;f--;)o.shift();return o}},92,[93]);
__d(function(g,r,i,a,m,e,d){var n,l;n=this,l=function(n){'use strict';var l='<unknown>';var u=/^\s*at (.*?) ?\(((?:file|https?|blob|chrome-extension|native|eval|webpack|<anonymous>|\/).*?)(?::(\d+))?(?::(\d+))?\)?\s*$/i,t=/\((\S*)(?::(\d+))(?::(\d+))\)/;function o(n){var o=u.exec(n);if(!o)return null;var c=o[2]&&0===o[2].indexOf('native'),s=o[2]&&0===o[2].indexOf('eval'),f=t.exec(o[2]);return s&&null!=f&&(o[2]=f[1],o[3]=f[2],o[4]=f[3]),{file:c?null:o[2],methodName:o[1]||l,arguments:c?[o[2]]:[],lineNumber:o[3]?+o[3]:null,column:o[4]?+o[4]:null}}var c=/^\s*at (?:((?:\[object object\])?.+) )?\(?((?:file|ms-appx|https?|webpack|blob):.*?):(\d+)(?::(\d+))?\)?\s*$/i;function s(n){var u=c.exec(n);return u?{file:u[2],methodName:u[1]||l,arguments:[],lineNumber:+u[3],column:u[4]?+u[4]:null}:null}var f=/^\s*(.*?)(?:\((.*?)\))?(?:^|@)((?:file|https?|blob|chrome|webpack|resource|\[native).*?|[^@]*bundle)(?::(\d+))?(?::(\d+))?\s*$/i,v=/(\S+) line (\d+)(?: > eval line \d+)* > eval/i;function b(n){var u=f.exec(n);if(!u)return null;var t=u[3]&&u[3].indexOf(' > eval')>-1,o=v.exec(u[3]);return t&&null!=o&&(u[3]=o[1],u[4]=o[2],u[5]=null),{file:u[3],methodName:u[1]||l,arguments:u[2]?u[2].split(','):[],lineNumber:u[4]?+u[4]:null,column:u[5]?+u[5]:null}}var p=/^\s*(?:([^@]*)(?:\((.*?)\))?@)?(\S.*?):(\d+)(?::(\d+))?\s*$/i;function x(n){var u=p.exec(n);return u?{file:u[3],methodName:u[1]||l,arguments:[],lineNumber:+u[4],column:u[5]?+u[5]:null}:null}var h=/^\s*at (?:((?:\[object object\])?.+(?: \[as \S+\])?) )?\(?(.*?):(\d+)(?::(\d+))?\)?\s*$/i;function N(n){var u=h.exec(n);return u?{file:u[2],methodName:u[1]||l,arguments:[],lineNumber:+u[3],column:u[4]?+u[4]:null}:null}n.parse=function(n){return n.split('\n').reduce(function(n,l){var u=o(l)||s(l)||b(l)||N(l)||x(l);return u&&n.push(u),n},[])},Object.defineProperty(n,'__esModule',{value:!0})},'object'==typeof e&&void 0!==m?l(e):'function'==typeof define&&define.amd?define(['exports'],l):l((n=n||self).stackTraceParser={})},93,[]);
__d(function(g,r,i,a,m,e,d){'use strict';r(d[0]).checkVersions()},94,[95]);
__d(function(g,r,i,a,m,e,d){'use strict';var t=r(d[0]).PlatformConstants,n=r(d[1]);function o(t){return t.major+"."+t.minor+"."+t.patch+(null!==t.prerelease?"-"+t.prerelease:'')}e.checkVersions=function(){if(t){var s=t.reactNativeVersion;n.version.major===s.major&&n.version.minor===s.minor||console.error("React Native version mismatch.\n\nJavaScript version: "+o(n.version)+"\nNative version: "+o(s)+"\n\nMake sure that you have rebuilt the native code. If the problem persists try clearing the Watchman and packager caches with `watchman watch-del-all && react-native start --reset-cache`.")}}},95,[8,96]);
__d(function(g,r,i,a,m,e,d){e.version={major:0,minor:59,patch:3,prerelease:null}},96,[]);
__d(function(g,r,i,a,m,e,d){'use strict';(0,r(d[0]).polyfillGlobal)('Promise',function(){return r(d[1])})},97,[82,98]);
__d(function(g,r,i,a,m,e,d){'use strict';var t=r(d[0]);r(d[1]),t.prototype.finally=function(t){return this.then(t,t)},m.exports=t},98,[99,101]);
__d(function(g,r,i,a,m,e,d){'use strict';var n=r(d[0]);m.exports=n;var t=h(!0),o=h(!1),f=h(null),u=h(void 0),c=h(0),l=h('');function h(t){var o=new n(n._61);return o._65=1,o._55=t,o}n.resolve=function(v){if(v instanceof n)return v;if(null===v)return f;if(void 0===v)return u;if(!0===v)return t;if(!1===v)return o;if(0===v)return c;if(''===v)return l;if('object'==typeof v||'function'==typeof v)try{var p=v.then;if('function'==typeof p)return new n(p.bind(v))}catch(t){return new n(function(n,o){o(t)})}return h(v)},n.all=function(t){var o=Array.prototype.slice.call(t);return new n(function(t,f){if(0===o.length)return t([]);var u=o.length;function c(l,h){if(h&&('object'==typeof h||'function'==typeof h)){if(h instanceof n&&h.then===n.prototype.then){for(;3===h._65;)h=h._55;return 1===h._65?c(l,h._55):(2===h._65&&f(h._55),void h.then(function(n){c(l,n)},f))}var v=h.then;if('function'==typeof v)return void new n(v.bind(h)).then(function(n){c(l,n)},f)}o[l]=h,0==--u&&t(o)}for(var l=0;l<o.length;l++)c(l,o[l])})},n.reject=function(t){return new n(function(n,o){o(t)})},n.race=function(t){return new n(function(o,f){t.forEach(function(t){n.resolve(t).then(o,f)})})},n.prototype.catch=function(n){return this.then(null,n)}},99,[100]);
__d(function(g,r,i,a,m,e,d){'use strict';function n(){}var t=null,o={};function u(n){try{return n.then}catch(n){return t=n,o}}function f(n,u){try{return n(u)}catch(n){return t=n,o}}function c(n,u,f){try{n(u,f)}catch(n){return t=n,o}}function _(t){if('object'!=typeof this)throw new TypeError('Promises must be constructed via new');if('function'!=typeof t)throw new TypeError('Promise constructor\'s argument is not a function');this._40=0,this._65=0,this._55=null,this._72=null,t!==n&&b(t,this)}function s(t,o,u){return new t.constructor(function(f,c){var s=new _(n);s.then(f,c),l(t,new w(o,u,s))})}function l(n,t){for(;3===n._65;)n=n._55;if(_._37&&_._37(n),0===n._65)return 0===n._40?(n._40=1,void(n._72=t)):1===n._40?(n._40=2,void(n._72=[n._72,t])):void n._72.push(t);h(n,t)}function h(n,u){setImmediate(function(){var c=1===n._65?u.onFulfilled:u.onRejected;if(null!==c){var _=f(c,n._55);_===o?v(u.promise,t):p(u.promise,_)}else 1===n._65?p(u.promise,n._55):v(u.promise,n._55)})}function p(n,f){if(f===n)return v(n,new TypeError('A promise cannot be resolved with itself.'));if(f&&('object'==typeof f||'function'==typeof f)){var c=u(f);if(c===o)return v(n,t);if(c===n.then&&f instanceof _)return n._65=3,n._55=f,void y(n);if('function'==typeof c)return void b(c.bind(f),n)}n._65=1,n._55=f,y(n)}function v(n,t){n._65=2,n._55=t,_._87&&_._87(n,t),y(n)}function y(n){if(1===n._40&&(l(n,n._72),n._72=null),2===n._40){for(var t=0;t<n._72.length;t++)l(n,n._72[t]);n._72=null}}function w(n,t,o){this.onFulfilled='function'==typeof n?n:null,this.onRejected='function'==typeof t?t:null,this.promise=o}function b(n,u){var f=!1,_=c(n,function(n){f||(f=!0,p(u,n))},function(n){f||(f=!0,v(u,n))});f||_!==o||(f=!0,v(u,t))}m.exports=_,_._37=null,_._87=null,_._61=n,_.prototype.then=function(t,o){if(this.constructor!==_)return s(this,t,o);var u=new _(n);return l(this,new w(t,o,u)),u}},100,[]);
__d(function(g,r,i,a,m,e,d){'use strict';var t=r(d[0]);m.exports=t,t.prototype.done=function(t,n){(arguments.length?this.then.apply(this,arguments):this).then(null,function(t){setTimeout(function(){throw t},0)})}},101,[100]);
__d(function(g,r,i,a,m,e,d){'use strict';(0,r(d[0]).polyfillGlobal)('regeneratorRuntime',function(){return delete g.regeneratorRuntime,r(d[1])})},102,[82,103]);
__d(function(g,r,i,a,m,e,d){!(function(t){"use strict";var n,o=Object.prototype,c=o.hasOwnProperty,u="function"==typeof Symbol?Symbol:{},h=u.iterator||"@@iterator",f=u.asyncIterator||"@@asyncIterator",s=u.toStringTag||"@@toStringTag",l="object"==typeof m,p=t.regeneratorRuntime;if(p)l&&(m.exports=p);else{(p=t.regeneratorRuntime=l?m.exports:{}).wrap=O;var y="suspendedStart",v="suspendedYield",w="executing",L="completed",x={},E={};E[h]=function(){return this};var b=Object.getPrototypeOf,_=b&&b(b(q([])));_&&_!==o&&c.call(_,h)&&(E=_);var j=P.prototype=G.prototype=Object.create(E);N.prototype=j.constructor=P,P.constructor=N,P[s]=N.displayName="GeneratorFunction",p.isGeneratorFunction=function(t){var n="function"==typeof t&&t.constructor;return!!n&&(n===N||"GeneratorFunction"===(n.displayName||n.name))},p.mark=function(t){return Object.setPrototypeOf?Object.setPrototypeOf(t,P):(t.__proto__=P,s in t||(t[s]="GeneratorFunction")),t.prototype=Object.create(j),t},p.awrap=function(t){return{__await:t}},F(S.prototype),S.prototype[f]=function(){return this},p.AsyncIterator=S,p.async=function(t,n,o,c){var u=new S(O(t,n,o,c));return p.isGeneratorFunction(n)?u:u.next().then(function(t){return t.done?t.value:u.next()})},F(j),j[s]="Generator",j[h]=function(){return this},j.toString=function(){return"[object Generator]"},p.keys=function(t){var n=[];for(var o in t)n.push(o);return n.reverse(),function o(){for(;n.length;){var c=n.pop();if(c in t)return o.value=c,o.done=!1,o}return o.done=!0,o}},p.values=q,Y.prototype={constructor:Y,reset:function(t){if(this.prev=0,this.next=0,this.sent=this._sent=n,this.done=!1,this.delegate=null,this.method="next",this.arg=n,this.tryEntries.forEach(R),!t)for(var o in this)"t"===o.charAt(0)&&c.call(this,o)&&!isNaN(+o.slice(1))&&(this[o]=n)},stop:function(){this.done=!0;var t=this.tryEntries[0].completion;if("throw"===t.type)throw t.arg;return this.rval},dispatchException:function(t){if(this.done)throw t;var o=this;function u(c,u){return s.type="throw",s.arg=t,o.next=c,u&&(o.method="next",o.arg=n),!!u}for(var h=this.tryEntries.length-1;h>=0;--h){var f=this.tryEntries[h],s=f.completion;if("root"===f.tryLoc)return u("end");if(f.tryLoc<=this.prev){var l=c.call(f,"catchLoc"),p=c.call(f,"finallyLoc");if(l&&p){if(this.prev<f.catchLoc)return u(f.catchLoc,!0);if(this.prev<f.finallyLoc)return u(f.finallyLoc)}else if(l){if(this.prev<f.catchLoc)return u(f.catchLoc,!0)}else{if(!p)throw new Error("try statement without catch or finally");if(this.prev<f.finallyLoc)return u(f.finallyLoc)}}}},abrupt:function(t,n){for(var o=this.tryEntries.length-1;o>=0;--o){var u=this.tryEntries[o];if(u.tryLoc<=this.prev&&c.call(u,"finallyLoc")&&this.prev<u.finallyLoc){var h=u;break}}h&&("break"===t||"continue"===t)&&h.tryLoc<=n&&n<=h.finallyLoc&&(h=null);var f=h?h.completion:{};return f.type=t,f.arg=n,h?(this.method="next",this.next=h.finallyLoc,x):this.complete(f)},complete:function(t,n){if("throw"===t.type)throw t.arg;return"break"===t.type||"continue"===t.type?this.next=t.arg:"return"===t.type?(this.rval=this.arg=t.arg,this.method="return",this.next="end"):"normal"===t.type&&n&&(this.next=n),x},finish:function(t){for(var n=this.tryEntries.length-1;n>=0;--n){var o=this.tryEntries[n];if(o.finallyLoc===t)return this.complete(o.completion,o.afterLoc),R(o),x}},catch:function(t){for(var n=this.tryEntries.length-1;n>=0;--n){var o=this.tryEntries[n];if(o.tryLoc===t){var c=o.completion;if("throw"===c.type){var u=c.arg;R(o)}return u}}throw new Error("illegal catch attempt")},delegateYield:function(t,o,c){return this.delegate={iterator:q(t),resultName:o,nextLoc:c},"next"===this.method&&(this.arg=n),x}}}function O(t,n,o,c){var u=n&&n.prototype instanceof G?n:G,h=Object.create(u.prototype),f=new Y(c||[]);return h._invoke=T(t,o,f),h}function k(t,n,o){try{return{type:"normal",arg:t.call(n,o)}}catch(t){return{type:"throw",arg:t}}}function G(){}function N(){}function P(){}function F(t){["next","throw","return"].forEach(function(n){t[n]=function(t){return this._invoke(n,t)}})}function S(t){function n(o,u,h,f){var s=k(t[o],t,u);if("throw"!==s.type){var l=s.arg,p=l.value;return p&&"object"==typeof p&&c.call(p,"__await")?Promise.resolve(p.__await).then(function(t){n("next",t,h,f)},function(t){n("throw",t,h,f)}):Promise.resolve(p).then(function(t){l.value=t,h(l)},f)}f(s.arg)}var o;this._invoke=function(t,c){function u(){return new Promise(function(o,u){n(t,c,o,u)})}return o=o?o.then(u,u):u()}}function T(t,n,o){var c=y;return function(u,h){if(c===w)throw new Error("Generator is already running");if(c===L){if("throw"===u)throw h;return z()}for(o.method=u,o.arg=h;;){var f=o.delegate;if(f){var s=I(f,o);if(s){if(s===x)continue;return s}}if("next"===o.method)o.sent=o._sent=o.arg;else if("throw"===o.method){if(c===y)throw c=L,o.arg;o.dispatchException(o.arg)}else"return"===o.method&&o.abrupt("return",o.arg);c=w;var l=k(t,n,o);if("normal"===l.type){if(c=o.done?L:v,l.arg===x)continue;return{value:l.arg,done:o.done}}"throw"===l.type&&(c=L,o.method="throw",o.arg=l.arg)}}}function I(t,o){var c=t.iterator[o.method];if(c===n){if(o.delegate=null,"throw"===o.method){if(t.iterator.return&&(o.method="return",o.arg=n,I(t,o),"throw"===o.method))return x;o.method="throw",o.arg=new TypeError("The iterator does not provide a 'throw' method")}return x}var u=k(c,t.iterator,o.arg);if("throw"===u.type)return o.method="throw",o.arg=u.arg,o.delegate=null,x;var h=u.arg;return h?h.done?(o[t.resultName]=h.value,o.next=t.nextLoc,"return"!==o.method&&(o.method="next",o.arg=n),o.delegate=null,x):h:(o.method="throw",o.arg=new TypeError("iterator result is not an object"),o.delegate=null,x)}function A(t){var n={tryLoc:t[0]};1 in t&&(n.catchLoc=t[1]),2 in t&&(n.finallyLoc=t[2],n.afterLoc=t[3]),this.tryEntries.push(n)}function R(t){var n=t.completion||{};n.type="normal",delete n.arg,t.completion=n}function Y(t){this.tryEntries=[{tryLoc:"root"}],t.forEach(A,this),this.reset(!0)}function q(t){if(t){var o=t[h];if(o)return o.call(t);if("function"==typeof t.next)return t;if(!isNaN(t.length)){var u=-1,f=function o(){for(;++u<t.length;)if(c.call(t,u))return o.value=t[u],o.done=!1,o;return o.value=n,o.done=!0,o};return f.next=f}}return{next:z}}function z(){return{value:n,done:!0}}})((function(){return this})()||Function("return this")())},103,[]);
__d(function(g,r,i,a,m,e,d){'use strict';var t=r(d[0]).polyfillGlobal,l=function(l){t(l,function(){return r(d[1])[l]})};l('setTimeout'),l('setInterval'),l('setImmediate'),l('clearTimeout'),l('clearInterval'),l('clearImmediate'),l('requestAnimationFrame'),l('cancelAnimationFrame'),l('requestIdleCallback'),l('cancelIdleCallback')},104,[82,105]);
__d(function(g,r,i,a,m,e,d){'use strict';r(d[0]),r(d[1]);var t=r(d[2]),n=r(d[3]).Timing,l=r(d[4]),u=null;function o(){return u||(u=r(d[5])),u()}var c=16.666666666666668,s=[],f=[],v=[],h=[],I=[],T={},p=[],w=1,b=null,k=!1;function q(){var t=v.indexOf(null);return-1===t&&(t=v.length),t}function x(t,n){var l=w++,u=q();return v[u]=l,s[u]=t,f[u]=n,l}function y(t,n,l){r(d[6])(t<=w,'Tried to call timer with ID %s but no such timer exists.',t);var u=v.indexOf(t);if(-1!==u){var h=f[u],I=s[u];if(I&&h){'setTimeout'!==h&&'setImmediate'!==h&&'requestAnimationFrame'!==h&&'requestIdleCallback'!==h||A(u);try{'setTimeout'===h||'setInterval'===h||'setImmediate'===h?I():'requestAnimationFrame'===h?I(o()):'requestIdleCallback'===h?I({timeRemaining:function(){return Math.max(0,c-(o()-n))},didTimeout:!!l}):console.error('Tried to call a callback with invalid type: '+h)}catch(t){b?b.push(t):b=[t]}}else console.error('No callback found for timerID '+t)}}function C(){if(h.length>0){var t=h.slice();h=[];for(var n=0;n<t.length;++n)y(t[n],0)}return h.length>0}function A(t){v[t]=null,s[t]=null,f[t]=null,p[t]=null}function D(t){if(null!=t){var l=v.indexOf(t);if(-1!==l){A(l);var u=f[l];'setImmediate'!==u&&'requestIdleCallback'!==u&&n.deleteTimer(t)}}}var E,O={setTimeout:function(t,l){for(var u=arguments.length,o=new Array(u>2?u-2:0),c=2;c<u;c++)o[c-2]=arguments[c];var s=x(function(){return t.apply(void 0,o)},'setTimeout');return n.createTimer(s,l||0,Date.now(),!1),s},setInterval:function(t,l){for(var u=arguments.length,o=new Array(u>2?u-2:0),c=2;c<u;c++)o[c-2]=arguments[c];var s=x(function(){return t.apply(void 0,o)},'setInterval');return n.createTimer(s,l||0,Date.now(),!0),s},setImmediate:function(t){for(var n=arguments.length,l=new Array(n>1?n-1:0),u=1;u<n;u++)l[u-1]=arguments[u];var o=x(function(){return t.apply(void 0,l)},'setImmediate');return h.push(o),o},requestAnimationFrame:function(t){var l=x(t,'requestAnimationFrame');return n.createTimer(l,1,Date.now(),!1),l},requestIdleCallback:function(t,l){0===I.length&&n.setSendIdleEvents(!0);var u=l&&l.timeout,c=x(null!=u?function(n){var l=T[c];return l&&(O.clearTimeout(l),delete T[c]),t(n)}:t,'requestIdleCallback');if(I.push(c),null!=u){var s=O.setTimeout(function(){var t=I.indexOf(c);t>-1&&(I.splice(t,1),y(c,o(),!0)),delete T[c],0===I.length&&n.setSendIdleEvents(!1)},u);T[c]=s}return c},cancelIdleCallback:function(t){D(t);var l=I.indexOf(t);-1!==l&&I.splice(l,1);var u=T[t];u&&(O.clearTimeout(u),delete T[t]),0===I.length&&n.setSendIdleEvents(!1)},clearTimeout:function(t){D(t)},clearInterval:function(t){D(t)},clearImmediate:function(t){D(t);var n=h.indexOf(t);-1!==n&&h.splice(n,1)},cancelAnimationFrame:function(t){D(t)},callTimers:function(n){t(0!==n.length,'Cannot call `callTimers` with an empty list of IDs.'),b=null;for(var l=0;l<n.length;l++)y(n[l],0);if(b){var u=b.length;if(u>1)for(var o=1;o<u;o++)O.setTimeout(function(t){throw t}.bind(null,b[o]),0);throw b[0]}},callIdleCallbacks:function(t){if(!(c-(o()-t)<1)){if(b=null,I.length>0){var l=I.slice();I=[];for(var u=0;u<l.length;++u)y(l[u],t)}0===I.length&&n.setSendIdleEvents(!1),b&&b.forEach(function(t){return O.setTimeout(function(){throw t},0)})}},callImmediates:function(){for(b=null;C(););b&&b.forEach(function(t){return O.setTimeout(function(){throw t},0)})},emitTimeDriftWarning:function(t){k||(k=!0,console.warn(t))}};n?E=O:(console.warn("Timing native module is not available, can't set timers."),E={callImmediates:O.callImmediates,setImmediate:O.setImmediate}),l.setImmediatesCallback(E.callImmediates.bind(E)),m.exports=E},105,[43,25,3,8,16,106,5]);
__d(function(g,r,i,a,m,e,d){"use strict";var n,t=r(d[0]);n=t.now?function(){return t.now()}:function(){return Date.now()},m.exports=n},106,[107]);
__d(function(g,r,i,a,m,e,d){'use strict';var n;r(d[0]).canUseDOM&&(n=window.performance||window.msPerformance||window.webkitPerformance),m.exports=n||{}},107,[108]);
__d(function(g,r,i,a,m,e,d){'use strict';var n=!('undefined'==typeof window||!window.document||!window.document.createElement),t={canUseDOM:n,canUseWorkers:'undefined'!=typeof Worker,canUseEventListeners:n&&!(!window.addEventListener&&!window.attachEvent),canUseViewport:n&&!!window.screen,isInWorker:!n};m.exports=t},108,[]);
__d(function(g,r,i,a,m,e,d){'use strict';var n=r(d[0]).polyfillGlobal;n('XMLHttpRequest',function(){return r(d[1])}),n('FormData',function(){return r(d[2])}),n('fetch',function(){return r(d[3]).fetch}),n('Headers',function(){return r(d[3]).Headers}),n('Request',function(){return r(d[3]).Request}),n('Response',function(){return r(d[3]).Response}),n('WebSocket',function(){return r(d[4])}),n('Blob',function(){return r(d[5])}),n('File',function(){return r(d[6])}),n('FileReader',function(){return r(d[7])}),n('URL',function(){return r(d[8]).URL}),n('URLSearchParams',function(){return r(d[8]).URLSearchParams})},109,[82,110,124,125,127,121,129,130,131]);
__d(function(g,r,i,a,m,e,d){'use strict';var t=r(d[0]),s=r(d[1]),n=r(d[2]),o=r(d[3]),h=r(d[4]),p=r(d[5]),u=r(d[6]),_=r(d[7]),c=r(d[8]),l=r(d[9]),y=r(d[10]),v=r(d[11]),f=r(d[12]);f.isAvailable&&f.addNetworkingHandler();var R=0,E=1,b=2,k=3,N=4,w={arraybuffer:'function'==typeof g.ArrayBuffer,blob:'function'==typeof g.Blob,document:!1,json:!0,text:!0,'':!0},S=['abort','error','load','loadstart','progress','timeout','loadend'],D=S.concat('readystatechange'),T=(function(t){function s(){return o(this,s),h(this,p(s).apply(this,arguments))}return u(s,t),s})(_.apply(void 0,S)),q=(function(_){function S(){var t;return o(this,S),(t=h(this,p(S).call(this))).UNSENT=R,t.OPENED=E,t.HEADERS_RECEIVED=b,t.LOADING=k,t.DONE=N,t.readyState=R,t.status=0,t.timeout=0,t.withCredentials=!0,t.upload=new T,t._aborted=!1,t._hasError=!1,t._method=null,t._response='',t._url=null,t._timedOut=!1,t._trackingName='unknown',t._incrementalEvents=!1,t._reset(),t}return u(S,_),n(S,null,[{key:"setInterceptor",value:function(t){S._interceptor=t}}]),n(S,[{key:"_reset",value:function(){this.readyState=this.UNSENT,this.responseHeaders=void 0,this.status=0,delete this.responseURL,this._requestId=null,this._cachedResponse=void 0,this._hasError=!1,this._headers={},this._response='',this._responseType='',this._sent=!1,this._lowerCaseResponseHeaders={},this._clearSubscriptions(),this._timedOut=!1}},{key:"__didCreateRequest",value:function(t){this._requestId=t,S._interceptor&&S._interceptor.requestSent(t,this._url||'',this._method||'GET',this._headers)}},{key:"__didUploadProgress",value:function(t,s,n){t===this._requestId&&this.upload.dispatchEvent({type:'progress',lengthComputable:!0,loaded:s,total:n})}},{key:"__didReceiveResponse",value:function(t,s,n,o){t===this._requestId&&(this.status=s,this.setResponseHeaders(n),this.setReadyState(this.HEADERS_RECEIVED),o||''===o?this.responseURL=o:delete this.responseURL,S._interceptor&&S._interceptor.responseReceived(t,o||this._url||'',s,n||{}))}},{key:"__didReceiveData",value:function(t,s){t===this._requestId&&(this._response=s,this._cachedResponse=void 0,this.setReadyState(this.LOADING),S._interceptor&&S._interceptor.dataReceived(t,s))}},{key:"__didReceiveIncrementalData",value:function(t,s,n,o){t===this._requestId&&(this._response?this._response+=s:this._response=s,S._interceptor&&S._interceptor.dataReceived(t,s),this.setReadyState(this.LOADING),this.__didReceiveDataProgress(t,n,o))}},{key:"__didReceiveDataProgress",value:function(t,s,n){t===this._requestId&&this.dispatchEvent({type:'progress',lengthComputable:n>=0,loaded:s,total:n})}},{key:"__didCompleteResponse",value:function(t,s,n){t===this._requestId&&(s&&(''!==this._responseType&&'text'!==this._responseType||(this._response=s),this._hasError=!0,n&&(this._timedOut=!0)),this._clearSubscriptions(),this._requestId=null,this.setReadyState(this.DONE),s?S._interceptor&&S._interceptor.loadingFailed(t,s):S._interceptor&&S._interceptor.loadingFinished(t,this._response.length))}},{key:"_clearSubscriptions",value:function(){(this._subscriptions||[]).forEach(function(t){t&&t.remove()}),this._subscriptions=[]}},{key:"getAllResponseHeaders",value:function(){if(!this.responseHeaders)return null;var t=this.responseHeaders||{};return Object.keys(t).map(function(s){return s+': '+t[s]}).join('\r\n')}},{key:"getResponseHeader",value:function(t){var s=this._lowerCaseResponseHeaders[t.toLowerCase()];return void 0!==s?s:null}},{key:"setRequestHeader",value:function(t,s){if(this.readyState!==this.OPENED)throw new Error('Request has not been opened');this._headers[t.toLowerCase()]=String(s)}},{key:"setTrackingName",value:function(t){return this._trackingName=t,this}},{key:"open",value:function(t,s,n){if(this.readyState!==this.UNSENT)throw new Error('Cannot open, already sending');if(void 0!==n&&!n)throw new Error('Synchronous http requests are not supported');if(!s)throw new Error('Cannot load an empty url');this._method=t.toUpperCase(),this._url=s,this._aborted=!1,this.setReadyState(this.OPENED)}},{key:"send",value:function(s){var n=this;if(this.readyState!==this.OPENED)throw new Error('Request has not been opened');if(this._sent)throw new Error('Request has already been sent');this._sent=!0;var o=this._incrementalEvents||!!this.onreadystatechange||!!this.onprogress;this._subscriptions.push(c.addListener('didSendNetworkData',function(s){return n.__didUploadProgress.apply(n,t(s))})),this._subscriptions.push(c.addListener('didReceiveNetworkResponse',function(s){return n.__didReceiveResponse.apply(n,t(s))})),this._subscriptions.push(c.addListener('didReceiveNetworkData',function(s){return n.__didReceiveData.apply(n,t(s))})),this._subscriptions.push(c.addListener('didReceiveNetworkIncrementalData',function(s){return n.__didReceiveIncrementalData.apply(n,t(s))})),this._subscriptions.push(c.addListener('didReceiveNetworkDataProgress',function(s){return n.__didReceiveDataProgress.apply(n,t(s))})),this._subscriptions.push(c.addListener('didCompleteNetworkResponse',function(s){return n.__didCompleteResponse.apply(n,t(s))}));var h='text';'arraybuffer'===this._responseType&&(h='base64'),'blob'===this._responseType&&(h='blob'),y(this._method,'Request method needs to be defined.'),y(this._url,'Request URL needs to be defined.'),c.sendRequest(this._method,this._trackingName,this._url,this._headers,s,h,o,this.timeout,this.__didCreateRequest.bind(this),this.withCredentials)}},{key:"abort",value:function(){this._aborted=!0,this._requestId&&c.abortRequest(this._requestId),this.readyState===this.UNSENT||this.readyState===this.OPENED&&!this._sent||this.readyState===this.DONE||(this._reset(),this.setReadyState(this.DONE)),this._reset()}},{key:"setResponseHeaders",value:function(t){this.responseHeaders=t||null;var s=t||{};this._lowerCaseResponseHeaders=Object.keys(s).reduce(function(t,n){return t[n.toLowerCase()]=s[n],t},{})}},{key:"setReadyState",value:function(t){this.readyState=t,this.dispatchEvent({type:'readystatechange'}),t===this.DONE&&(this._aborted?this.dispatchEvent({type:'abort'}):this._hasError?this._timedOut?this.dispatchEvent({type:'timeout'}):this.dispatchEvent({type:'error'}):this.dispatchEvent({type:'load'}),this.dispatchEvent({type:'loadend'}))}},{key:"addEventListener",value:function(t,n){'readystatechange'!==t&&'progress'!==t||(this._incrementalEvents=!0),s(p(S.prototype),"addEventListener",this).call(this,t,n)}},{key:"responseType",get:function(){return this._responseType},set:function(t){if(this._sent)throw new Error("Failed to set the 'responseType' property on 'XMLHttpRequest': The response type cannot be set after the request has been sent.");w.hasOwnProperty(t)?(y(w[t]||'document'===t,"The provided value '"+t+"' is unsupported in this environment."),'blob'===t&&y(f.isAvailable,'Native module BlobModule is required for blob support'),this._responseType=t):v(!1,"The provided value '"+t+"' is not a valid 'responseType'.")}},{key:"responseText",get:function(){if(''!==this._responseType&&'text'!==this._responseType)throw new Error("The 'responseText' property is only available if 'responseType' is set to '' or 'text', but it is '"+this._responseType+"'.");return this.readyState<k?'':this._response}},{key:"response",get:function(){var t=this.responseType;if(''===t||'text'===t)return this.readyState<k||this._hasError?'':this._response;if(this.readyState!==N)return null;if(void 0!==this._cachedResponse)return this._cachedResponse;switch(t){case'document':this._cachedResponse=null;break;case'arraybuffer':this._cachedResponse=l.toByteArray(this._response).buffer;break;case'blob':if('object'==typeof this._response&&this._response)this._cachedResponse=f.createFromOptions(this._response);else{if(''!==this._response)throw new Error("Invalid response for blob: "+this._response);this._cachedResponse=null}break;case'json':try{this._cachedResponse=JSON.parse(this._response)}catch(t){this._cachedResponse=null}break;default:this._cachedResponse=null}return this._cachedResponse}}]),S})(_.apply(void 0,t(D)));q.UNSENT=R,q.OPENED=E,q.HEADERS_RECEIVED=b,q.LOADING=k,q.DONE=N,q._interceptor=null,m.exports=q},110,[18,34,23,22,30,33,36,111,115,120,3,5,122]);
__d(function(g,r,i,a,m,e,d){"use strict";var t=r(d[0]),n=r(d[1]),l=r(d[2]),o=t.LISTENERS,u=t.CAPTURE,f=t.BUBBLE,c=t.ATTRIBUTE,s=t.newNode,v=n.defineCustomEventTarget,h=l.createEventWrapper,E=l.STOP_IMMEDIATE_PROPAGATION_FLAG,p="undefined"!=typeof window&&void 0!==window.EventTarget,w=m.exports=function t(){if(!(this instanceof t)){if(1===arguments.length&&Array.isArray(arguments[0]))return v(t,arguments[0]);if(arguments.length>0){for(var n=Array(arguments.length),l=0;l<arguments.length;++l)n[l]=arguments[l];return v(t,n)}throw new TypeError("Cannot call a class as a function")}Object.defineProperty(this,o,{value:Object.create(null)})};w.prototype=Object.create((p?window.EventTarget:Object).prototype,{constructor:{value:w,writable:!0,configurable:!0},addEventListener:{value:function(t,n,l){if(null==n)return!1;if("function"!=typeof n&&"object"!=typeof n)throw new TypeError("\"listener\" is not an object.");var c=l?u:f,v=this[o][t];if(null==v)return this[o][t]=s(n,c),!0;for(var h=null;null!=v;){if(v.listener===n&&v.kind===c)return!1;h=v,v=v.next}return h.next=s(n,c),!0},configurable:!0,writable:!0},removeEventListener:{value:function(t,n,l){if(null==n)return!1;for(var c=l?u:f,s=null,v=this[o][t];null!=v;){if(v.listener===n&&v.kind===c)return null==s?this[o][t]=v.next:s.next=v.next,!0;s=v,v=v.next}return!1},configurable:!0,writable:!0},dispatchEvent:{value:function(t){var n=this[o][t.type];if(null==n)return!0;for(var l=h(t,this);null!=n&&("function"==typeof n.listener?n.listener.call(this,l):n.kind!==c&&"function"==typeof n.listener.handleEvent&&n.listener.handleEvent(l),!l[E]);)n=n.next;return!l.defaultPrevented},configurable:!0,writable:!0}})},111,[112,113,114]);
__d(function(g,r,i,a,m,e,d){"use strict";var n=e.createUniqueKey="undefined"!=typeof Symbol?Symbol:function(n){return"[["+n+"_"+Math.random().toFixed(8).slice(2)+"]]"};e.LISTENERS=n("listeners"),e.CAPTURE=1,e.BUBBLE=2,e.ATTRIBUTE=3,e.newNode=function(n,t){return{listener:n,kind:t,next:null}}},112,[]);
__d(function(g,r,i,a,m,e,d){"use strict";var n=r(d[0]),t=n.LISTENERS,u=n.ATTRIBUTE,o=n.newNode;function l(n,o){for(var l=n[t][o];null!=l;){if(l.kind===u)return l.listener;l=l.next}return null}function c(n,l,c){"function"!=typeof c&&"object"!=typeof c&&(c=null);for(var f=null,s=n[t][l];null!=s;)s.kind===u?null==f?n[t][l]=s.next:f.next=s.next:f=s,s=s.next;null!=c&&(null==f?n[t][l]=o(c,u):f.next=o(c,u))}e.defineCustomEventTarget=function(n,t){function u(){n.call(this)}var o={constructor:{value:u,configurable:!0,writable:!0}};return t.forEach(function(n){o["on"+n]={get:function(){return l(this,n)},set:function(t){c(this,n,t)},configurable:!0,enumerable:!0}}),u.prototype=Object.create(n.prototype,o),u}},113,[112]);
__d(function(g,r,i,a,m,e,d){"use strict";var t=r(d[0]).createUniqueKey,n=t("stop_immediate_propagation_flag"),l=t("canceled_flag"),u=t("original_event"),o=Object.freeze({stopPropagation:Object.freeze({value:function(){var t=this[u];"function"==typeof t.stopPropagation&&t.stopPropagation()},writable:!0,configurable:!0}),stopImmediatePropagation:Object.freeze({value:function(){this[n]=!0;var t=this[u];"function"==typeof t.stopImmediatePropagation&&t.stopImmediatePropagation()},writable:!0,configurable:!0}),preventDefault:Object.freeze({value:function(){!0===this.cancelable&&(this[l]=!0);var t=this[u];"function"==typeof t.preventDefault&&t.preventDefault()},writable:!0,configurable:!0}),defaultPrevented:Object.freeze({get:function(){return this[l]},enumerable:!0,configurable:!0})});e.STOP_IMMEDIATE_PROPAGATION_FLAG=n,e.createEventWrapper=function(t,b){var c="number"==typeof t.timeStamp?t.timeStamp:Date.now(),p={type:{value:t.type,enumerable:!0},target:{value:b,enumerable:!0},currentTarget:{value:b,enumerable:!0},eventPhase:{value:2,enumerable:!0},bubbles:{value:Boolean(t.bubbles),enumerable:!0},cancelable:{value:Boolean(t.cancelable),enumerable:!0},timeStamp:{value:c,enumerable:!0},isTrusted:{value:!1,enumerable:!0}};return p[n]={value:!1,writable:!0},p[l]={value:!1,writable:!0},p[u]={value:t},void 0!==t.detail&&(p.detail={value:t.detail,enumerable:!0}),Object.create(Object.create(t,o),p)}},114,[112]);
__d(function(g,r,i,a,m,e,d){'use strict';var t=r(d[0]),n=r(d[1]),o=r(d[2]),c=r(d[3]),u=r(d[4]),s=r(d[5]);function f(t,n){var o=Object.keys(t);if(Object.getOwnPropertySymbols){var c=Object.getOwnPropertySymbols(t);n&&(c=c.filter(function(n){return Object.getOwnPropertyDescriptor(t,n).enumerable})),o.push.apply(o,c)}return o}function p(n){for(var o=1;o<arguments.length;o++){var c=null!=arguments[o]?arguments[o]:{};o%2?f(c,!0).forEach(function(o){t(n,o,c[o])}):Object.getOwnPropertyDescriptors?Object.defineProperties(n,Object.getOwnPropertyDescriptors(c)):f(c).forEach(function(t){Object.defineProperty(n,t,Object.getOwnPropertyDescriptor(c,t))})}return n}r(d[6]);var l=r(d[7]),v=r(d[8]).Networking,b=r(d[9]);function O(t){var n=[];for(var o in t)n.push([o,t[o]]);return n}var y=1;var h=(function(t){function f(){var t;return n(this,f),(t=c(this,u(f).call(this,v))).isAvailable=!0,t}return s(f,l),o(f,[{key:"sendRequest",value:function(t,n,o,c,u,s,f,l,h,j){var k=b(u);k&&k.formData&&(k.formData=k.formData.map(function(t){return p({},t,{headers:O(t.headers)})}));var w=y++;v.sendRequest(t,o,w,O(c),p({},k,{trackingName:n}),s,f,l,j),h(w)}},{key:"abortRequest",value:function(t){v.abortRequest(t)}},{key:"clearCookies",value:function(t){v.clearCookies(t)}}]),f})();h=new h,m.exports=h},115,[46,22,23,30,33,36,116,117,8,118]);
__d(function(g,r,i,a,m,e,d){'use strict';var t=r(d[0]),n=r(d[1]),s=r(d[2]),o=r(d[3]),u=r(d[4]),l=(r(d[5]),r(d[6])),v=r(d[7]),h=(function(h){function c(n,u){var l;return t(this,c),(l=s(this,o(c).call(this,null))).isAvailable=!1,l._nativeModuleName=n,l._nativeEventEmitterName=u,l}return u(c,l),n(c,[{key:"throwMissingNativeModule",value:function(){v(!1,"Cannot use '"+this._nativeEventEmitterName+"' module when native '"+this._nativeModuleName+"' is not included in the build. Either include it, or check '"+this._nativeEventEmitterName+"'.isAvailable before calling any methods.")}},{key:"addListener",value:function(t,n,s){this.throwMissingNativeModule()}},{key:"removeAllListeners",value:function(t){this.throwMissingNativeModule()}},{key:"removeSubscription",value:function(t){this.throwMissingNativeModule()}}]),c})();m.exports=h},116,[22,23,30,33,36,39,38,3]);
__d(function(g,r,i,a,m,e,d){'use strict';var t=r(d[0]),n=r(d[1]),s=r(d[2]),l=r(d[3]),o=r(d[4]),u=r(d[5]),h=r(d[6]),v=(r(d[7]),r(d[8])),c=r(d[9]),p=(function(p){function _(n){return t(this,_),s(this,l(_).call(this,v.sharedSubscriber))}return u(_,h),n(_,[{key:"addListener",value:function(t,n,s){return null!=this._nativeModule&&this._nativeModule.addListener(t),o(l(_.prototype),"addListener",this).call(this,t,n,s)}},{key:"removeAllListeners",value:function(t){c(t,'eventType argument is required.');var n=this.listeners(t).length;null!=this._nativeModule&&this._nativeModule.removeListeners(n),o(l(_.prototype),"removeAllListeners",this).call(this,t)}},{key:"removeSubscription",value:function(t){null!=this._nativeModule&&this._nativeModule.removeListeners(1),o(l(_.prototype),"removeSubscription",this).call(this,t)}}]),_})();m.exports=p},117,[22,23,30,33,34,36,38,43,29,3]);
__d(function(g,r,i,a,m,e,d){'use strict';var t=r(d[0]),n=r(d[1]),f=r(d[2]);m.exports=function(s){return'string'==typeof s?{string:s}:s instanceof n?{blob:s.data}:s instanceof f?{formData:s.getParts()}:s instanceof ArrayBuffer||ArrayBuffer.isView(s)?{base64:t(s)}:s}},118,[119,121,124]);
__d(function(g,r,i,a,m,e,d){'use strict';var t=r(d[0]);m.exports=function(f){if(f instanceof ArrayBuffer&&(f=new Uint8Array(f)),f instanceof Uint8Array)return t.fromByteArray(f);if(!ArrayBuffer.isView(f))throw new Error('data must be ArrayBuffer or typed array');var n=f,y=n.buffer,o=n.byteOffset,u=n.byteLength;return t.fromByteArray(new Uint8Array(y,o,u))}},119,[120]);
__d(function(g,r,i,a,m,e,d){'use strict';e.byteLength=function(t){var n=f(t),o=n[0],h=n[1];return 3*(o+h)/4-h},e.toByteArray=function(t){var h,u,c=f(t),C=c[0],y=c[1],s=new o(A(t,C,y)),v=0,l=y>0?C-4:C;for(u=0;u<l;u+=4)h=n[t.charCodeAt(u)]<<18|n[t.charCodeAt(u+1)]<<12|n[t.charCodeAt(u+2)]<<6|n[t.charCodeAt(u+3)],s[v++]=h>>16&255,s[v++]=h>>8&255,s[v++]=255&h;2===y&&(h=n[t.charCodeAt(u)]<<2|n[t.charCodeAt(u+1)]>>4,s[v++]=255&h);1===y&&(h=n[t.charCodeAt(u)]<<10|n[t.charCodeAt(u+1)]<<4|n[t.charCodeAt(u+2)]>>2,s[v++]=h>>8&255,s[v++]=255&h);return s},e.fromByteArray=function(n){for(var o,h=n.length,u=h%3,c=[],f=0,A=h-u;f<A;f+=16383)c.push(C(n,f,f+16383>A?A:f+16383));1===u?(o=n[h-1],c.push(t[o>>2]+t[o<<4&63]+'==')):2===u&&(o=(n[h-2]<<8)+n[h-1],c.push(t[o>>10]+t[o>>4&63]+t[o<<2&63]+'='));return c.join('')};for(var t=[],n=[],o='undefined'!=typeof Uint8Array?Uint8Array:Array,h='ABCDEFGHIJKLMNOPQRSTUVWXYZabcdefghijklmnopqrstuvwxyz0123456789+/',u=0,c=h.length;u<c;++u)t[u]=h[u],n[h.charCodeAt(u)]=u;function f(t){var n=t.length;if(n%4>0)throw new Error('Invalid string. Length must be a multiple of 4');var o=t.indexOf('=');return-1===o&&(o=n),[o,o===n?0:4-o%4]}function A(t,n,o){return 3*(n+o)/4-o}function C(n,o,h){for(var u,c,f=[],A=o;A<h;A+=3)u=(n[A]<<16&16711680)+(n[A+1]<<8&65280)+(255&n[A+2]),f.push(t[(c=u)>>18&63]+t[c>>12&63]+t[c>>6&63]+t[63&c]);return f.join('')}n['-'.charCodeAt(0)]=62,n['_'.charCodeAt(0)]=63},120,[]);
__d(function(g,r,i,a,m,e,d){'use strict';var t=r(d[0]),n=r(d[1]),s=(function(){function s(){var n=arguments.length>0&&void 0!==arguments[0]?arguments[0]:[],o=arguments.length>1?arguments[1]:void 0;t(this,s);var u=r(d[2]);this.data=u.createFromParts(n,o).data}return n(s,[{key:"slice",value:function(t,n){var s=r(d[2]),o=this.data,u=o.offset,l=o.size;return'number'==typeof t&&(t>l&&(t=l),u+=t,l-=t,'number'==typeof n&&(n<0&&(n=this.size+n),l=n-t)),s.createFromOptions({blobId:this.data.blobId,offset:u,size:l})}},{key:"close",value:function(){r(d[2]).release(this.data.blobId),this.data=null}},{key:"data",set:function(t){this._data=t},get:function(){if(!this._data)throw new Error('Blob has been closed and is no longer available');return this._data}},{key:"size",get:function(){return this.data.size}},{key:"type",get:function(){return this.data.type||''}}]),s})();m.exports=s},121,[22,23,122]);
__d(function(g,r,i,a,m,e,d){'use strict';var t=r(d[0]),n=r(d[1]),o=r(d[2]),u=r(d[3]),c=r(d[4]),x=r(d[5]).BlobModule;var f=(function(){function f(){n(this,f)}return o(f,null,[{key:"createFromParts",value:function(t,n){var o='xxxxxxxx-xxxx-4xxx-yxxx-xxxxxxxxxxxx'.replace(/[xy]/g,function(t){var n=16*Math.random()|0;return('x'==t?n:3&n|8).toString(16)}),c=t.map(function(t){if(t instanceof ArrayBuffer||g.ArrayBufferView&&t instanceof g.ArrayBufferView)throw new Error("Creating blobs from 'ArrayBuffer' and 'ArrayBufferView' are not supported");return t instanceof u?{data:t.data,type:'blob'}:{data:String(t),type:'string'}}),l=c.reduce(function(t,n){return'string'===n.type?t+g.unescape(encodeURI(n.data)).length:t+n.data.size},0);return x.createFromParts(c,o),f.createFromOptions({blobId:o,offset:0,size:l,type:n?n.type:'',lastModified:n?n.lastModified:Date.now()})}},{key:"createFromOptions",value:function(n){return c.register(n.blobId),t(Object.create(u.prototype),{data:n})}},{key:"release",value:function(t){c.unregister(t),c.has(t)||x.release(t)}},{key:"addNetworkingHandler",value:function(){x.addNetworkingHandler()}},{key:"addWebSocketHandler",value:function(t){x.addWebSocketHandler(t)}},{key:"removeWebSocketHandler",value:function(t){x.removeWebSocketHandler(t)}},{key:"sendOverSocket",value:function(t,n){x.sendOverSocket(t.data,n)}}]),f})();f.isAvailable=!!x,m.exports=f},122,[11,22,23,121,123,8]);
__d(function(g,r,i,a,m,e,d){var n={};m.exports={register:function(t){n[t]?n[t]++:n[t]=1},unregister:function(t){n[t]&&(n[t]--,n[t]<=0&&delete n[t])},has:function(t){return n[t]&&n[t]>0}}},123,[]);
__d(function(g,r,i,a,m,e,d){'use strict';var t=r(d[0]),n=r(d[1]),o=r(d[2]),s=r(d[3]);function c(t,n){var o=Object.keys(t);if(Object.getOwnPropertySymbols){var s=Object.getOwnPropertySymbols(t);n&&(s=s.filter(function(n){return Object.getOwnPropertyDescriptor(t,n).enumerable})),o.push.apply(o,s)}return o}function p(n){for(var o=1;o<arguments.length;o++){var s=null!=arguments[o]?arguments[o]:{};o%2?c(s,!0).forEach(function(o){t(n,o,s[o])}):Object.getOwnPropertyDescriptors?Object.defineProperties(n,Object.getOwnPropertyDescriptors(s)):c(s).forEach(function(t){Object.defineProperty(n,t,Object.getOwnPropertyDescriptor(s,t))})}return n}var f=(function(){function t(){o(this,t),this._parts=[]}return s(t,[{key:"append",value:function(t,n){this._parts.push([t,n])}},{key:"getParts",value:function(){return this._parts.map(function(t){var o=n(t,2),s=o[0],c=o[1],f={'content-disposition':'form-data; name="'+s+'"'};return'object'==typeof c&&c?('string'==typeof c.name&&(f['content-disposition']+='; filename="'+c.name+'"'),'string'==typeof c.type&&(f['content-type']=c.type),p({},c,{headers:f,fieldName:s})):{string:String(c),headers:f,fieldName:s}})}}]),t})();m.exports=f},124,[46,12,22,23]);
__d(function(g,r,i,a,m,e,d){'use strict';var s=r(d[0]);s&&s.fetch?m.exports=s:m.exports={fetch:fetch,Headers:Headers,Request:Request,Response:Response}},125,[126]);
__d(function(g,r,i,a,m,e,d){!(function(t){'use strict';if(!t.fetch){var o={searchParams:'URLSearchParams'in t,iterable:'Symbol'in t&&'iterator'in Symbol,blob:'FileReader'in t&&'Blob'in t&&(function(){try{return new Blob,!0}catch(t){return!1}})(),formData:'FormData'in t,arrayBuffer:'ArrayBuffer'in t};if(o.arrayBuffer)var n=['[object Int8Array]','[object Uint8Array]','[object Uint8ClampedArray]','[object Int16Array]','[object Uint16Array]','[object Int32Array]','[object Uint32Array]','[object Float32Array]','[object Float64Array]'],s=function(t){return t&&DataView.prototype.isPrototypeOf(t)},h=ArrayBuffer.isView||function(t){return t&&n.indexOf(Object.prototype.toString.call(t))>-1};c.prototype.append=function(t,o){t=y(t),o=l(o);var n=this.map[t];this.map[t]=n?n+','+o:o},c.prototype.delete=function(t){delete this.map[y(t)]},c.prototype.get=function(t){return t=y(t),this.has(t)?this.map[t]:null},c.prototype.has=function(t){return this.map.hasOwnProperty(y(t))},c.prototype.set=function(t,o){this.map[y(t)]=l(o)},c.prototype.forEach=function(t,o){for(var n in this.map)this.map.hasOwnProperty(n)&&t.call(o,this.map[n],n,this)},c.prototype.keys=function(){var t=[];return this.forEach(function(o,n){t.push(n)}),p(t)},c.prototype.values=function(){var t=[];return this.forEach(function(o){t.push(o)}),p(t)},c.prototype.entries=function(){var t=[];return this.forEach(function(o,n){t.push([n,o])}),p(t)},o.iterable&&(c.prototype["function"==typeof Symbol?Symbol.iterator:"@@iterator"]=c.prototype.entries);var f=['DELETE','GET','HEAD','OPTIONS','POST','PUT'];T.prototype.clone=function(){return new T(this,{body:this._bodyInit})},A.call(T.prototype),A.call(P.prototype),P.prototype.clone=function(){return new P(this._bodyInit,{status:this.status,statusText:this.statusText,headers:new c(this.headers),url:this.url})},P.error=function(){var t=new P(null,{status:0,statusText:''});return t.type='error',t};var u=[301,302,303,307,308];P.redirect=function(t,o){if(-1===u.indexOf(o))throw new RangeError('Invalid status code');return new P(null,{status:o,headers:{location:t}})},t.Headers=c,t.Request=T,t.Response=P,t.fetch=function(t,n){return new Promise(function(s,h){var f=new T(t,n),u=new XMLHttpRequest;u.onload=function(){var t,o,n={status:u.status,statusText:u.statusText,headers:(t=u.getAllResponseHeaders()||'',o=new c,t.replace(/\r?\n[\t ]+/g,' ').split(/\r?\n/).forEach(function(t){var n=t.split(':'),s=n.shift().trim();if(s){var h=n.join(':').trim();o.append(s,h)}}),o)};n.url='responseURL'in u?u.responseURL:n.headers.get('X-Request-URL');var h='response'in u?u.response:u.responseText;s(new P(h,n))},u.onerror=function(){h(new TypeError('Network request failed'))},u.ontimeout=function(){h(new TypeError('Network request failed'))},u.open(f.method,f.url,!0),'include'===f.credentials?u.withCredentials=!0:'omit'===f.credentials&&(u.withCredentials=!1),'responseType'in u&&o.blob&&(u.responseType='blob'),f.headers.forEach(function(t,o){u.setRequestHeader(o,t)}),u.send(void 0===f._bodyInit?null:f._bodyInit)})},t.fetch.polyfill=!0}function y(t){if('string'!=typeof t&&(t=String(t)),/[^a-z0-9\-#$%&'*+.\^_`|~]/i.test(t))throw new TypeError('Invalid character in header field name');return t.toLowerCase()}function l(t){return'string'!=typeof t&&(t=String(t)),t}function p(t){var n={next:function(){var o=t.shift();return{done:void 0===o,value:o}}};return o.iterable&&(n["function"==typeof Symbol?Symbol.iterator:"@@iterator"]=function(){return n}),n}function c(t){this.map={},t instanceof c?t.forEach(function(t,o){this.append(o,t)},this):Array.isArray(t)?t.forEach(function(t){this.append(t[0],t[1])},this):t&&Object.getOwnPropertyNames(t).forEach(function(o){this.append(o,t[o])},this)}function b(t){if(t.bodyUsed)return Promise.reject(new TypeError('Already read'));t.bodyUsed=!0}function w(t){return new Promise(function(o,n){t.onload=function(){o(t.result)},t.onerror=function(){n(t.error)}})}function _(t){var o=new FileReader,n=w(o);return o.readAsArrayBuffer(t),n}function v(t){for(var o=new Uint8Array(t),n=new Array(o.length),s=0;s<o.length;s++)n[s]=String.fromCharCode(o[s]);return n.join('')}function B(t){if(t.slice)return t.slice(0);var o=new Uint8Array(t.byteLength);return o.set(new Uint8Array(t)),o.buffer}function A(){return this.bodyUsed=!1,this._initBody=function(t){if(this._bodyInit=t,t)if('string'==typeof t)this._bodyText=t;else if(o.blob&&Blob.prototype.isPrototypeOf(t))this._bodyBlob=t;else if(o.formData&&FormData.prototype.isPrototypeOf(t))this._bodyFormData=t;else if(o.searchParams&&URLSearchParams.prototype.isPrototypeOf(t))this._bodyText=t.toString();else if(o.arrayBuffer&&o.blob&&s(t))this._bodyArrayBuffer=B(t.buffer),this._bodyInit=new Blob([this._bodyArrayBuffer]);else{if(!o.arrayBuffer||!ArrayBuffer.prototype.isPrototypeOf(t)&&!h(t))throw new Error('unsupported BodyInit type');this._bodyArrayBuffer=B(t)}else this._bodyText='';this.headers.get('content-type')||('string'==typeof t?this.headers.set('content-type','text/plain;charset=UTF-8'):this._bodyBlob&&this._bodyBlob.type?this.headers.set('content-type',this._bodyBlob.type):o.searchParams&&URLSearchParams.prototype.isPrototypeOf(t)&&this.headers.set('content-type','application/x-www-form-urlencoded;charset=UTF-8'))},o.blob&&(this.blob=function(){var t=b(this);if(t)return t;if(this._bodyBlob)return Promise.resolve(this._bodyBlob);if(this._bodyArrayBuffer)return Promise.resolve(new Blob([this._bodyArrayBuffer]));if(this._bodyFormData)throw new Error('could not read FormData body as blob');return Promise.resolve(new Blob([this._bodyText]))},this.arrayBuffer=function(){return this._bodyArrayBuffer?b(this)||Promise.resolve(this._bodyArrayBuffer):this.blob().then(_)}),this.text=function(){var t,o,n,s=b(this);if(s)return s;if(this._bodyBlob)return t=this._bodyBlob,o=new FileReader,n=w(o),o.readAsText(t),n;if(this._bodyArrayBuffer)return Promise.resolve(v(this._bodyArrayBuffer));if(this._bodyFormData)throw new Error('could not read FormData body as text');return Promise.resolve(this._bodyText)},o.formData&&(this.formData=function(){return this.text().then(E)}),this.json=function(){return this.text().then(JSON.parse)},this}function T(t,o){var n,s,h=(o=o||{}).body;if(t instanceof T){if(t.bodyUsed)throw new TypeError('Already read');this.url=t.url,this.credentials=t.credentials,o.headers||(this.headers=new c(t.headers)),this.method=t.method,this.mode=t.mode,h||null==t._bodyInit||(h=t._bodyInit,t.bodyUsed=!0)}else this.url=String(t);if(this.credentials=o.credentials||this.credentials||'omit',!o.headers&&this.headers||(this.headers=new c(o.headers)),this.method=(n=o.method||this.method||'GET',s=n.toUpperCase(),f.indexOf(s)>-1?s:n),this.mode=o.mode||this.mode||null,this.referrer=null,('GET'===this.method||'HEAD'===this.method)&&h)throw new TypeError('Body not allowed for GET or HEAD requests');this._initBody(h)}function E(t){var o=new FormData;return t.trim().split('&').forEach(function(t){if(t){var n=t.split('='),s=n.shift().replace(/\+/g,' '),h=n.join('=').replace(/\+/g,' ');o.append(decodeURIComponent(s),decodeURIComponent(h))}}),o}function P(t,o){o||(o={}),this.type='default',this.status=void 0===o.status?200:o.status,this.ok=this.status>=200&&this.status<300,this.statusText='statusText'in o?o.statusText:'OK',this.headers=new c(o.headers),this.url=o.url||'',this._initBody(t)}})('undefined'!=typeof self?self:this)},126,[]);
__d(function(g,r,i,a,m,e,d){'use strict';var t=r(d[0]),s=r(d[1]),n=r(d[2]),o=r(d[3]),c=r(d[4]),l=r(d[5]),u=r(d[6]),b=r(d[7]),h=r(d[8]),y=r(d[9]),f=r(d[10]),v=(r(d[11]),r(d[12])),p=r(d[13]),_=r(d[14]),k=r(d[15]),E=f.WebSocketModule,S=0,I=1,w=2,N=3,O=0,C=(function(b){function f(n,l,u){var b;s(this,f),(b=o(this,c(f).call(this))).CONNECTING=S,b.OPEN=I,b.CLOSING=w,b.CLOSED=N,b.readyState=S,'string'==typeof l&&(l=[l]);var y=u||{},v=y.headers,p=void 0===v?{}:v,_=t(y,["headers"]);if(_&&'string'==typeof _.origin&&(console.warn('Specifying `origin` as a WebSocket connection option is deprecated. Include it under `headers` instead.'),p.origin=_.origin,delete _.origin),Object.keys(_).length>0&&console.warn('Unrecognized WebSocket connection option(s) `'+Object.keys(_).join('`, `')+"`. Did you mean to put these under `headers`?"),Array.isArray(l)||(l=null),!f.isAvailable)throw new Error("Cannot initialize WebSocket module. Native module WebSocketModule is missing.");return b._eventEmitter=new h(E),b._socketId=O++,b._registerEvents(),E.connect(n,l,{headers:p},b._socketId),b}return l(f,b),n(f,[{key:"close",value:function(t,s){this.readyState!==this.CLOSING&&this.readyState!==this.CLOSED&&(this.readyState=this.CLOSING,this._close(t,s))}},{key:"send",value:function(t){if(this.readyState===this.CONNECTING)throw new Error('INVALID_STATE_ERR');if(t instanceof u)return k(y.isAvailable,'Native module BlobModule is required for blob support'),void y.sendOverSocket(t,this._socketId);if('string'!=typeof t){if(!(t instanceof ArrayBuffer||ArrayBuffer.isView(t)))throw new Error('Unsupported data type');E.sendBinary(_(t),this._socketId)}else E.send(t,this._socketId)}},{key:"ping",value:function(){if(this.readyState===this.CONNECTING)throw new Error('INVALID_STATE_ERR');E.ping(this._socketId)}},{key:"_close",value:function(t,s){var n='number'==typeof t?t:1e3,o='string'==typeof s?s:'';E.close(n,o,this._socketId),y.isAvailable&&'blob'===this._binaryType&&y.removeWebSocketHandler(this._socketId)}},{key:"_unregisterEvents",value:function(){this._subscriptions.forEach(function(t){return t.remove()}),this._subscriptions=[]}},{key:"_registerEvents",value:function(){var t=this;this._subscriptions=[this._eventEmitter.addListener('websocketMessage',function(s){if(s.id===t._socketId){var n=s.data;switch(s.type){case'binary':n=p.toByteArray(s.data).buffer;break;case'blob':n=y.createFromOptions(s.data)}t.dispatchEvent(new v('message',{data:n}))}}),this._eventEmitter.addListener('websocketOpen',function(s){s.id===t._socketId&&(t.readyState=t.OPEN,t.dispatchEvent(new v('open')))}),this._eventEmitter.addListener('websocketClosed',function(s){s.id===t._socketId&&(t.readyState=t.CLOSED,t.dispatchEvent(new v('close',{code:s.code,reason:s.reason})),t._unregisterEvents(),t.close())}),this._eventEmitter.addListener('websocketFailed',function(s){s.id===t._socketId&&(t.readyState=t.CLOSED,t.dispatchEvent(new v('error',{message:s.message})),t.dispatchEvent(new v('close',{message:s.message})),t._unregisterEvents(),t.close())})]}},{key:"binaryType",get:function(){return this._binaryType},set:function(t){if('blob'!==t&&'arraybuffer'!==t)throw new Error("binaryType must be either 'blob' or 'arraybuffer'");'blob'!==this._binaryType&&'blob'!==t||(k(y.isAvailable,'Native module BlobModule is required for blob support'),'blob'===t?y.addWebSocketHandler(this._socketId):y.removeWebSocketHandler(this._socketId)),this._binaryType=t}}]),f})(b.apply(void 0,['close','error','message','open']));C.CONNECTING=S,C.OPEN=I,C.CLOSING=w,C.CLOSED=N,C.isAvailable=!!E,m.exports=C},127,[9,22,23,30,33,36,121,111,117,122,8,43,128,120,119,3]);
__d(function(g,r,i,a,m,e,d){'use strict';var t=r(d[0]),s=r(d[1]);m.exports=function n(o,c){s(this,n),this.type=o.toString(),t(this,c)}},128,[11,22]);
__d(function(g,r,i,a,m,e,d){'use strict';var t=r(d[0]),n=r(d[1]),s=r(d[2]),u=r(d[3]),l=r(d[4]),o=r(d[5]),c=r(d[6]),h=(function(h){function f(n,l,o){var h;return t(this,f),c(null!=n&&null!=l,'Failed to construct `File`: Must pass both `parts` and `name` arguments.'),(h=s(this,u(f).call(this,n,o))).data.name=l,h}return l(f,o),n(f,[{key:"name",get:function(){return c(null!=this.data.name,'Files must have a name set.'),this.data.name}},{key:"lastModified",get:function(){return this.data.lastModified||0}}]),f})();m.exports=h},129,[22,23,30,33,36,121,3]);
__d(function(g,r,i,a,m,e,d){'use strict';var t=r(d[0]),s=r(d[1]),n=r(d[2]),o=r(d[3]),u=r(d[4]),h=r(d[5]),_=(r(d[6]),r(d[7]).FileReaderModule),c=0,y=1,l=2,f=(function(h){function f(){var s;return t(this,f),(s=n(this,o(f).call(this))).EMPTY=c,s.LOADING=y,s.DONE=l,s._aborted=!1,s._subscriptions=[],s._reset(),s}return u(f,h),s(f,[{key:"_reset",value:function(){this._readyState=c,this._error=null,this._result=null}},{key:"_clearSubscriptions",value:function(){this._subscriptions.forEach(function(t){return t.remove()}),this._subscriptions=[]}},{key:"_setReadyState",value:function(t){this._readyState=t,this.dispatchEvent({type:'readystatechange'}),t===l&&(this._aborted?this.dispatchEvent({type:'abort'}):this._error?this.dispatchEvent({type:'error'}):this.dispatchEvent({type:'load'}),this.dispatchEvent({type:'loadend'}))}},{key:"readAsArrayBuffer",value:function(){throw new Error('FileReader.readAsArrayBuffer is not implemented')}},{key:"readAsDataURL",value:function(t){var s=this;this._aborted=!1,_.readAsDataURL(t.data).then(function(t){s._aborted||(s._result=t,s._setReadyState(l))},function(t){s._aborted||(s._error=t,s._setReadyState(l))})}},{key:"readAsText",value:function(t){var s=this,n=arguments.length>1&&void 0!==arguments[1]?arguments[1]:'UTF-8';this._aborted=!1,_.readAsText(t.data,n).then(function(t){s._aborted||(s._result=t,s._setReadyState(l))},function(t){s._aborted||(s._error=t,s._setReadyState(l))})}},{key:"abort",value:function(){this._aborted=!0,this._readyState!==c&&this._readyState!==l&&(this._reset(),this._setReadyState(l)),this._reset()}},{key:"readyState",get:function(){return this._readyState}},{key:"error",get:function(){return this._error}},{key:"result",get:function(){return this._result}}]),f})(h.apply(void 0,['abort','error','load','loadstart','loadend','progress']));f.EMPTY=c,f.LOADING=y,f.DONE=l,m.exports=f},130,[22,23,30,33,36,111,121,8]);
__d(function(g,r,i,a,m,e,d){'use strict';var t=r(d[0]);Object.defineProperty(e,"__esModule",{value:!0}),e.URL=e.URLSearchParams=void 0;var n,o=t(r(d[1])),u=t(r(d[2])),s=(r(d[3]),r(d[4]).BlobModule),f=null;s&&'string'==typeof s.BLOB_URI_SCHEME&&(f=s.BLOB_URI_SCHEME+':','string'==typeof s.BLOB_URI_HOST&&(f+="//"+s.BLOB_URI_HOST+"/")),n=Symbol.iterator;var h=(function(){function t(n){var u=this;(0,o.default)(this,t),this._searchParams=[],'object'==typeof n&&Object.keys(n).forEach(function(t){return u.append(t,n[t])})}return(0,u.default)(t,[{key:"append",value:function(t,n){this._searchParams.push([t,n])}},{key:"delete",value:function(t){throw new Error('not implemented')}},{key:"get",value:function(t){throw new Error('not implemented')}},{key:"getAll",value:function(t){throw new Error('not implemented')}},{key:"has",value:function(t){throw new Error('not implemented')}},{key:"set",value:function(t,n){throw new Error('not implemented')}},{key:"sort",value:function(){throw new Error('not implemented')}},{key:n,value:function(){return this._searchParams["function"==typeof Symbol?Symbol.iterator:"@@iterator"]()}},{key:"toString",value:function(){if(0===this._searchParams.length)return'';var t=this._searchParams.length-1;return this._searchParams.reduce(function(n,o,u){return n+o.join('=')+(u===t?'':'&')},'')}}]),t})();function l(t){return/^(?:(?:(?:https?|ftp):)?\/\/)(?:(?:[1-9]\d?|1\d\d|2[01]\d|22[0-3])(?:\.(?:1?\d{1,2}|2[0-4]\d|25[0-5])){2}(?:\.(?:[1-9]\d?|1\d\d|2[0-4]\d|25[0-4]))|(?:(?:[a-z\u00a1-\uffff0-9]-*)*[a-z\u00a1-\uffff0-9]+)(?:\.(?:[a-z\u00a1-\uffff0-9]-*)*[a-z\u00a1-\uffff0-9]+)*(?:\.(?:[a-z\u00a1-\uffff]{2,})))(?::\d{2,5})?(?:[/?#]\S*)?$/i.test(t)}e.URLSearchParams=h;var c=(function(){function t(n,u){(0,o.default)(this,t),this._searchParamsInstance=null;var s=null;if(u){if('string'==typeof u){if(!l(s=u))throw new TypeError("Invalid base URL: "+s)}else'object'==typeof u&&(s=u.toString());s.endsWith('/')&&n.startsWith('/')&&(s=s.slice(0,s.length-1)),s.endsWith(n)&&(n=''),this._url=""+s+n}else this._url=n,this._url.endsWith('/')||(this._url+='/')}return(0,u.default)(t,null,[{key:"createObjectURL",value:function(t){if(null===f)throw new Error('Cannot create URL for blob!');return""+f+t.data.blobId+"?offset="+t.data.offset+"&size="+t.size}},{key:"revokeObjectURL",value:function(t){}}]),(0,u.default)(t,[{key:"toJSON",value:function(){return this.toString()}},{key:"toString",value:function(){if(null===this._searchParamsInstance)return this._url;var t=this._url.indexOf('?')>-1?'&':'?';return this._url+t+this._searchParamsInstance.toString()}},{key:"hash",get:function(){throw new Error('not implemented')}},{key:"host",get:function(){throw new Error('not implemented')}},{key:"hostname",get:function(){throw new Error('not implemented')}},{key:"href",get:function(){return this.toString()}},{key:"origin",get:function(){throw new Error('not implemented')}},{key:"password",get:function(){throw new Error('not implemented')}},{key:"pathname",get:function(){throw new Error('not implemented')}},{key:"port",get:function(){throw new Error('not implemented')}},{key:"protocol",get:function(){throw new Error('not implemented')}},{key:"search",get:function(){throw new Error('not implemented')}},{key:"searchParams",get:function(){return null==this._searchParamsInstance&&(this._searchParamsInstance=new h),this._searchParamsInstance}},{key:"username",get:function(){throw new Error('not implemented')}}]),t})();e.URL=c},131,[1,22,23,121,8]);
__d(function(g,r,i,a,m,e,d){'use strict';g.alert||(g.alert=function(t){r(d[0]).alert('Alert',''+t)})},132,[133]);
__d(function(g,r,i,a,m,e,d){'use strict';var t=r(d[0]),n=r(d[1]),o=r(d[2]);function l(t,n){var o=Object.keys(t);if(Object.getOwnPropertySymbols){var l=Object.getOwnPropertySymbols(t);n&&(l=l.filter(function(n){return Object.getOwnPropertyDescriptor(t,n).enumerable})),o.push.apply(o,l)}return o}function u(n){for(var o=1;o<arguments.length;o++){var u=null!=arguments[o]?arguments[o]:{};o%2?l(u,!0).forEach(function(o){t(n,o,u[o])}):Object.getOwnPropertyDescriptors?Object.defineProperties(n,Object.getOwnPropertyDescriptors(u)):l(u).forEach(function(t){Object.defineProperty(n,t,Object.getOwnPropertyDescriptor(u,t))})}return n}var s=r(d[3]),c=s.AlertManager,p=(r(d[4]),(function(){function t(){n(this,t)}return o(t,null,[{key:"alert",value:function(t,n,o,l){f.alert(t,n,o,l)}},{key:"prompt",value:function(t,n,o){arguments.length>3&&void 0!==arguments[3]&&arguments[3],arguments.length>4&&arguments[4],arguments.length>5&&arguments[5]}}]),t})()),f=((function(){function t(){n(this,t)}o(t,null,[{key:"alert",value:function(t,n,o){this.prompt(t,n,o,'default')}},{key:"prompt",value:function(t,n,o){var l=arguments.length>3&&void 0!==arguments[3]?arguments[3]:'plain-text',u=arguments.length>4?arguments[4]:void 0,s=arguments.length>5?arguments[5]:void 0;if('function'!=typeof l){var p,f,y=[],v=[];'function'==typeof o?y=[o]:Array.isArray(o)&&o.forEach(function(t,n){if(y[n]=t.onPress,'cancel'===t.style?p=String(n):'destructive'===t.style&&(f=String(n)),t.text||n<(o||[]).length-1){var l={};l[n]=t.text||'',v.push(l)}}),c.alertWithArgs({title:t||'',message:n||void 0,buttons:v,type:l||void 0,defaultValue:u,cancelButtonKey:p,destructiveButtonKey:f,keyboardType:s},function(t,n){var o=y[t];o&&o(n)})}else{console.warn("You passed a callback function as the \"type\" argument to Alert.prompt(). React Native is assuming  you want to use the deprecated Alert.prompt(title, defaultValue, buttons, callback) signature. The current signature is Alert.prompt(title, message, callbackOrButtons, type, defaultValue, keyboardType) and the old syntax will be removed in a future version.");var b=l;c.alertWithArgs({title:t||'',type:'plain-text',defaultValue:n},function(t,n){b(n)})}}}])})(),(function(){function t(){n(this,t)}return o(t,null,[{key:"alert",value:function(t,n,o,l){var c={title:t||'',message:n||''};l&&(c=u({},c,{cancelable:l.cancelable}));var p=o?o.slice(0,3):[{text:'OK'}],f=p.pop(),y=p.pop(),v=p.pop();v&&(c=u({},c,{buttonNeutral:v.text||''})),y&&(c=u({},c,{buttonNegative:y.text||''})),f&&(c=u({},c,{buttonPositive:f.text||''})),s.DialogManagerAndroid.showAlert(c,function(t){return console.warn(t)},function(t,n){t===s.DialogManagerAndroid.buttonClicked?n===s.DialogManagerAndroid.buttonNeutral?v.onPress&&v.onPress():n===s.DialogManagerAndroid.buttonNegative?y.onPress&&y.onPress():n===s.DialogManagerAndroid.buttonPositive&&f.onPress&&f.onPress():t===s.DialogManagerAndroid.dismissed&&l&&l.onDismiss&&l.onDismiss()})}}]),t})());m.exports=p},133,[46,22,23,8,43]);
__d(function(g,r,i,a,m,e,d){'use strict';var t=r(d[0]).polyfillObjectProperty,o=g.navigator;void 0===o&&(g.navigator=o={}),t(o,'product',function(){return'ReactNative'}),t(o,'geolocation',function(){return r(d[1])})},134,[82,135]);
__d(function(g,r,i,a,m,e,d){'use strict';var t=r(d[0]),n=r(d[1]),o=r(d[2]).LocationObserver,s=r(d[3]),c=r(d[4]),u=r(d[5]),v=new n(o),f=r(d[6]),l=r(d[7]),p=[],C=!1,h={setRNConfiguration:function(t){o.setConfiguration&&o.setConfiguration(t)},requestAuthorization:function(){o.requestAuthorization()},getCurrentPosition:function(n,u,v){var p,C;return t.async(function(h){for(;;)switch(h.prev=h.next){case 0:if(s('function'==typeof n,'Must provide a valid geo_success callback.'),p=!0,!(f.Version>=23)){h.next=11;break}return h.next=5,t.awrap(l.check(l.PERMISSIONS.ACCESS_FINE_LOCATION));case 5:if(p=h.sent){h.next=11;break}return h.next=9,t.awrap(l.request(l.PERMISSIONS.ACCESS_FINE_LOCATION));case 9:C=h.sent,p=C===l.RESULTS.GRANTED;case 11:p&&o.getCurrentPosition(v||{},n,u||c);case 12:case"end":return h.stop()}})},watchPosition:function(t,n,s){C||(o.startObserving(s||{}),C=!0);var c=p.length;return p.push([v.addListener('geolocationDidChange',t),n?v.addListener('geolocationError',n):null]),c},clearWatch:function(t){var n=p[t];if(n){n[0].remove();var o=n[1];o&&o.remove(),p[t]=void 0;for(var s=!0,c=0;c<p.length;c++)p[c]&&(s=!1);s&&h.stopObserving()}},stopObserving:function(){if(C){o.stopObserving(),C=!1;for(var t=0;t<p.length;t++){var n=p[t];if(n){u(!1,'Called stopObserving with existing subscriptions.'),n[0].remove();var s=n[1];s&&s.remove()}}p=[]}}};m.exports=h},135,[136,117,8,3,138,5,43,139]);
__d(function(g,r,i,a,m,e,d){m.exports=r(d[0])},136,[137]);
__d(function(g,r,i,a,m,e,d){var t=(function(t){"use strict";var n,o=Object.prototype,c=o.hasOwnProperty,u="function"==typeof Symbol?Symbol:{},h=u.iterator||"@@iterator",f=u.asyncIterator||"@@asyncIterator",s=u.toStringTag||"@@toStringTag";function l(t,n,o,c){var u=n&&n.prototype instanceof E?n:E,h=Object.create(u.prototype),f=new A(c||[]);return h._invoke=F(t,o,f),h}function p(t,n,o){try{return{type:"normal",arg:t.call(n,o)}}catch(t){return{type:"throw",arg:t}}}t.wrap=l;var y="suspendedStart",v="suspendedYield",w="executing",L="completed",x={};function E(){}function b(){}function _(){}var j={};j[h]=function(){return this};var O=Object.getPrototypeOf,k=O&&O(O(R([])));k&&k!==o&&c.call(k,h)&&(j=k);var G=_.prototype=E.prototype=Object.create(j);function N(t){["next","throw","return"].forEach(function(n){t[n]=function(t){return this._invoke(n,t)}})}function P(t){function n(o,u,h,f){var s=p(t[o],t,u);if("throw"!==s.type){var l=s.arg,y=l.value;return y&&"object"==typeof y&&c.call(y,"__await")?Promise.resolve(y.__await).then(function(t){n("next",t,h,f)},function(t){n("throw",t,h,f)}):Promise.resolve(y).then(function(t){l.value=t,h(l)},function(t){return n("throw",t,h,f)})}f(s.arg)}var o;this._invoke=function(t,c){function u(){return new Promise(function(o,u){n(t,c,o,u)})}return o=o?o.then(u,u):u()}}function F(t,n,o){var c=y;return function(u,h){if(c===w)throw new Error("Generator is already running");if(c===L){if("throw"===u)throw h;return Y()}for(o.method=u,o.arg=h;;){var f=o.delegate;if(f){var s=S(f,o);if(s){if(s===x)continue;return s}}if("next"===o.method)o.sent=o._sent=o.arg;else if("throw"===o.method){if(c===y)throw c=L,o.arg;o.dispatchException(o.arg)}else"return"===o.method&&o.abrupt("return",o.arg);c=w;var l=p(t,n,o);if("normal"===l.type){if(c=o.done?L:v,l.arg===x)continue;return{value:l.arg,done:o.done}}"throw"===l.type&&(c=L,o.method="throw",o.arg=l.arg)}}}function S(t,o){var c=t.iterator[o.method];if(c===n){if(o.delegate=null,"throw"===o.method){if(t.iterator.return&&(o.method="return",o.arg=n,S(t,o),"throw"===o.method))return x;o.method="throw",o.arg=new TypeError("The iterator does not provide a 'throw' method")}return x}var u=p(c,t.iterator,o.arg);if("throw"===u.type)return o.method="throw",o.arg=u.arg,o.delegate=null,x;var h=u.arg;return h?h.done?(o[t.resultName]=h.value,o.next=t.nextLoc,"return"!==o.method&&(o.method="next",o.arg=n),o.delegate=null,x):h:(o.method="throw",o.arg=new TypeError("iterator result is not an object"),o.delegate=null,x)}function T(t){var n={tryLoc:t[0]};1 in t&&(n.catchLoc=t[1]),2 in t&&(n.finallyLoc=t[2],n.afterLoc=t[3]),this.tryEntries.push(n)}function I(t){var n=t.completion||{};n.type="normal",delete n.arg,t.completion=n}function A(t){this.tryEntries=[{tryLoc:"root"}],t.forEach(T,this),this.reset(!0)}function R(t){if(t){var o=t[h];if(o)return o.call(t);if("function"==typeof t.next)return t;if(!isNaN(t.length)){var u=-1,f=function o(){for(;++u<t.length;)if(c.call(t,u))return o.value=t[u],o.done=!1,o;return o.value=n,o.done=!0,o};return f.next=f}}return{next:Y}}function Y(){return{value:n,done:!0}}return b.prototype=G.constructor=_,_.constructor=b,_[s]=b.displayName="GeneratorFunction",t.isGeneratorFunction=function(t){var n="function"==typeof t&&t.constructor;return!!n&&(n===b||"GeneratorFunction"===(n.displayName||n.name))},t.mark=function(t){return Object.setPrototypeOf?Object.setPrototypeOf(t,_):(t.__proto__=_,s in t||(t[s]="GeneratorFunction")),t.prototype=Object.create(G),t},t.awrap=function(t){return{__await:t}},N(P.prototype),P.prototype[f]=function(){return this},t.AsyncIterator=P,t.async=function(n,o,c,u){var h=new P(l(n,o,c,u));return t.isGeneratorFunction(o)?h:h.next().then(function(t){return t.done?t.value:h.next()})},N(G),G[s]="Generator",G[h]=function(){return this},G.toString=function(){return"[object Generator]"},t.keys=function(t){var n=[];for(var o in t)n.push(o);return n.reverse(),function o(){for(;n.length;){var c=n.pop();if(c in t)return o.value=c,o.done=!1,o}return o.done=!0,o}},t.values=R,A.prototype={constructor:A,reset:function(t){if(this.prev=0,this.next=0,this.sent=this._sent=n,this.done=!1,this.delegate=null,this.method="next",this.arg=n,this.tryEntries.forEach(I),!t)for(var o in this)"t"===o.charAt(0)&&c.call(this,o)&&!isNaN(+o.slice(1))&&(this[o]=n)},stop:function(){this.done=!0;var t=this.tryEntries[0].completion;if("throw"===t.type)throw t.arg;return this.rval},dispatchException:function(t){if(this.done)throw t;var o=this;function u(c,u){return s.type="throw",s.arg=t,o.next=c,u&&(o.method="next",o.arg=n),!!u}for(var h=this.tryEntries.length-1;h>=0;--h){var f=this.tryEntries[h],s=f.completion;if("root"===f.tryLoc)return u("end");if(f.tryLoc<=this.prev){var l=c.call(f,"catchLoc"),p=c.call(f,"finallyLoc");if(l&&p){if(this.prev<f.catchLoc)return u(f.catchLoc,!0);if(this.prev<f.finallyLoc)return u(f.finallyLoc)}else if(l){if(this.prev<f.catchLoc)return u(f.catchLoc,!0)}else{if(!p)throw new Error("try statement without catch or finally");if(this.prev<f.finallyLoc)return u(f.finallyLoc)}}}},abrupt:function(t,n){for(var o=this.tryEntries.length-1;o>=0;--o){var u=this.tryEntries[o];if(u.tryLoc<=this.prev&&c.call(u,"finallyLoc")&&this.prev<u.finallyLoc){var h=u;break}}h&&("break"===t||"continue"===t)&&h.tryLoc<=n&&n<=h.finallyLoc&&(h=null);var f=h?h.completion:{};return f.type=t,f.arg=n,h?(this.method="next",this.next=h.finallyLoc,x):this.complete(f)},complete:function(t,n){if("throw"===t.type)throw t.arg;return"break"===t.type||"continue"===t.type?this.next=t.arg:"return"===t.type?(this.rval=this.arg=t.arg,this.method="return",this.next="end"):"normal"===t.type&&n&&(this.next=n),x},finish:function(t){for(var n=this.tryEntries.length-1;n>=0;--n){var o=this.tryEntries[n];if(o.finallyLoc===t)return this.complete(o.completion,o.afterLoc),I(o),x}},catch:function(t){for(var n=this.tryEntries.length-1;n>=0;--n){var o=this.tryEntries[n];if(o.tryLoc===t){var c=o.completion;if("throw"===c.type){var u=c.arg;I(o)}return u}}throw new Error("illegal catch attempt")},delegateYield:function(t,o,c){return this.delegate={iterator:R(t),resultName:o,nextLoc:c},"next"===this.method&&(this.arg=n),x}},t})("object"==typeof m?m.exports:{});try{regeneratorRuntime=t}catch(n){Function("r","regeneratorRuntime = r")(t)}},137,[]);
__d(function(g,r,i,a,m,e,d){'use strict';m.exports=function(){for(var o=arguments.length,n=new Array(o),s=0;s<o;s++)n[s]=arguments[s];if(1===n.length&&n[0]instanceof Error){var t=n[0];console.error('Error: "'+t.message+'".  Stack:\n'+t.stack)}else console.error.apply(console,n)}},138,[]);
__d(function(g,r,i,a,m,e,d){'use strict';var n=r(d[0]),s=r(d[1]),o=r(d[2]),E=r(d[3]),A=(function(){function A(){s(this,A),this.PERMISSIONS={READ_CALENDAR:'android.permission.READ_CALENDAR',WRITE_CALENDAR:'android.permission.WRITE_CALENDAR',CAMERA:'android.permission.CAMERA',READ_CONTACTS:'android.permission.READ_CONTACTS',WRITE_CONTACTS:'android.permission.WRITE_CONTACTS',GET_ACCOUNTS:'android.permission.GET_ACCOUNTS',ACCESS_FINE_LOCATION:'android.permission.ACCESS_FINE_LOCATION',ACCESS_COARSE_LOCATION:'android.permission.ACCESS_COARSE_LOCATION',RECORD_AUDIO:'android.permission.RECORD_AUDIO',READ_PHONE_STATE:'android.permission.READ_PHONE_STATE',CALL_PHONE:'android.permission.CALL_PHONE',READ_CALL_LOG:'android.permission.READ_CALL_LOG',WRITE_CALL_LOG:'android.permission.WRITE_CALL_LOG',ADD_VOICEMAIL:'com.android.voicemail.permission.ADD_VOICEMAIL',USE_SIP:'android.permission.USE_SIP',PROCESS_OUTGOING_CALLS:'android.permission.PROCESS_OUTGOING_CALLS',BODY_SENSORS:'android.permission.BODY_SENSORS',SEND_SMS:'android.permission.SEND_SMS',RECEIVE_SMS:'android.permission.RECEIVE_SMS',READ_SMS:'android.permission.READ_SMS',RECEIVE_WAP_PUSH:'android.permission.RECEIVE_WAP_PUSH',RECEIVE_MMS:'android.permission.RECEIVE_MMS',READ_EXTERNAL_STORAGE:'android.permission.READ_EXTERNAL_STORAGE',WRITE_EXTERNAL_STORAGE:'android.permission.WRITE_EXTERNAL_STORAGE'},this.RESULTS={GRANTED:'granted',DENIED:'denied',NEVER_ASK_AGAIN:'never_ask_again'}}return o(A,[{key:"checkPermission",value:function(n){return console.warn('"PermissionsAndroid.checkPermission" is deprecated. Use "PermissionsAndroid.check" instead'),E.PermissionsAndroid.checkPermission(n)}},{key:"check",value:function(n){return E.PermissionsAndroid.checkPermission(n)}},{key:"requestPermission",value:function(s,o){var E;return n.async(function(A){for(;;)switch(A.prev=A.next){case 0:return console.warn('"PermissionsAndroid.requestPermission" is deprecated. Use "PermissionsAndroid.request" instead'),A.next=3,n.awrap(this.request(s,o));case 3:return E=A.sent,A.abrupt("return",E===this.RESULTS.GRANTED);case 5:case"end":return A.stop()}},null,this)}},{key:"request",value:function(s,o){return n.async(function(A){for(;;)switch(A.prev=A.next){case 0:if(!o){A.next=6;break}return A.next=3,n.awrap(E.PermissionsAndroid.shouldShowRequestPermissionRationale(s));case 3:if(!A.sent){A.next=6;break}return A.abrupt("return",new Promise(function(n,A){E.DialogManagerAndroid.showAlert(o,function(){return A(new Error('Error showing rationale'))},function(){return n(E.PermissionsAndroid.requestPermission(s))})}));case 6:return A.abrupt("return",E.PermissionsAndroid.requestPermission(s));case 7:case"end":return A.stop()}})}},{key:"requestMultiple",value:function(n){return E.PermissionsAndroid.requestMultiplePermissions(n)}}]),A})();A=new A,m.exports=A},139,[136,22,23,8]);
__d(function(g,r,i,a,m,e,d){'use strict';var t=r(d[0]);t.registerLazyCallableModule('Systrace',function(){return r(d[1])}),t.registerLazyCallableModule('JSTimers',function(){return r(d[2])}),t.registerLazyCallableModule('HeapCapture',function(){return r(d[3])}),t.registerLazyCallableModule('SamplingProfiler',function(){return r(d[4])}),t.registerLazyCallableModule('RCTLog',function(){return r(d[5])}),t.registerLazyCallableModule('RCTDeviceEventEmitter',function(){return r(d[6])}),t.registerLazyCallableModule('RCTNativeAppEventEmitter',function(){return r(d[7])}),t.registerLazyCallableModule('PerformanceLogger',function(){return r(d[8])}),t.registerLazyCallableModule('JSDevSupportModule',function(){return r(d[9])})},140,[16,25,105,141,142,143,29,144,145,147]);
__d(function(g,r,i,a,m,e,d){'use strict';var t={captureHeap:function(t){var p=null;try{g.nativeCaptureHeap(t),console.log('HeapCapture.captureHeap succeeded: '+t)}catch(t){console.log('HeapCapture.captureHeap error: '+t.toString()),p=t.toString()}r(d[0]).JSCHeapCapture.captureComplete(t,p)}};m.exports=t},141,[8]);
__d(function(g,r,i,a,m,e,d){'use strict';var o={poke:function(o){var l=null,n=null;try{null===(n=g.pokeSamplingProfiler())?console.log('The JSC Sampling Profiler has started'):console.log('The JSC Sampling Profiler has stopped')}catch(o){console.log('Error occurred when restarting Sampling Profiler: '+o.toString()),l=o.toString()}r(d[0]).JSCSamplingProfiler.operationComplete(o,n,l)}};m.exports=o},142,[8]);
__d(function(g,r,i,a,m,e,d){'use strict';var o=r(d[0]),n={log:'log',info:'info',warn:'warn',error:'error',fatal:'error'},l=null,t={logIfNoNativeHook:function(o){for(var n=arguments.length,f=new Array(n>1?n-1:0),c=1;c<n;c++)f[c-1]=arguments[c];void 0===g.nativeLoggingHook?t.logToConsole.apply(t,[o].concat(f)):l&&'warn'===o&&l.apply(void 0,f)},logToConsole:function(l){var t,f=n[l];o(f,'Level "'+l+'" not one of '+Object.keys(n).toString());for(var c=arguments.length,v=new Array(c>1?c-1:0),s=1;s<c;s++)v[s-1]=arguments[s];(t=console)[f].apply(t,v)},setWarningHandler:function(o){l=o}};m.exports=t},143,[3]);
__d(function(g,r,i,a,m,e,d){'use strict';var t=r(d[0]);m.exports=t},144,[29]);
__d(function(g,r,i,a,m,e,d){'use strict';var n=r(d[0]),t=r(d[1]),o=g.nativeQPLTimestamp||g.nativePerformanceNow||r(d[2]),s={},c={},u={},f={},T={addTimespan:function(n,t,o){s[n]||(s[n]={description:o,totalTime:t})},startTimespan:function(t,c){s[t]||(s[t]={description:c,startTime:o()},f[t]=n.beginAsyncEvent(t))},stopTimespan:function(t){var c=s[t];c&&c.startTime&&(c.endTime||(c.endTime=o(),c.totalTime=c.endTime-(c.startTime||0),n.endAsyncEvent(t,f[t]),delete f[t]))},clear:function(){s={},c={},u={}},clearCompleted:function(){for(var n in s)s[n].totalTime&&delete s[n];c={},u={}},clearExceptTimespans:function(n){s=Object.keys(s).reduce(function(t,o){return-1!==n.indexOf(o)&&(t[o]=s[o]),t},{}),c={},u={}},currentTimestamp:function(){return o()},getTimespans:function(){return s},hasTimespan:function(n){return!!s[n]},logTimespans:function(){for(var n in s)s[n].totalTime&&t(n+': '+s[n].totalTime+'ms')},addTimespans:function(n,t){for(var o=0,s=n.length;o<s;o+=2){var c=t[o/2];T.addTimespan(c,n[o+1]-n[o],c)}},setExtra:function(n,t){c[n]||(c[n]=t)},getExtras:function(){return c},logExtras:function(){t(c)},markPoint:function(n,t){var s;u[n]||(u[n]=null!=(s=t)?s:o())},getPoints:function(){return u},logPoints:function(){for(var n in u)t(n+': '+u[n]+'ms')}};m.exports=T},145,[25,146,106]);
__d(function(g,r,i,a,m,e,d){'use strict';m.exports=function(){var n;return(n=console).log.apply(n,arguments)}},146,[]);
__d(function(g,r,i,a,m,e,d){'use strict';var _=r(d[0]).JSDevSupport,t=r(d[1]),o={getJSHierarchy:function(o){try{var E=(0,t.__SECRET_INTERNALS_DO_NOT_USE_OR_YOU_WILL_BE_FIRED.computeComponentStackForErrorReporting)(o);E?_.onSuccess(E):_.onFailure(_.ERROR_CODE_VIEW_NOT_FOUND,"Component stack doesn't exist for tag "+o)}catch(t){_.onFailure(_.ERROR_CODE_EXCEPTION,t.message)}}};m.exports=o},147,[8,77]);
__d(function(g,r,i,a,m,e,d){'use strict';g.__fetchSegment=function(t,n,c){var s=r(d[0]).SegmentFetcher;if(!s)throw new Error("SegmentFetcher is missing. Please ensure that it is included as a NativeModule.");s.fetchSegment(t,n,function(t){if(t){var n=new Error(t.message);n.code=t.code,c(n)}c(null)})}},148,[8]);
__d(function(g,r,i,a,m,e,d){'use strict';var t=r(d[0]),n={},s={},o={};e.customBubblingEventTypes=n,e.customDirectEventTypes=s,e.eventTypes=o;var u=new Map,f=new Map;function l(t){var u=t.bubblingEventTypes,f=t.directEventTypes;if(null!=u)for(var l in u)null==n[l]&&(o[l]=n[l]=u[l]);if(null!=f)for(var c in f)null==s[c]&&(o[c]=s[c]=f[c])}e.register=function(n,s){return t(!u.has(n),'Tried to register two views with the same name %s',n),u.set(n,s),n},e.get=function(n){var s;if(f.has(n))s=f.get(n);else{var o=u.get(n);'function'!=typeof o&&t(!1,'View config not found for name %s.%s',n,'string'==typeof n[0]&&/[a-z]/.test(n[0])?' Make sure to start component names with a capital letter.':''),u.set(n,null),l(s=o()),f.set(n,s)}return t(s,'View config not found for name %s',n),s}},149,[3]);
__d(function(g,r,i,a,m,e,d){'use strict';var t=r(d[0]),n={register:function(n){t.registerCallableModule('RCTEventEmitter',n)}};m.exports=n},150,[16]);
__d(function(g,r,i,a,m,e,d){'use strict';m.exports=function t(n,f){var o=arguments.length>2&&void 0!==arguments[2]?arguments[2]:-1;if(0===o)return!0;if(n===f)return!1;if('function'==typeof n&&'function'==typeof f)return!1;if('object'!=typeof n||null===n)return n!==f;if('object'!=typeof f||null===f)return!0;if(n.constructor!==f.constructor)return!0;if(Array.isArray(n)){var u=n.length;if(f.length!==u)return!0;for(var c=0;c<u;c++)if(t(n[c],f[c],o-1))return!0}else{for(var l in n)if(t(n[l],f[l],o-1))return!0;for(var v in f)if(void 0===n[v]&&void 0!==f[v])return!0}return!1}},151,[]);
__d(function(g,r,i,a,m,e,d){'use strict';r(d[0]);var n=r(d[1]),t=null,u=new Set;m.exports={currentlyFocusedField:function(){return t},focusTextInput:function(u){t!==u&&null!==u&&(t=u,n.dispatchViewManagerCommand(u,n.getViewManagerConfig('AndroidTextInput').Commands.focusTextInput,null))},blurTextInput:function(u){t===u&&null!==u&&(t=null,n.dispatchViewManagerCommand(u,n.getViewManagerConfig('AndroidTextInput').Commands.blurTextInput,null))},registerInput:function(n){u.add(n)},unregisterInput:function(n){u.delete(n)},isTextInput:function(n){return u.has(n)}}},152,[43,42]);
__d(function(g,r,i,a,m,e,d){'use strict';m.exports=r(d[0])},153,[154]);
__d(function(g,r,i,a,m,e,d){'use strict';Object.defineProperty(e,"__esModule",{value:!0});var n=null,t=!1,l=3,o=-1,u=-1,s=!1,f=!1;function c(){if(!s){var t=n.expirationTime;f?F():f=!0,C(b,t)}}function p(){var t=n,o=n.next;if(n===o)n=null;else{var s=n.previous;n=s.next=o,o.previous=s}t.next=t.previous=null,s=t.callback,o=t.expirationTime,t=t.priorityLevel;var f=l,p=u;l=t,u=o;try{var v=s()}finally{l=f,u=p}if("function"==typeof v)if(v={callback:v,priorityLevel:t,expirationTime:o,next:null,previous:null},null===n)n=v.next=v.previous=v;else{s=null,t=n;do{if(t.expirationTime>=o){s=t;break}t=t.next}while(t!==n);null===s?s=n:s===n&&(n=v,c()),(o=s.previous).next=s.previous=v,v.next=s,v.previous=o}}function v(){if(-1===o&&null!==n&&1===n.priorityLevel){s=!0;try{do{p()}while(null!==n&&1===n.priorityLevel)}finally{s=!1,null!==n?c():f=!1}}}function b(l){s=!0;var o=t;t=l;try{if(l)for(;null!==n;){var u=e.unstable_now();if(!(n.expirationTime<=u))break;do{p()}while(null!==n&&n.expirationTime<=u)}else if(null!==n)do{p()}while(null!==n&&!L())}finally{s=!1,t=o,null!==n?c():f=!1,v()}}var y,w,_=Date,x="function"==typeof setTimeout?setTimeout:void 0,h="function"==typeof clearTimeout?clearTimeout:void 0,k="function"==typeof requestAnimationFrame?requestAnimationFrame:void 0,T="function"==typeof cancelAnimationFrame?cancelAnimationFrame:void 0;function M(n){y=k(function(t){h(w),n(t)}),w=x(function(){T(y),n(e.unstable_now())},100)}if("object"==typeof performance&&"function"==typeof performance.now){var P=performance;e.unstable_now=function(){return P.now()}}else e.unstable_now=function(){return _.now()};var C,F,L,A=null;if("undefined"!=typeof window?A=window:void 0!==g&&(A=g),A&&A._schedMock){var j=A._schedMock;C=j[0],F=j[1],L=j[2],e.unstable_now=j[3]}else if("undefined"==typeof window||"function"!=typeof MessageChannel){var q=null,E=function(n){if(null!==q)try{q(n)}finally{q=null}};C=function(n){null!==q?setTimeout(C,0,n):(q=n,setTimeout(E,0,!1))},F=function(){q=null},L=function(){return!1}}else{"undefined"!=typeof console&&("function"!=typeof k&&console.error("This browser doesn't support requestAnimationFrame. Make sure that you load a polyfill in older browsers. https://fb.me/react-polyfills"),"function"!=typeof T&&console.error("This browser doesn't support cancelAnimationFrame. Make sure that you load a polyfill in older browsers. https://fb.me/react-polyfills"));var I=null,N=!1,B=-1,D=!1,O=!1,U=0,W=33,Y=33;L=function(){return U<=e.unstable_now()};var z=new MessageChannel,G=z.port2;z.port1.onmessage=function(){N=!1;var n=I,t=B;I=null,B=-1;var l=e.unstable_now(),o=!1;if(0>=U-l){if(!(-1!==t&&t<=l))return D||(D=!0,M(H)),I=n,void(B=t);o=!0}if(null!==n){O=!0;try{n(o)}finally{O=!1}}};var H=function n(t){if(null!==I){M(n);var l=t-U+Y;l<Y&&W<Y?(8>l&&(l=8),Y=l<W?W:l):W=l,U=t+Y,N||(N=!0,G.postMessage(void 0))}else D=!1};C=function(n,t){I=n,B=t,O||0>t?G.postMessage(void 0):D||(D=!0,M(H))},F=function(){I=null,N=!1,B=-1}}e.unstable_ImmediatePriority=1,e.unstable_UserBlockingPriority=2,e.unstable_NormalPriority=3,e.unstable_IdlePriority=5,e.unstable_LowPriority=4,e.unstable_runWithPriority=function(n,t){switch(n){case 1:case 2:case 3:case 4:case 5:break;default:n=3}var u=l,s=o;l=n,o=e.unstable_now();try{return t()}finally{l=u,o=s,v()}},e.unstable_next=function(n){switch(l){case 1:case 2:case 3:var t=3;break;default:t=l}var u=l,s=o;l=t,o=e.unstable_now();try{return n()}finally{l=u,o=s,v()}},e.unstable_scheduleCallback=function(t,u){var s=-1!==o?o:e.unstable_now();if("object"==typeof u&&null!==u&&"number"==typeof u.timeout)u=s+u.timeout;else switch(l){case 1:u=s+-1;break;case 2:u=s+250;break;case 5:u=s+1073741823;break;case 4:u=s+1e4;break;default:u=s+5e3}if(t={callback:t,priorityLevel:l,expirationTime:u,next:null,previous:null},null===n)n=t.next=t.previous=t,c();else{s=null;var f=n;do{if(f.expirationTime>u){s=f;break}f=f.next}while(f!==n);null===s?s=n:s===n&&(n=t,c()),(u=s.previous).next=s.previous=t,t.next=s,t.previous=u}return t},e.unstable_cancelCallback=function(t){var l=t.next;if(null!==l){if(l===t)n=null;else{t===n&&(n=l);var o=t.previous;o.next=l,l.previous=o}t.next=t.previous=null}},e.unstable_wrapCallback=function(n){var t=l;return function(){var u=l,s=o;l=t,o=e.unstable_now();try{return n.apply(this,arguments)}finally{l=u,o=s,v()}}},e.unstable_getCurrentPriorityLevel=function(){return l},e.unstable_shouldYield=function(){return!t&&(null!==n&&n.expirationTime<u||L())},e.unstable_continueExecution=function(){null!==n&&c()},e.unstable_pauseExecution=function(){},e.unstable_getFirstCallbackNode=function(){return n}},154,[]);
__d(function(g,r,i,a,m,e,d){'use strict';var n=r(d[0]),t=r(d[1]);m.exports=function(u){return n(u,function(){return t(u)})}},155,[156,157]);
__d(function(g,r,i,a,m,e,d){'use strict';var t=r(d[0]).register;m.exports=function(n,s){return t(n,s)}},156,[149]);
__d(function(g,r,i,a,m,e,d){'use strict';var t=r(d[0]),n=r(d[1]);function o(t,n){var o=Object.keys(t);if(Object.getOwnPropertySymbols){var s=Object.getOwnPropertySymbols(t);n&&(s=s.filter(function(n){return Object.getOwnPropertyDescriptor(t,n).enumerable})),o.push.apply(o,s)}return o}function s(t){for(var s=1;s<arguments.length;s++){var u=null!=arguments[s]?arguments[s]:{};s%2?o(u,!0).forEach(function(o){n(t,o,u[o])}):Object.getOwnPropertyDescriptors?Object.defineProperties(t,Object.getOwnPropertyDescriptors(u)):o(u).forEach(function(n){Object.defineProperty(t,n,Object.getOwnPropertyDescriptor(u,n))})}return t}var u=r(d[2]),c=r(d[3]),l=r(d[4]),p=r(d[5]),b=r(d[6]),f=r(d[7]),v=r(d[8]),y=r(d[9]),C=r(d[10]),E=r(d[11]);var O=!1;function w(t){c.ViewManagerNames||c.LazyViewManagersEnabled?t=T(t,c.getDefaultEventTypes()):(t.bubblingEventTypes=T(t.bubblingEventTypes,c.genericBubblingEventTypes),t.directEventTypes=T(t.directEventTypes,c.genericDirectEventTypes))}function T(t,n){if(!n)return t;if(!t)return n;for(var o in n)if(n.hasOwnProperty(o)){var s=n[o];if(t.hasOwnProperty(o)){var u=t[o];'object'==typeof s&&'object'==typeof u&&(s=T(u,s))}t[o]=s}return t}function P(t){switch(t){case'CATransform3D':return p;case'CGPoint':return b;case'CGSize':return y;case'UIEdgeInsets':return l}return null}function j(t){switch(t){case'CGColor':case'UIColor':return f;case'CGColorArray':case'UIColorArray':return h;case'CGImage':case'UIImage':case'RCTImageSource':return v;case'Color':return f;case'ColorArray':return h}return null}function h(t){return null==t?null:t.map(f)}m.exports=function(n){var o=c.getViewManagerConfig(n);C(null!=o&&null!=o.NativeProps,'requireNativeComponent: "%s" was not found in the UIManager.',n);for(var l=o.baseModuleName,p=o.bubblingEventTypes,b=o.directEventTypes,f=o.NativeProps;l;){var v=c.getViewManagerConfig(l);v?(p=s({},v.bubblingEventTypes,{},p),b=s({},v.directEventTypes,{},b),f=s({},v.NativeProps,{},f),l=v.baseModuleName):(E(!1,'Base module "%s" does not exist',l),l=null)}var y={};for(var T in f){var h=f[T],I=P(h),N=j(h);y[T]=null==I&&null==N||{diff:I,process:N}}return y.style=u,t(o,{uiViewClassName:n,validAttributes:y,bubblingEventTypes:p,directEventTypes:b}),O||(w(o),O=!0),o}},157,[11,46,55,42,158,159,160,68,161,71,3,5]);
__d(function(g,r,i,a,m,e,d){'use strict';var t={top:void 0,left:void 0,right:void 0,bottom:void 0};m.exports=function(o,f){return(o=o||t)!==(f=f||t)&&(o.top!==f.top||o.left!==f.left||o.right!==f.right||o.bottom!==f.bottom)}},158,[]);
__d(function(g,r,i,a,m,e,d){'use strict';m.exports=function(t,n){return!(t===n||t&&n&&t[12]===n[12]&&t[13]===n[13]&&t[14]===n[14]&&t[5]===n[5]&&t[10]===n[10]&&t[1]===n[1]&&t[2]===n[2]&&t[3]===n[3]&&t[4]===n[4]&&t[6]===n[6]&&t[7]===n[7]&&t[8]===n[8]&&t[9]===n[9]&&t[11]===n[11]&&t[15]===n[15])}},159,[]);
__d(function(g,r,i,a,m,e,d){'use strict';var t={x:void 0,y:void 0};m.exports=function(n,o){return(n=n||t)!==(o=o||t)&&(n.x!==o.x||n.y!==o.y)}},160,[]);
__d(function(g,r,i,a,m,e,d){'use strict';var t,n,s,u,o=r(d[0]),c=r(d[1]);function f(){if(u)return u;var t=g.nativeExtensions&&g.nativeExtensions.SourceCode;if(!t){var n=r(d[2]);t=n&&n.SourceCode}return u=t.scriptURL}function l(){if(void 0===n){var t=f(),s=t&&t.match(/^https?:\/\/.*?\//);n=s?s[0]:null}return n}function v(t){if(t){if(t.startsWith('assets://'))return null;(t=t.substring(0,t.lastIndexOf('/')+1)).includes('://')||(t='file://'+t)}return t}m.exports=function(n){if('object'==typeof n)return n;var u=o.getAssetByID(n);if(!u)return null;var p=new c(l(),(void 0===s&&(s=v(f())),s),u);return t?t(p):p.defaultAsset()},m.exports.pickScale=c.pickScale,m.exports.setCustomSourceTransformer=function(n){t=n}},161,[162,163,8]);
__d(function(g,r,i,a,m,e,d){'use strict';var t=[];m.exports={registerAsset:function(s){return t.push(s)},getAssetByID:function(s){return t[s-1]}}},162,[]);
__d(function(g,r,i,a,m,e,d){'use strict';var t=r(d[0]),s=r(d[1]),n=r(d[2]),u=(r(d[3]),r(d[4])),o=r(d[5]);function l(t){var s=c.pickScale(t.scales,n.get()),o=1===s?'':'@'+s+'x';return u.getBasePath(t)+'/'+t.name+o+'.'+t.type}function h(t){var s=c.pickScale(t.scales,n.get());return u.getAndroidResourceFolderName(t,s)+'/'+u.getAndroidResourceIdentifier(t)+'.'+t.type}var c=(function(){function c(s,n,u){t(this,c),this.serverUrl=s,this.jsbundleUrl=n,this.asset=u}return s(c,[{key:"isLoadedFromServer",value:function(){return!!this.serverUrl}},{key:"isLoadedFromFileSystem",value:function(){return!(!this.jsbundleUrl||!this.jsbundleUrl.startsWith('file://'))}},{key:"defaultAsset",value:function(){return this.isLoadedFromServer()?this.assetServerURL():this.isLoadedFromFileSystem()?this.drawableFolderInBundle():this.resourceIdentifierWithoutScale()}},{key:"assetServerURL",value:function(){return o(!!this.serverUrl,'need server to load from'),this.fromSource(this.serverUrl+l(this.asset)+"?platform=android&hash="+this.asset.hash)}},{key:"scaledAssetPath",value:function(){return this.fromSource(l(this.asset))}},{key:"scaledAssetURLNearBundle",value:function(){var t=this.jsbundleUrl||'file://';return this.fromSource(t+l(this.asset))}},{key:"resourceIdentifierWithoutScale",value:function(){return o(!0,'resource identifiers work on Android'),this.fromSource(u.getAndroidResourceIdentifier(this.asset))}},{key:"drawableFolderInBundle",value:function(){var t=this.jsbundleUrl||'file://';return this.fromSource(t+h(this.asset))}},{key:"fromSource",value:function(t){return{__packager_asset:!0,width:this.asset.width,height:this.asset.height,uri:t,scale:c.pickScale(this.asset.scales,n.get())}}}],[{key:"pickScale",value:function(t,s){for(var n=0;n<t.length;n++)if(t[n]>=s)return t[n];return t[t.length-1]||1}}]),c})();m.exports=c},163,[22,23,52,43,164,3]);
__d(function(g,r,i,a,m,e,d){'use strict';var t={.75:'ldpi',1:'mdpi',1.5:'hdpi',2:'xhdpi',3:'xxhdpi',4:'xxxhdpi'};function n(n){if(n.toString()in t)return t[n.toString()];throw new Error('no such scale '+n.toString())}var o=new Set(['gif','jpeg','jpg','png','svg','webp','xml']);function s(t){var n=t.httpServerLocation;return'/'===n[0]&&(n=n.substr(1)),n}m.exports={getAndroidAssetSuffix:n,getAndroidResourceFolderName:function(s,u){if(!o.has(s.type))return'raw';var c=n(u);if(!c)throw new Error("Don't know which android drawable suffix to use for scale: "+u+'\nAsset: '+JSON.stringify(s,null,'\t')+'\nPossible scales are:'+JSON.stringify(t,null,'\t'));return'drawable-'+c},getAndroidResourceIdentifier:function(t){return(s(t)+'/'+t.name).toLowerCase().replace(/\//g,'_').replace(/([^a-z0-9_])/g,'').replace(/^assets_/,'')},getBasePath:s}},164,[]);
__d(function(g,r,i,a,m,e,d){'use strict';var t=r(d[0]);m.exports=t('RCTActivityIndicatorView')},165,[155]);
__d(function(g,r,i,a,m,e,d){'use strict';var t=r(d[0]),n=r(d[1]),f=r(d[2]),o=n.forwardRef(function(o,s){return n.createElement(f,t({},o,{ref:s}))});o.defaultProps={styleAttr:'Normal',indeterminate:!0,animating:!0},m.exports=o},166,[11,47,167]);
__d(function(g,r,i,a,m,e,d){'use strict';var s=r(d[0]);m.exports=s('AndroidProgressBar')},167,[155]);
__d(function(g,r,i,a,m,e,d){'use strict';var t=r(d[0]),n=r(d[1]),o=r(d[2]),l=r(d[3]),u=r(d[4]),s=r(d[5]),f=r(d[6]),c=r(d[7]),h=r(d[8]),p=r(d[9]),v=r(d[10]),y=r(d[11]),b=r(d[12]),k=r(d[13]);function S(t,n){if(null==t||null==n)return!0;if(t.length!==n.length)return!0;for(var o=0;o<t.length;o++)if(t[o]!==n[o])return!0;return!1}var w=b(v.UIView,{}),x={transform:{diff:S},opacity:!0},C=b(x,{clipping:{diff:S}}),T=b(x,{fill:{diff:S},stroke:{diff:S},strokeWidth:!0,strokeCap:!0,strokeJoin:!0,strokeDash:{diff:S}}),_=b(T,{d:{diff:S}}),A=b(T,{alignment:!0,frame:{diff:function(t,n){if(t===n)return!1;if(t.font!==n.font){if(null===t.font)return!0;if(null===n.font)return!0;if(t.font.fontFamily!==n.font.fontFamily||t.font.fontSize!==n.font.fontSize||t.font.fontWeight!==n.font.fontWeight||t.font.fontStyle!==n.font.fontStyle)return!0}return S(t.lines,n.lines)}},path:{diff:S}}),R=y('ARTSurfaceView',function(){return{validAttributes:w,uiViewClassName:'ARTSurfaceView'}}),W=y('ARTGroup',function(){return{validAttributes:C,uiViewClassName:'ARTGroup'}}),J=y('ARTShape',function(){return{validAttributes:_,uiViewClassName:'ARTShape'}}),V=y('ARTText',function(){return{validAttributes:A,uiViewClassName:'ARTText'}});function G(t){return t?'string'==typeof t?t:t.length?t.join('\n'):'':''}var I=(function(s){function f(){return t(this,f),o(this,l(f).apply(this,arguments))}return u(f,s),n(f,[{key:"getChildContext",value:function(){return{isInSurface:!0}}},{key:"render",value:function(){var t=N(this.props.height,0),n=N(this.props.width,0);return h.createElement(R,{style:[this.props.style,{height:t,width:n}]},this.props.children)}}]),f})(h.Component);function N(t,n){return null==t?n:+t}I.childContextTypes={isInSurface:p.bool};var z=new c;function D(t){var n=null!=t.scaleX?t.scaleX:null!=t.scale?t.scale:1,o=null!=t.scaleY?t.scaleY:null!=t.scale?t.scale:1;return z.transformTo(1,0,0,1,0,0).move(t.x||0,t.y||0).rotate(t.rotation||0,t.originX,t.originY).scale(n,o,t.originX,t.originY),null!=t.transform&&z.transform(t.transform),[z.xx,z.yx,z.xy,z.yy,z.x,z.y]}function E(t){return!1===t.visible?0:null==t.opacity?1:+t.opacity}var F=(function(s){function f(){return t(this,f),o(this,l(f).apply(this,arguments))}return u(f,s),n(f,[{key:"render",value:function(){var t=this.props;return k(this.context.isInSurface,'ART: <Group /> must be a child of a <Surface />'),h.createElement(W,{opacity:E(t),transform:D(t)},this.props.children)}}]),f})(h.Component);F.contextTypes={isInSurface:p.bool.isRequired};var M=(function(s){function f(){return t(this,f),o(this,l(f).apply(this,arguments))}return u(f,s),n(f,[{key:"render",value:function(){var t=this.props,n=[N(t.x,0),N(t.y,0),N(t.width,0),N(t.height,0)],o=b(t);return delete o.x,delete o.y,h.createElement(W,{clipping:n,opacity:E(t),transform:D(o)},this.props.children)}}]),f})(h.Component),P=0,X=1,Y=2,O=3;function q(t,n,o){var l=new s(t);n[o+0]=l.red/255,n[o+1]=l.green/255,n[o+2]=l.blue/255,n[o+3]=l.alpha}function j(t,n,o){var l=0;if('length'in t)for(;l<t.length;)q(t[l],n,o+4*l),l++;else for(var u in t)q(t[u],n,o+4*l),l++;return o+4*l}function L(t,n,o,l,u){var s,f=0;if('length'in t)for(;f<t.length;)s=f/(t.length-1)*l,n[o+f]=u?1-s:s,f++;else for(var c in t)s=+c*l,n[o+f]=u?1-s:s,f++;return o+f}function U(t,n,o){L(t,n,j(t,n,o),1,!1)}function $(t,n,o){var l=j(t,n,o);L(t,n,l=L(t,n,l=j(t,n,l),.5,!1),.5,!0)}function B(t,n){var o=t[0],l=+n.width,u=+n.height;o===X?(t[1]*=l,t[2]*=u,t[3]*=l,t[4]*=u):o===Y&&(t[1]*=l,t[2]*=u,t[3]*=l,t[4]*=u,t[5]*=l,t[6]*=u)}function H(t,n){if(null==t)return null;if(t._brush)return t._bb&&(B(t._brush,n),t._bb=!1),t._brush;var o=new s(t);return[P,o.red/255,o.green/255,o.blue/255,o.alpha]}function K(t){if(null==t)return null;var n=new s(t);return[n.red/255,n.green/255,n.blue/255,n.alpha]}function Q(t){switch(t){case'butt':return 0;case'square':return 2;default:return 1}}function Z(t){switch(t){case'miter':return 0;case'bevel':return 2;default:return 1}}var tt=(function(s){function c(){return t(this,c),o(this,l(c).apply(this,arguments))}return u(c,s),n(c,[{key:"render",value:function(){var t=this.props,n=t.d||G(t.children),o=(n instanceof f?n:new f(n)).toJSON();return h.createElement(J,{fill:H(t.fill,t),opacity:E(t),stroke:K(t.stroke),strokeCap:Q(t.strokeCap),strokeDash:t.strokeDash||null,strokeJoin:Z(t.strokeJoin),strokeWidth:N(t.strokeWidth,1),transform:D(t),d:o})}}]),c})(h.Component),nt={},et=/^[\s"']*/,rt=/[\s"']*$/;function it(t){return t.split(',')[0].replace(et,'').replace(rt,'')}function ot(t){if(nt.hasOwnProperty(t))return nt[t];var n=/^\s*((?:(?:normal|bold|italic)\s+)*)(?:(\d+(?:\.\d+)?)[ptexm\%]*(?:\s*\/.*?)?\s+)?\s*\"?([^\"]*)/i.exec(t);if(!n)return null;var o=it(n[3]),l=+n[2]||12,u=/bold/.exec(n[1]),s=/italic/.exec(n[1]);return nt[t]={fontFamily:o,fontSize:l,fontWeight:u?'bold':'normal',fontStyle:s?'italic':'normal'},nt[t]}function lt(t){return null==t?null:'string'==typeof t?ot(t):{fontFamily:it(t.fontFamily),fontSize:+t.fontSize||12,fontWeight:null!=t.fontWeight?t.fontWeight.toString():'400',fontStyle:t.fontStyle}}var ut=/\n/g;function at(t){switch(t){case'right':return 1;case'center':return 2;default:return 0}}var st=(function(s){function c(){return t(this,c),o(this,l(c).apply(this,arguments))}return u(c,s),n(c,[{key:"render",value:function(){var t,n,o=this.props,l=o.path,u=l?(l instanceof f?l:new f(l)).toJSON():null,s=(t=o.font,n=G(o.children),{font:lt(t),lines:n.split(ut)});return h.createElement(V,{fill:H(o.fill,o),opacity:E(o),stroke:K(o.stroke),strokeCap:Q(o.strokeCap),strokeDash:o.strokeDash||null,strokeJoin:Z(o.strokeJoin),strokeWidth:N(o.strokeWidth,1),transform:D(o),alignment:at(o.alignment),frame:s,path:u})}}]),c})(h.Component);var ft={LinearGradient:function(t,n,o,l,u){var s=X;if(arguments.length<5){var f=(null==n?270:n)*Math.PI/180,c=Math.cos(f),h=-Math.sin(f),p=(Math.abs(c)+Math.abs(h))/2;n=.5-(c*=p),l=.5+c,o=.5-(h*=p),u=.5+h,this._bb=!0}else this._bb=!1;var v=[s,+n,+o,+l,+u];U(t,v,5),this._brush=v},RadialGradient:function(t,n,o,l,u,s,f){null==u&&(u=l),null==s&&(s=n),null==f&&(f=o),null==n?(n=o=l=u=s=f=.5,this._bb=!0):this._bb=!1;var c=[Y,+n,+o,2*+l,2*+u,+s,+f];$(t,c,7),this._brush=c},Pattern:function(t,n,o,l,u){this._brush=[O,t,+l||0,+u||0,+n,+o]},Transform:c,Path:f,Surface:I,Group:F,ClippingRectangle:M,Shape:tt,Text:st};m.exports=ft},168,[22,23,30,33,36,169,170,173,47,60,174,156,175,3]);
__d(function(g,r,i,a,m,e,d){var t={maroon:'#800000',red:'#ff0000',orange:'#ffA500',yellow:'#ffff00',olive:'#808000',purple:'#800080',fuchsia:"#ff00ff",white:'#ffffff',lime:'#00ff00',green:'#008000',navy:'#000080',blue:'#0000ff',aqua:'#00ffff',teal:'#008080',black:'#000000',silver:'#c0c0c0',gray:'#808080'},n=function(t,n){for(var h=[],u=0,s=t.length;u<s;u++)h[u]=n(t[u],u);return h},h=function n(h,u){if(h.isColor)this.red=h.red,this.green=h.green,this.blue=h.blue,this.alpha=h.alpha;else{var s=t[h];switch(s&&(h=s,u='hex'),typeof h){case'string':u||(u=(u=h.match(/^rgb|^hsb|^hsl/))?u[0]:'hex');break;case'object':u=u||'rgb',h=h.toString();break;case'number':u='hex',h=h.toString(16)}h=n['parse'+u.toUpperCase()](h),this.red=h[0],this.green=h[1],this.blue=h[2],this.alpha=h[3]}this.isColor=!0},u=function(t,n,h){return Math.min(h,Math.max(n,t))},s=/([-.\d]+\%?)\s*,\s*([-.\d]+\%?)\s*,\s*([-.\d]+\%?)\s*,?\s*([-.\d]*\%?)/,o=/^#?([a-f0-9]{1,2})([a-f0-9]{1,2})([a-f0-9]{1,2})([a-f0-9]{0,2})$/i;h.parseRGB=function(t){return n(t.match(s).slice(1),function(t,n){return t&&(t=parseFloat(t)*('%'==t[t.length-1]?2.55:1)),n<3?Math.round((t%=256)<0?t+256:t):u(''===t?1:Number(t),0,1)})},h.parseHEX=function(t){return 1==t.length&&(t=t+t+t),n(t.match(o).slice(1),function(t,n){return 3==n?t?parseInt(t,16)/255:1:parseInt(1==t.length?t+t:t,16)})},h.parseHSB=function(t){var h=n(t.match(s).slice(1),function(t,n){return t&&(t=parseFloat(t)),0===n?Math.round((t%=360)<0?t+360:t):n<3?u(Math.round(t),0,100):u(''===t?1:Number(t),0,1)}),o=h[3],f=Math.round(h[2]/100*255);if(0==h[1])return[f,f,f,o];var l=h[0],c=l%60,b=Math.round(h[2]*(100-h[1])/1e4*255),p=Math.round(h[2]*(6e3-h[1]*c)/6e5*255),M=Math.round(h[2]*(6e3-h[1]*(60-c))/6e5*255);switch(Math.floor(l/60)){case 0:return[f,M,b,o];case 1:return[p,f,b,o];case 2:return[b,f,M,o];case 3:return[b,p,f,o];case 4:return[M,b,f,o];default:return[f,b,p,o]}},h.parseHSL=function(t){var h=n(t.match(s).slice(1),function(t,n){return t&&(t=parseFloat(t)),0===n?Math.round((t%=360)<0?t+360:t):n<3?u(Math.round(t),0,100):u(''===t?1:Number(t),0,1)}),o=h[0]/60,f=h[1]/100,l=h[2]/100,c=h[3],b=(1-Math.abs(2*l-1))*f,p=b*(1-Math.abs(o%2-1)),M=l-b/2,v=Math.round(255*(b+M)),x=Math.round(255*(p+M)),w=Math.round(255*M);switch(Math.floor(o)){case 0:return[v,x,w,c];case 1:return[x,v,w,c];case 2:return[w,v,x,c];case 3:return[w,x,v,c];case 4:return[x,w,v,c];default:return[v,w,x,c]}};var f=function(t,n){return 1!=n[3]?t+='a':n.pop(),t+'('+n.join(', ')+')'};(h.prototype={toHSB:function(t){var n=this.red,h=this.green,u=this.blue,s=this.alpha,o=Math.max(n,h,u),l=o-Math.min(n,h,u),c=0,b=0!=l?l/o:0,p=o/255;if(b){var M=(o-n)/l,v=(o-h)/l,x=(o-u)/l;c=n==o?x-v:h==o?2+M-x:4+v-M,(c/=6)<0&&c++}var w=[Math.round(360*c),Math.round(100*b),Math.round(100*p),s];return t?w:f('hsb',w)},toHSL:function(t){var n=this.red,h=this.green,u=this.blue,s=this.alpha,o=Math.max(n,h,u),l=Math.min(n,h,u),c=o-l,b=0,p=0!=c?c/(255-Math.abs(o+l-255)):0,M=(o+l)/512;if(p){var v=(o-n)/c,x=(o-h)/c,w=(o-u)/c;b=n==o?w-x:h==o?2+v-w:4+x-v,(b/=6)<0&&b++}var S=[Math.round(360*b),Math.round(100*p),Math.round(100*M),s];return t?S:f('hsl',S)},toHEX:function(t){var h=this.alpha,u=1==(h=Math.round(255*h).toString(16)).length?h+h:h,s=n([this.red,this.green,this.blue],function(t){return 1==(t=t.toString(16)).length?'0'+t:t});return t?s.concat(u):'#'+s.join('')+('ff'==u?'':u)},toRGB:function(t){var n=[this.red,this.green,this.blue,this.alpha];return t?n:f('rgb',n)}}).toString=h.prototype.toRGB,h.hex=function(t){return new h(t,'hex')},null==this.hex&&(this.hex=h.hex),h.hsb=function(t,n,u,s){return new h([t||0,n||0,u||0,null==s?1:s],'hsb')},null==this.hsb&&(this.hsb=h.hsb),h.hsl=function(t,n,u,s){return new h([t||0,n||0,u||0,null==s?1:s],'hsl')},null==this.hsl&&(this.hsl=h.hsl),h.rgb=function(t,n,u,s){return new h([t||0,n||0,u||0,null==s?1:s],'rgb')},null==this.rgb&&(this.rgb=h.rgb),h.detach=function(t){return t=new h(t),[h.rgb(t.red,t.green,t.blue).toString(),t.alpha]},m.exports=h},169,[]);
__d(function(g,r,i,a,m,e,d){'use strict';var t=r(d[0]),n=r(d[1]),h=t(n,{initialize:function(t){this.reset(),t instanceof h?this.path=t.path.slice(0):t&&(t.applyToPath?t.applyToPath(this):this.push(t))},onReset:function(){this.path=[]},onMove:function(t,n,h,o){this.path.push(0,h,o)},onLine:function(t,n,h,o){this.path.push(2,h,o)},onBezierCurve:function(t,n,h,o,s,p,u,c){this.path.push(3,h,o,s,p,u,c)},_arcToBezier:n.prototype.onArc,onArc:function(t,n,h,o,s,p,u,c,f,l,z,T){if(u!==c||T)return this._arcToBezier(t,n,h,o,s,p,u,c,f,l,z,T);this.path.push(4,s,p,u,f,l,z?0:1)},onClose:function(){this.path.push(1)},toJSON:function(){return this.path}});m.exports=h},170,[171,172]);
__d(function(g,r,i,a,m,e,d){m.exports=function(t){for(var n={},o=0,c=arguments.length;o<c;o++){var u=arguments[o];for(var f in'function'==typeof u&&(u=u.prototype),u)n[f]=u[f]}return n.initialize||(n.initialize=function(){}),n.constructor=function(t,o,c,u,f,p,l,s){return new n.initialize(t,o,c,u,f,p,l,s)},n.constructor.prototype=n.initialize.prototype=n,n.constructor}},171,[]);
__d(function(g,r,i,a,m,e,d){var t=r(d[0]);m.exports=t({initialize:function(t){this.reset().push(t)},push:function(){var t=Array.prototype.join.call(arguments,' ').match(/[a-df-z]|[\-+]?(?:[\d\.]e[\-+]?|[^\s\-+,a-z])+/gi);if(!t)return this;for(var n,s=t[0],h=1;s;){switch(s){case'm':this.move(t[h++],t[h++]);break;case'l':this.line(t[h++],t[h++]);break;case'c':this.curve(t[h++],t[h++],t[h++],t[h++],t[h++],t[h++]);break;case's':this.curve(t[h++],t[h++],null,null,t[h++],t[h++]);break;case'q':this.curve(t[h++],t[h++],t[h++],t[h++]);break;case't':this.curve(t[h++],t[h++]);break;case'a':this.arc(t[h+5],t[h+6],t[h],t[h+1],t[h+3],!+t[h+4],t[h+2]),h+=7;break;case'h':this.line(t[h++],0);break;case'v':this.line(0,t[h++]);break;case'M':this.moveTo(t[h++],t[h++]);break;case'L':this.lineTo(t[h++],t[h++]);break;case'C':this.curveTo(t[h++],t[h++],t[h++],t[h++],t[h++],t[h++]);break;case'S':this.curveTo(t[h++],t[h++],null,null,t[h++],t[h++]);break;case'Q':this.curveTo(t[h++],t[h++],t[h++],t[h++]);break;case'T':this.curveTo(t[h++],t[h++]);break;case'A':this.arcTo(t[h+5],t[h+6],t[h],t[h+1],t[h+3],!+t[h+4],t[h+2]),h+=7;break;case'H':this.lineTo(t[h++],this.penY);break;case'V':this.lineTo(this.penX,t[h++]);break;case'Z':case'z':this.close();break;default:s=n,h--;continue}'m'==(n=s)?n='l':'M'==n&&(n='L'),s=t[h++]}return this},reset:function(){return this.penX=this.penY=0,this.penDownX=this.penDownY=null,this._pivotX=this._pivotY=0,this.onReset(),this},move:function(t,n){return this.onMove(this.penX,this.penY,this._pivotX=this.penX+=+t,this._pivotY=this.penY+=+n),this},moveTo:function(t,n){return this.onMove(this.penX,this.penY,this._pivotX=this.penX=+t,this._pivotY=this.penY=+n),this},line:function(t,n){return this.lineTo(this.penX+ +t,this.penY+ +n)},lineTo:function(t,n){return null==this.penDownX&&(this.penDownX=this.penX,this.penDownY=this.penY),this.onLine(this.penX,this.penY,this._pivotX=this.penX=+t,this._pivotY=this.penY=+n),this},curve:function(t,n,s,h,o,u){var p=this.penX,c=this.penY;return this.curveTo(p+ +t,c+ +n,null==s?null:p+ +s,null==h?null:c+ +h,null==o?null:p+ +o,null==u?null:c+ +u)},curveTo:function(t,n,s,h,o,u){var p=this.penX,c=this.penY;return null==s&&(s=+t,h=+n,t=2*p-(this._pivotX||0),n=2*c-(this._pivotY||0)),null==o?(this._pivotX=+t,this._pivotY=+n,s=((o=+s)+2*+t)/3,h=((u=+h)+2*+n)/3,t=(p+2*+t)/3,n=(c+2*+n)/3):(this._pivotX=+s,this._pivotY=+h),null==this.penDownX&&(this.penDownX=p,this.penDownY=c),this.onBezierCurve(p,c,+t,+n,+s,+h,this.penX=+o,this.penY=+u),this},arc:function(t,n,s,h,o,u,p){return this.arcTo(this.penX+ +t,this.penY+ +n,s,h,o,u,p)},arcTo:function(t,n,s,h,o,u,p){if(h=Math.abs(+h||+s||+n-this.penY),!(s=Math.abs(+s||+t-this.penX))||!h||t==this.penX&&n==this.penY)return this.lineTo(t,n);var c=this.penX,l=this.penY,v=!+u,X=!!+o,Y=p?p*Math.PI/180:0,f=Math.cos(Y),M=Math.sin(Y),b=f*(t-=c)/2+M*(n-=l)/2,T=-M*t/2+f*n/2,k=s*s*h*h,w=h*h*b*b,_=s*s*T*T,D=k-_-w;if(D<0)s*=D=Math.sqrt(1-D/k),h*=D,b=t/2,T=n/2;else{D=Math.sqrt(D/(_+w)),X==v&&(D=-D);var z=-D*T*s/h,C=D*b*h/s;b=f*z-M*C+t/2,T=M*z+f*C+n/2}var B=f/s,A=M/s,L=-M/h,I=f/h,P=Math.atan2(L*-b+I*-T,B*-b+A*-T),N=Math.atan2(L*(t-b)+I*(n-T),B*(t-b)+A*(n-T));return b+=c,T+=l,t+=c,n+=l,null==this.penDownX&&(this.penDownX=this.penX,this.penDownY=this.penY),this.onArc(c,l,this._pivotX=this.penX=t,this._pivotY=this.penY=n,b,T,s,h,P,N,!v,p),this},counterArc:function(t,n,s,h,o){return this.arc(t,n,s,h,o,!0)},counterArcTo:function(t,n,s,h,o){return this.arcTo(t,n,s,h,o,!0)},close:function(){return null!=this.penDownX&&(this.onClose(this.penX,this.penY,this.penX=this.penDownX,this.penY=this.penDownY),this.penDownX=null),this},onReset:function(){},onMove:function(t,n,s,h){},onLine:function(t,n,s,h){this.onBezierCurve(t,n,t,n,s,h,s,h)},onBezierCurve:function(t,n,s,h,o,u,p,c){var l,v,X,Y,f,M=p-t,b=c-n,T=M*M+b*b;if((f=(X=s-t)*M+(Y=h-n)*b)>T?(X-=M,Y-=b):f>0&&0!=T&&(X-=f/T*M,Y-=f/T*b),l=X*X+Y*Y,(f=(X=o-t)*M+(Y=u-n)*b)>T?(X-=M,Y-=b):f>0&&0!=T&&(X-=f/T*M,Y-=f/T*b),v=X*X+Y*Y,l<.01&&v<.01)this.onLine(t,n,p,c);else{if(isNaN(l)||isNaN(v))throw new Error('Bad input');var k=.5*(s+o),w=.5*(h+u),_=.5*(s+t),D=.5*(h+n),z=.5*(_+k),C=.5*(D+w),B=.5*(p+o),A=.5*(c+u),L=.5*(B+k),I=.5*(A+w),P=.5*(z+L),N=.5*(C+I);this.onBezierCurve(t,n,_,D,z,C,P,N),this.onBezierCurve(P,N,L,I,B,A,p,c)}},onArc:function(t,n,s,h,o,u,p,c,l,v,X,Y){var f=Y?Y*Math.PI/180:0,M=Math.cos(f),b=Math.sin(f),T=M*p,k=-b*c,w=b*p,_=M*c,D=v-l;D<0&&!X?D+=2*Math.PI:D>0&&X&&(D-=2*Math.PI);for(var z=Math.ceil(Math.abs(D/(Math.PI/2))),C=D/z,B=1.3333333333333333*Math.tan(C/4),A=Math.cos(l),L=Math.sin(l),I=0;I<z;I++){var P=A-B*L,N=L+B*A;l+=C;var q=(A=Math.cos(l))+B*(L=Math.sin(l)),y=L-B*A;this.onBezierCurve(t,n,o+T*P+k*N,u+w*P+_*N,o+T*q+k*y,u+w*q+_*y,t=o+T*A+k*L,n=u+w*A+_*L)}},onClose:function(t,n,s,h){this.onLine(t,n,s,h)}})},172,[171]);
__d(function(g,r,i,a,m,e,d){var t=r(d[0]);function s(t,s,h,x,y,n){return t&&'object'==typeof t&&(s=t.yx,x=t.yy,n=t.y,h=t.xy,y=t.x,t=t.xx),this.xx=null==t?1:t,this.yx=s||0,this.xy=h||0,this.yy=null==x?1:x,this.x=(null==y?this.x:y)||0,this.y=(null==n?this.y:n)||0,this._transform(),this}m.exports=t({initialize:s,_transform:function(){},xx:1,yx:0,x:0,xy:0,yy:1,y:0,transform:function(t,s,h,x,y,n){var o=this;return t&&'object'==typeof t&&(s=t.yx,x=t.yy,n=t.y,h=t.xy,y=t.x,t=t.xx),y||(y=0),n||(n=0),this.transformTo(o.xx*t+o.xy*s,o.yx*t+o.yy*s,o.xx*h+o.xy*x,o.yx*h+o.yy*x,o.xx*y+o.xy*n+o.x,o.yx*y+o.yy*n+o.y)},transformTo:s,translate:function(t,s){return this.transform(1,0,0,1,t,s)},move:function(t,s){return this.x+=t||0,this.y+=s||0,this._transform(),this},scale:function(t,s){return null==s&&(s=t),this.transform(t,0,0,s,0,0)},rotate:function(t,s,h){null!=s&&null!=h||(s=(this.left||0)+(this.width||0)/2,h=(this.top||0)+(this.height||0)/2);var x=t*Math.PI/180,y=Math.sin(x),n=Math.cos(x);this.transform(1,0,0,1,s,h);return this.transformTo(n*this.xx-y*this.yx,y*this.xx+n*this.yx,n*this.xy-y*this.yy,y*this.xy+n*this.yy,this.x,this.y).transform(1,0,0,1,-s,-h)},moveTo:function(t,s){return this.transformTo(this.xx,this.yx,this.xy,this.yy,t,s)},rotateTo:function(t,s,h){var x=this.yx/this.xx>this.yy/this.xy?-1:1;return(this.xx<0?this.xy>=0:this.xy<0)&&(x=-x),this.rotate(t-180*Math.atan2(x*this.yx,x*this.xx)/Math.PI,s,h)},scaleTo:function(t,s){var h=Math.sqrt(this.xx*this.xx+this.yx*this.yx);return this.xx/=h,this.yx/=h,h=Math.sqrt(this.yy*this.yy+this.xy*this.xy),this.yy/=h,this.xy/=h,this.scale(t,s)},resizeTo:function(t,s){var h=this.width,x=this.height;return h&&x?this.scaleTo(t/h,s/x):this},inversePoint:function(t,s){var h=this.xx,x=this.yx,y=this.xy,n=this.yy,o=this.x,u=this.y,f=x*y-h*n;return 0==f?null:{x:(n*(o-t)+y*(s-u))/f,y:(h*(u-s)+x*(t-o))/f}},point:function(t,s){return{x:this.xx*t+this.xy*s+this.x,y:this.yx*t+this.yy*s+this.y}}})},173,[171]);
__d(function(g,r,i,a,m,e,d){'use strict';var t=r(d[0]);function c(t,c){var s=Object.keys(t);if(Object.getOwnPropertySymbols){var n=Object.getOwnPropertySymbols(t);c&&(n=n.filter(function(c){return Object.getOwnPropertyDescriptor(t,c).enumerable})),s.push.apply(s,n)}return s}var s=r(d[1]),n={};n.UIView={pointerEvents:!0,accessible:!0,accessibilityActions:!0,accessibilityLabel:!0,accessibilityComponentType:!0,accessibilityLiveRegion:!0,accessibilityRole:!0,accessibilityStates:!0,accessibilityTraits:!0,accessibilityHint:!0,importantForAccessibility:!0,nativeID:!0,testID:!0,renderToHardwareTextureAndroid:!0,shouldRasterizeIOS:!0,onLayout:!0,onAccessibilityAction:!0,onAccessibilityTap:!0,onMagicTap:!0,onAccessibilityEscape:!0,collapsable:!0,needsOffscreenAlphaCompositing:!0,style:s},n.RCTView=(function(s){for(var n=1;n<arguments.length;n++){var o=null!=arguments[n]?arguments[n]:{};n%2?c(o,!0).forEach(function(c){t(s,c,o[c])}):Object.getOwnPropertyDescriptors?Object.defineProperties(s,Object.getOwnPropertyDescriptors(o)):c(o).forEach(function(t){Object.defineProperty(s,t,Object.getOwnPropertyDescriptor(o,t))})}return s})({},n.UIView,{removeClippedSubviews:!0}),m.exports=n},174,[46,55]);
__d(function(g,r,i,a,m,e,d){"use strict";var t=r(d[0]);m.exports=function(n,u){var c={};return t(c,n),t(c,u),c}},175,[176]);
__d(function(g,r,i,a,m,e,d){"use strict";var t=r(d[0]),c=t.checkMergeObjectArg,n=t.checkMergeIntoObjectArg;m.exports=function(t,o){if(n(t),null!=o)for(var f in c(o),o)Object.prototype.hasOwnProperty.call(o,f)&&(t[f]=o[f])}},176,[177]);
__d(function(g,r,i,a,m,e,d){'use strict';var t=r(d[0]),n=function(t){return'object'!=typeof t||t instanceof Date||null===t},c={MAX_MERGE_DEPTH:36,isTerminal:n,normalizeMergeArg:function(t){return void 0===t||null===t?{}:t},checkMergeArrayArgs:function(n,c){t(Array.isArray(n)&&Array.isArray(c),'Tried to merge arrays, instead got %s and %s.',n,c)},checkMergeObjectArgs:function(t,n){c.checkMergeObjectArg(t),c.checkMergeObjectArg(n)},checkMergeObjectArg:function(c){t(!n(c)&&!Array.isArray(c),'Tried to merge an object, instead got %s.',c)},checkMergeIntoObjectArg:function(c){t(!(n(c)&&'function'!=typeof c||Array.isArray(c)),'Tried to merge into an object, instead got %s.',c)},checkMergeLevel:function(n){t(n<36,"Maximum deep merge depth exceeded. You may be attempting to merge circular structures in an unsupported way.")},checkArrayStrategy:function(n){t(void 0===n||n in c.ArrayStrategies,"You must provide an array strategy to deep merge functions to instruct the deep merge how to resolve merging two arrays.")},ArrayStrategies:{Clobber:'Clobber',Concat:'Concat',IndexByIndex:'IndexByIndex'}};m.exports=c},177,[3]);
__d(function(g,r,i,a,m,e,d){'use strict';var t=r(d[0]),o=r(d[1]),n=r(d[2]),s=r(d[3]),c=r(d[4]),l=r(d[5]);function u(t,o){var n=Object.keys(t);if(Object.getOwnPropertySymbols){var s=Object.getOwnPropertySymbols(t);o&&(s=s.filter(function(o){return Object.getOwnPropertyDescriptor(t,o).enumerable})),n.push.apply(n,s)}return n}r(d[6]);var b=r(d[7]),p=r(d[8]),f=r(d[9]),y=r(d[10]),h=(r(d[11]),r(d[12])),O=r(d[13]),v=(function(t){function u(){return o(this,u),s(this,c(u).apply(this,arguments))}return l(u,t),n(u,[{key:"render",value:function(){var t=this.props,o=t.accessibilityLabel,n=t.color,s=t.onPress,c=t.title,l=t.hasTVPreferredFocus,u=t.disabled,p=t.testID,v=[P.button],D=[P.text];n&&v.push({backgroundColor:n});var j=[];u&&(v.push(P.buttonDisabled),D.push(P.textDisabled),j.push('disabled')),O('string'==typeof c,'The title prop of a Button must be a string');var w=c.toUpperCase(),x=y;return b.createElement(x,{accessibilityLabel:o,accessibilityRole:"button",accessibilityStates:j,hasTVPreferredFocus:l,testID:p,disabled:u,onPress:s},b.createElement(h,{style:v},b.createElement(f,{style:D,disabled:u},w)))}}]),u})(b.Component),P=p.create({button:{elevation:4,backgroundColor:'#2196F3',borderRadius:2},text:(function(o){for(var n=1;n<arguments.length;n++){var s=null!=arguments[n]?arguments[n]:{};n%2?u(s,!0).forEach(function(n){t(o,n,s[n])}):Object.getOwnPropertyDescriptors?Object.defineProperties(o,Object.getOwnPropertyDescriptors(s)):u(s).forEach(function(t){Object.defineProperty(o,t,Object.getOwnPropertyDescriptor(s,t))})}return o})({textAlign:'center',padding:8},{color:'white',fontWeight:'500'}),buttonDisabled:{elevation:0,backgroundColor:'#dfdfdf'},textDisabled:{color:'#a1a1a1'}});m.exports=v},178,[46,22,23,30,33,36,43,47,51,179,192,200,74,3]);
__d(function(g,r,i,a,m,e,d){'use strict';var t=r(d[0]),n=r(d[1]),o=r(d[2]),s=r(d[3]),l=r(d[4]),u=r(d[5]),p=r(d[6]),c=r(d[7]);function f(t,n){var o=Object.keys(t);if(Object.getOwnPropertySymbols){var s=Object.getOwnPropertySymbols(t);n&&(s=s.filter(function(n){return Object.getOwnPropertyDescriptor(t,n).enumerable})),o.push.apply(o,s)}return o}function h(t){for(var n=1;n<arguments.length;n++){var o=null!=arguments[n]?arguments[n]:{};n%2?f(o,!0).forEach(function(n){c(t,n,o[n])}):Object.getOwnPropertyDescriptors?Object.defineProperties(t,Object.getOwnPropertyDescriptors(o)):f(o).forEach(function(n){Object.defineProperty(t,n,Object.getOwnPropertyDescriptor(o,n))})}return t}var R=r(d[8]),b=r(d[9]),v=r(d[10]),H=r(d[11]),y=r(d[12]),T=r(d[13]),P=r(d[14]),S=r(d[15]),O=r(d[16]),w={top:20,left:20,right:20,bottom:30},x={validAttributes:h({},v.UIView,{isHighlighted:!0,numberOfLines:!0,ellipsizeMode:!0,allowFontScaling:!0,maxFontSizeMultiplier:!0,disabled:!0,selectable:!0,selectionColor:!0,adjustsFontSizeToFit:!0,minimumFontScale:!0,textBreakStrategy:!0,onTextLayout:!0}),directEventTypes:{topTextLayout:{registrationName:'onTextLayout'}},uiViewClassName:'RCTText'},C=(function(c){function f(){var t,o;n(this,f);for(var p=arguments.length,c=new Array(p),R=0;R<p;R++)c[R]=arguments[R];return(o=s(this,(t=l(f)).call.apply(t,[this].concat(c)))).state=h({},y.Mixin.touchableGetInitialState(),{isHighlighted:!1,createResponderHandlers:o._createResponseHandlers.bind(u(o)),responseHandlers:null}),o}return p(f,c),o(f,[{key:"render",value:function(){var n=this.props;return M(n)&&(n=h({},n,{},this.state.responseHandlers,{isHighlighted:this.state.isHighlighted})),null!=n.selectionColor&&(n=h({},n,{selectionColor:O(n.selectionColor)})),b.createElement(H.Consumer,null,function(o){return o?b.createElement(V,t({},n,{ref:n.forwardedRef})):b.createElement(H.Provider,{value:!0},b.createElement(j,t({},n,{ref:n.forwardedRef})))})}},{key:"_createResponseHandlers",value:function(){var t=this;return{onStartShouldSetResponder:function(){var n=t.props.onStartShouldSetResponder,o=null!=n&&n()||M(t.props);return o&&t._attachTouchHandlers(),o},onResponderGrant:function(n,o){S(t.touchableHandleResponderGrant)(n,o),null!=t.props.onResponderGrant&&t.props.onResponderGrant.call(t,n,o)},onResponderMove:function(n){S(t.touchableHandleResponderMove)(n),null!=t.props.onResponderMove&&t.props.onResponderMove.call(t,n)},onResponderRelease:function(n){S(t.touchableHandleResponderRelease)(n),null!=t.props.onResponderRelease&&t.props.onResponderRelease.call(t,n)},onResponderTerminate:function(n){S(t.touchableHandleResponderTerminate)(n),null!=t.props.onResponderTerminate&&t.props.onResponderTerminate.call(t,n)},onResponderTerminationRequest:function(){var n=t.props.onResponderTerminationRequest;return!!S(t.touchableHandleResponderTerminationRequest)()&&(null==n||n())}}}},{key:"_attachTouchHandlers",value:function(){var t=this;if(null==this.touchableGetPressRectOffset){for(var n in y.Mixin)'function'==typeof y.Mixin[n]&&(this[n]=y.Mixin[n].bind(this));this.touchableHandleActivePressIn=function(){!t.props.suppressHighlighting&&M(t.props)&&t.setState({isHighlighted:!0})},this.touchableHandleActivePressOut=function(){!t.props.suppressHighlighting&&M(t.props)&&t.setState({isHighlighted:!1})},this.touchableHandlePress=function(n){null!=t.props.onPress&&t.props.onPress(n)},this.touchableHandleLongPress=function(n){null!=t.props.onLongPress&&t.props.onLongPress(n)},this.touchableGetPressRectOffset=function(){return null==t.props.pressRetentionOffset?w:t.props.pressRetentionOffset}}}}],[{key:"getDerivedStateFromProps",value:function(t,n){return null==n.responseHandlers&&M(t)?{responseHandlers:n.createResponderHandlers()}:null}}]),f})(b.Component);C.defaultProps={accessible:!0,allowFontScaling:!0,ellipsizeMode:'tail'},C.viewConfig=x;var M=function(t){return null!=t.onPress||null!=t.onLongPress||null!=t.onStartShouldSetResponder},j=P(x.uiViewClassName,function(){return x}),V=null==T.getViewManagerConfig('RCTVirtualText')?j:P('RCTVirtualText',function(){return{validAttributes:h({},v.UIView,{isHighlighted:!0,maxFontSizeMultiplier:!0}),uiViewClassName:'RCTVirtualText'}}),E=b.forwardRef(function(n,o){return b.createElement(C,t({},n,{forwardedRef:o}))});E.displayName='Text',E.propTypes=R,m.exports=E},179,[11,22,23,30,33,32,36,46,180,47,174,75,184,42,156,191,68]);
__d(function(g,r,i,a,m,e,d){'use strict';var o=r(d[0]),n=r(d[1]),t=r(d[2]),l=r(d[3]),s=t(r(d[4]));m.exports={ellipsizeMode:l.oneOf(['head','middle','tail','clip']),numberOfLines:l.number,textBreakStrategy:l.oneOf(['simple','highQuality','balanced']),onLayout:l.func,onPress:l.func,onLongPress:l.func,pressRetentionOffset:n,selectable:l.bool,selectionColor:o,suppressHighlighting:l.bool,style:s,testID:l.string,nativeID:l.string,allowFontScaling:l.bool,maxFontSizeMultiplier:l.number,accessible:l.bool,adjustsFontSizeToFit:l.bool,minimumFontScale:l.number,disabled:l.bool}},180,[57,181,182,60,66]);
__d(function(g,r,i,a,m,e,d){'use strict';var t=r(d[0]),n=t.shape({top:t.number,left:t.number,bottom:t.number,right:t.number});m.exports=n},181,[60]);
__d(function(g,r,i,a,m,e,d){'use strict';var n=r(d[0]),t=r(d[1]);m.exports=function(o){var c=n(o);return function(n,o,u,v){var f=n;n[o]&&((f={})[o]=t(n[o]));for(var p=arguments.length,s=new Array(p>4?p-4:0),l=4;l<p;l++)s[l-4]=arguments[l];return c.apply(void 0,[f,o,u,v].concat(s))}}},182,[183,73]);
__d(function(g,r,i,a,m,e,d){'use strict';var n=r(d[0]),t=r(d[1]);m.exports=function(o){function l(l,c,s,u,p){if(c[s]){var f=c[s],y=typeof f;'object'!==y&&n(!1,"Invalid "+(p||'(unknown)')+" `"+s+"` of type `"+y+"` supplied to `"+u+"`, expected `object`.");for(var v=t(c[s],o),b=arguments.length,j=new Array(b>5?b-5:0),k=5;k<b;k++)j[k-5]=arguments[k];for(var w in v){var O=o[w];O||n(!1,"Invalid props."+s+" key `"+w+"` supplied to `"+u+"`.\nBad object: "+JSON.stringify(c[s],null,'  ')+'\nValid keys: '+JSON.stringify(Object.keys(o),null,'  '));var J=O.apply(void 0,[f,w,u,p].concat(j));J&&n(!1,J.message+'\nBad object: '+JSON.stringify(c[s],null,'  '))}}else l&&n(!1,"Required object `"+s+"` was not specified in `"+u+"`.")}function c(n,t,o,c){for(var s=arguments.length,u=new Array(s>4?s-4:0),p=4;p<s;p++)u[p-4]=arguments[p];return l.apply(void 0,[!1,n,t,o,c].concat(u))}return c.isRequired=l.bind(null,!0),c}},183,[3,175]);
__d(function(g,r,i,a,m,e,d){'use strict';var E=r(d[0]),t=r(d[1]);function R(E,t){var R=Object.keys(E);if(Object.getOwnPropertySymbols){var o=Object.getOwnPropertySymbols(E);t&&(o=o.filter(function(t){return Object.getOwnPropertyDescriptor(E,t).enumerable})),R.push.apply(R,o)}return R}function o(E){for(var o=1;o<arguments.length;o++){var _=null!=arguments[o]?arguments[o]:{};o%2?R(_,!0).forEach(function(R){t(E,R,_[R])}):Object.getOwnPropertyDescriptors?Object.defineProperties(E,Object.getOwnPropertyDescriptors(_)):R(_).forEach(function(t){Object.defineProperty(E,t,Object.getOwnPropertyDescriptor(_,t))})}return E}var _=r(d[2]),s=r(d[3]),n=r(d[4]),S=(r(d[5]),r(d[6])),l=r(d[7]),u=r(d[8]),h=r(d[9]),N=(r(d[10]),r(d[11])),O=(r(d[12]),function(E){var t=E.touches,R=E.changedTouches,o=t&&t.length>0,_=R&&R.length>0;return!o&&_?R[0]:o?t[0]:E}),P=N({NOT_RESPONDER:null,RESPONDER_INACTIVE_PRESS_IN:null,RESPONDER_INACTIVE_PRESS_OUT:null,RESPONDER_ACTIVE_PRESS_IN:null,RESPONDER_ACTIVE_PRESS_OUT:null,RESPONDER_ACTIVE_LONG_PRESS_IN:null,RESPONDER_ACTIVE_LONG_PRESS_OUT:null,ERROR:null}),T={NOT_RESPONDER:!1,RESPONDER_INACTIVE_PRESS_IN:!1,RESPONDER_INACTIVE_PRESS_OUT:!1,RESPONDER_ACTIVE_PRESS_IN:!1,RESPONDER_ACTIVE_PRESS_OUT:!1,RESPONDER_ACTIVE_LONG_PRESS_IN:!1,RESPONDER_ACTIVE_LONG_PRESS_OUT:!1,ERROR:!1},c=o({},T,{RESPONDER_ACTIVE_PRESS_OUT:!0,RESPONDER_ACTIVE_PRESS_IN:!0}),D=o({},T,{RESPONDER_INACTIVE_PRESS_IN:!0,RESPONDER_ACTIVE_PRESS_IN:!0,RESPONDER_ACTIVE_LONG_PRESS_IN:!0}),A=o({},T,{RESPONDER_ACTIVE_LONG_PRESS_IN:!0}),I=N({DELAY:null,RESPONDER_GRANT:null,RESPONDER_RELEASE:null,RESPONDER_TERMINATED:null,ENTER_PRESS_RECT:null,LEAVE_PRESS_RECT:null,LONG_PRESS_DETECTED:null}),b={NOT_RESPONDER:{DELAY:P.ERROR,RESPONDER_GRANT:P.RESPONDER_INACTIVE_PRESS_IN,RESPONDER_RELEASE:P.ERROR,RESPONDER_TERMINATED:P.ERROR,ENTER_PRESS_RECT:P.ERROR,LEAVE_PRESS_RECT:P.ERROR,LONG_PRESS_DETECTED:P.ERROR},RESPONDER_INACTIVE_PRESS_IN:{DELAY:P.RESPONDER_ACTIVE_PRESS_IN,RESPONDER_GRANT:P.ERROR,RESPONDER_RELEASE:P.NOT_RESPONDER,RESPONDER_TERMINATED:P.NOT_RESPONDER,ENTER_PRESS_RECT:P.RESPONDER_INACTIVE_PRESS_IN,LEAVE_PRESS_RECT:P.RESPONDER_INACTIVE_PRESS_OUT,LONG_PRESS_DETECTED:P.ERROR},RESPONDER_INACTIVE_PRESS_OUT:{DELAY:P.RESPONDER_ACTIVE_PRESS_OUT,RESPONDER_GRANT:P.ERROR,RESPONDER_RELEASE:P.NOT_RESPONDER,RESPONDER_TERMINATED:P.NOT_RESPONDER,ENTER_PRESS_RECT:P.RESPONDER_INACTIVE_PRESS_IN,LEAVE_PRESS_RECT:P.RESPONDER_INACTIVE_PRESS_OUT,LONG_PRESS_DETECTED:P.ERROR},RESPONDER_ACTIVE_PRESS_IN:{DELAY:P.ERROR,RESPONDER_GRANT:P.ERROR,RESPONDER_RELEASE:P.NOT_RESPONDER,RESPONDER_TERMINATED:P.NOT_RESPONDER,ENTER_PRESS_RECT:P.RESPONDER_ACTIVE_PRESS_IN,LEAVE_PRESS_RECT:P.RESPONDER_ACTIVE_PRESS_OUT,LONG_PRESS_DETECTED:P.RESPONDER_ACTIVE_LONG_PRESS_IN},RESPONDER_ACTIVE_PRESS_OUT:{DELAY:P.ERROR,RESPONDER_GRANT:P.ERROR,RESPONDER_RELEASE:P.NOT_RESPONDER,RESPONDER_TERMINATED:P.NOT_RESPONDER,ENTER_PRESS_RECT:P.RESPONDER_ACTIVE_PRESS_IN,LEAVE_PRESS_RECT:P.RESPONDER_ACTIVE_PRESS_OUT,LONG_PRESS_DETECTED:P.ERROR},RESPONDER_ACTIVE_LONG_PRESS_IN:{DELAY:P.ERROR,RESPONDER_GRANT:P.ERROR,RESPONDER_RELEASE:P.NOT_RESPONDER,RESPONDER_TERMINATED:P.NOT_RESPONDER,ENTER_PRESS_RECT:P.RESPONDER_ACTIVE_LONG_PRESS_IN,LEAVE_PRESS_RECT:P.RESPONDER_ACTIVE_LONG_PRESS_OUT,LONG_PRESS_DETECTED:P.RESPONDER_ACTIVE_LONG_PRESS_IN},RESPONDER_ACTIVE_LONG_PRESS_OUT:{DELAY:P.ERROR,RESPONDER_GRANT:P.ERROR,RESPONDER_RELEASE:P.NOT_RESPONDER,RESPONDER_TERMINATED:P.NOT_RESPONDER,ENTER_PRESS_RECT:P.RESPONDER_ACTIVE_LONG_PRESS_IN,LEAVE_PRESS_RECT:P.RESPONDER_ACTIVE_LONG_PRESS_OUT,LONG_PRESS_DETECTED:P.ERROR},error:{DELAY:P.NOT_RESPONDER,RESPONDER_GRANT:P.RESPONDER_INACTIVE_PRESS_IN,RESPONDER_RELEASE:P.NOT_RESPONDER,RESPONDER_TERMINATED:P.NOT_RESPONDER,ENTER_PRESS_RECT:P.NOT_RESPONDER,LEAVE_PRESS_RECT:P.NOT_RESPONDER,LONG_PRESS_DETECTED:P.NOT_RESPONDER}},p={componentDidMount:function(){s.isTV&&(this._tvEventHandler=new u,this._tvEventHandler.enable(this,function(E,t){var R=S.findNodeHandle(E);t.dispatchConfig={},R===t.tag&&('focus'===t.eventType?E.touchableHandleFocus(t):'blur'===t.eventType?E.touchableHandleBlur(t):'select'===t.eventType&&E.touchableHandlePress&&!E.props.disabled&&E.touchableHandlePress(t))}))},componentWillUnmount:function(){this._tvEventHandler&&(this._tvEventHandler.disable(),delete this._tvEventHandler),this.touchableDelayTimeout&&clearTimeout(this.touchableDelayTimeout),this.longPressDelayTimeout&&clearTimeout(this.longPressDelayTimeout),this.pressOutDelayTimeout&&clearTimeout(this.pressOutDelayTimeout)},touchableGetInitialState:function(){return{touchable:{touchState:void 0,responderID:null}}},touchableHandleResponderTerminationRequest:function(){return!this.props.rejectResponderTermination},touchableHandleStartShouldSetResponder:function(){return!this.props.disabled},touchableLongPressCancelsPress:function(){return!0},touchableHandleResponderGrant:function(E){var t=E.currentTarget;E.persist(),this.pressOutDelayTimeout&&clearTimeout(this.pressOutDelayTimeout),this.pressOutDelayTimeout=null,this.state.touchable.touchState=P.NOT_RESPONDER,this.state.touchable.responderID=t,this._receiveSignal(I.RESPONDER_GRANT,E);var R=void 0!==this.touchableGetHighlightDelayMS?Math.max(this.touchableGetHighlightDelayMS(),0):130;0!==(R=isNaN(R)?130:R)?this.touchableDelayTimeout=setTimeout(this._handleDelay.bind(this,E),R):this._handleDelay(E);var o=void 0!==this.touchableGetLongPressDelayMS?Math.max(this.touchableGetLongPressDelayMS(),10):370;o=isNaN(o)?370:o,this.longPressDelayTimeout=setTimeout(this._handleLongDelay.bind(this,E),o+R)},touchableHandleResponderRelease:function(E){this._receiveSignal(I.RESPONDER_RELEASE,E)},touchableHandleResponderTerminate:function(E){this._receiveSignal(I.RESPONDER_TERMINATED,E)},touchableHandleResponderMove:function(E){if(this.state.touchable.positionOnActivate){var t=this.state.touchable.positionOnActivate,R=this.state.touchable.dimensionsOnActivate,o=this.touchableGetPressRectOffset?this.touchableGetPressRectOffset():{left:20,right:20,top:20,bottom:20},_=o.left,s=o.top,n=o.right,S=o.bottom,l=this.touchableGetHitSlop?this.touchableGetHitSlop():null;l&&(_+=l.left||0,s+=l.top||0,n+=l.right||0,S+=l.bottom||0);var u=O(E.nativeEvent),h=u&&u.pageX,N=u&&u.pageY;if(this.pressInLocation)this._getDistanceBetweenPoints(h,N,this.pressInLocation.pageX,this.pressInLocation.pageY)>10&&this._cancelLongPressDelayTimeout();if(h>t.left-_&&N>t.top-s&&h<t.left+R.width+n&&N<t.top+R.height+S)this._receiveSignal(I.ENTER_PRESS_RECT,E),this.state.touchable.touchState===P.RESPONDER_INACTIVE_PRESS_IN&&this._cancelLongPressDelayTimeout();else this._cancelLongPressDelayTimeout(),this._receiveSignal(I.LEAVE_PRESS_RECT,E)}},touchableHandleFocus:function(E){this.props.onFocus&&this.props.onFocus(E)},touchableHandleBlur:function(E){this.props.onBlur&&this.props.onBlur(E)},_remeasureMetricsOnActivation:function(){var E=this.state.touchable.responderID;null!=E&&h.measure(E,this._handleQueryLayout)},_handleQueryLayout:function(E,t,R,o,s,S){(E||t||R||o||s||S)&&(this.state.touchable.positionOnActivate&&n.release(this.state.touchable.positionOnActivate),this.state.touchable.dimensionsOnActivate&&_.release(this.state.touchable.dimensionsOnActivate),this.state.touchable.positionOnActivate=n.getPooled(s,S),this.state.touchable.dimensionsOnActivate=_.getPooled(R,o))},_handleDelay:function(E){this.touchableDelayTimeout=null,this._receiveSignal(I.DELAY,E)},_handleLongDelay:function(E){this.longPressDelayTimeout=null;var t=this.state.touchable.touchState;t!==P.RESPONDER_ACTIVE_PRESS_IN&&t!==P.RESPONDER_ACTIVE_LONG_PRESS_IN?console.error('Attempted to transition from state `'+t+'` to `'+P.RESPONDER_ACTIVE_LONG_PRESS_IN+"`, which is not supported. This is most likely due to `Touchable.longPressDelayTimeout` not being cancelled."):this._receiveSignal(I.LONG_PRESS_DETECTED,E)},_receiveSignal:function(E,t){var R=this.state.touchable.responderID,o=this.state.touchable.touchState,_=b[o]&&b[o][E];if(R||E!==I.RESPONDER_RELEASE){if(!_)throw new Error('Unrecognized signal `'+E+'` or state `'+o+'` for Touchable responder `'+R+'`');if(_===P.ERROR)throw new Error('Touchable cannot transition from `'+o+'` to `'+E+'` for responder `'+R+'`');o!==_&&(this._performSideEffectsForTransition(o,_,E,t),this.state.touchable.touchState=_)}},_cancelLongPressDelayTimeout:function(){this.longPressDelayTimeout&&clearTimeout(this.longPressDelayTimeout),this.longPressDelayTimeout=null},_isHighlight:function(E){return E===P.RESPONDER_ACTIVE_PRESS_IN||E===P.RESPONDER_ACTIVE_LONG_PRESS_IN},_savePressInLocation:function(E){var t=O(E.nativeEvent),R=t&&t.pageX,o=t&&t.pageY,_=t&&t.locationX,s=t&&t.locationY;this.pressInLocation={pageX:R,pageY:o,locationX:_,locationY:s}},_getDistanceBetweenPoints:function(E,t,R,o){var _=E-R,s=t-o;return Math.sqrt(_*_+s*s)},_performSideEffectsForTransition:function(E,t,R,o){var _=this._isHighlight(E),s=this._isHighlight(t);(R===I.RESPONDER_TERMINATED||R===I.RESPONDER_RELEASE)&&this._cancelLongPressDelayTimeout();var n=E===P.NOT_RESPONDER&&t===P.RESPONDER_INACTIVE_PRESS_IN,S=!c[E]&&c[t];if((n||S)&&this._remeasureMetricsOnActivation(),D[E]&&R===I.LONG_PRESS_DETECTED&&this.touchableHandleLongPress&&this.touchableHandleLongPress(o),s&&!_?this._startHighlight(o):!s&&_&&this._endHighlight(o),D[E]&&R===I.RESPONDER_RELEASE){var l=!!this.props.onLongPress,u=A[E]&&(!l||!this.touchableLongPressCancelsPress());(!A[E]||u)&&this.touchableHandlePress&&(s||_||(this._startHighlight(o),this._endHighlight(o)),this._playTouchSound(),this.touchableHandlePress(o))}this.touchableDelayTimeout&&clearTimeout(this.touchableDelayTimeout),this.touchableDelayTimeout=null},_playTouchSound:function(){h.playTouchSound()},_startHighlight:function(E){this._savePressInLocation(E),this.touchableHandleActivePressIn&&this.touchableHandleActivePressIn(E)},_endHighlight:function(E){var t=this;this.touchableHandleActivePressOut&&(this.touchableGetPressOutDelayMS&&this.touchableGetPressOutDelayMS()?this.pressOutDelayTimeout=setTimeout(function(){t.touchableHandleActivePressOut(E)},this.touchableGetPressOutDelayMS()):this.touchableHandleActivePressOut(E))},withoutDefaultFocusAndBlur:{}},C=(p.touchableHandleFocus,p.touchableHandleBlur,E(p,["touchableHandleFocus","touchableHandleBlur"]));p.withoutDefaultFocusAndBlur=C;var L={Mixin:p,TOUCH_TARGET_DEBUG:!1,renderDebugView:function(E){E.color,E.hitSlop;if(!L.TOUCH_TARGET_DEBUG)return null;throw Error('Touchable.TOUCH_TARGET_DEBUG should not be enabled in prod!')}};l.create({debug:{position:'absolute',borderWidth:1,borderStyle:'dashed'}});m.exports=L},184,[9,46,185,43,187,47,77,51,188,42,74,189,58]);
__d(function(g,r,i,a,m,e,d){'use strict';var t=r(d[0]),o=t.twoArgumentPooler;function n(t,o){this.width=t,this.height=o}n.prototype.destructor=function(){this.width=null,this.height=null},n.getPooledFromElement=function(t){return n.getPooled(t.offsetWidth,t.offsetHeight)},t.addPoolingTo(n,o),m.exports=n},185,[186]);
__d(function(g,r,i,a,m,e,d){'use strict';var t=r(d[0]),n=function(t){if(this.instancePool.length){var n=this.instancePool.pop();return this.call(n,t),n}return new this(t)},o=function(n){t(n instanceof this,'Trying to release an instance into a pool of a different type.'),n.destructor(),this.instancePool.length<this.poolSize&&this.instancePool.push(n)},s=n,l={addPoolingTo:function(t,n){var l=t;return l.instancePool=[],l.getPooled=n||s,l.poolSize||(l.poolSize=10),l.release=o,l},oneArgumentPooler:n,twoArgumentPooler:function(t,n){if(this.instancePool.length){var o=this.instancePool.pop();return this.call(o,t,n),o}return new this(t,n)},threeArgumentPooler:function(t,n,o){if(this.instancePool.length){var s=this.instancePool.pop();return this.call(s,t,n,o),s}return new this(t,n,o)},fourArgumentPooler:function(t,n,o,s){if(this.instancePool.length){var l=this.instancePool.pop();return this.call(l,t,n,o,s),l}return new this(t,n,o,s)}};m.exports=l},186,[3]);
__d(function(g,r,i,a,m,e,d){'use strict';var t=r(d[0]),o=t.twoArgumentPooler;function n(t,o){this.left=t,this.top=o}n.prototype.destructor=function(){this.left=null,this.top=null},t.addPoolingTo(n,o),m.exports=n},187,[186]);
__d(function(g,r,i,a,m,e,d){'use strict';r(d[0]);var t=r(d[1]).TVNavigationEventEmitter,n=r(d[2]);function v(){this.__nativeTVNavigationEventListener=null,this.__nativeTVNavigationEventEmitter=null}v.prototype.enable=function(v,o){this.__nativeTVNavigationEventEmitter=new n(t),this.__nativeTVNavigationEventListener=this.__nativeTVNavigationEventEmitter.addListener('onHWKeyEvent',function(t){o&&o(v,t)})},v.prototype.disable=function(){this.__nativeTVNavigationEventListener&&(this.__nativeTVNavigationEventListener.remove(),delete this.__nativeTVNavigationEventListener),this.__nativeTVNavigationEventEmitter&&delete this.__nativeTVNavigationEventEmitter},m.exports=v},188,[43,8,117]);
__d(function(g,r,i,a,m,e,d){'use strict';var n=r(d[0]);m.exports=function(t){var o,s={};for(o in t instanceof Object&&!Array.isArray(t)||n(!1),t)t.hasOwnProperty(o)&&(s[o]=o);return s}},189,[190]);
__d(function(g,r,i,a,m,e,d){'use strict';var n=function(n){if(void 0===n)throw new Error('invariant(...): Second argument must be a string.')};m.exports=function(o,t){for(var f=arguments.length,s=new Array(f>2?f-2:0),u=2;u<f;u++)s[u-2]=arguments[u];if(n(t),!o){var c;if(void 0===t)c=new Error("Minified exception occurred; use the non-minified dev environment for the full error message and additional helpful warnings.");else{var v=0;(c=new Error(t.replace(/%s/g,function(){return String(s[v++])}))).name='Invariant Violation'}throw c.framesToPop=1,c}}},190,[]);
__d(function(g,r,i,a,m,e,d){'use strict';function t(t,o){if(null!=t)return t;var n=new Error(void 0!==o?o:'Got unexpected '+t);throw n.framesToPop=1,n}m.exports=t,m.exports.default=t,Object.defineProperty(m.exports,'__esModule',{value:!0})},191,[]);
__d(function(g,r,i,a,m,e,d){'use strict';var t=r(d[0]);function o(t,o){var s=Object.keys(t);if(Object.getOwnPropertySymbols){var n=Object.getOwnPropertySymbols(t);o&&(n=n.filter(function(o){return Object.getOwnPropertyDescriptor(t,o).enumerable})),s.push.apply(s,n)}return s}function s(s){for(var n=1;n<arguments.length;n++){var p=null!=arguments[n]?arguments[n]:{};n%2?o(p,!0).forEach(function(o){t(s,o,p[o])}):Object.getOwnPropertyDescriptors?Object.defineProperties(s,Object.getOwnPropertyDescriptors(p)):o(p).forEach(function(t){Object.defineProperty(s,t,Object.getOwnPropertyDescriptor(p,t))})}return s}var n=r(d[1]),p=r(d[2]),c=r(d[3]),l=r(d[4]),u=r(d[5]),h=r(d[6]),b=r(d[7]),f=r(d[8]),y=r(d[9]),P=r(d[10]),R=r(d[11]),v=c.shape({type:c.oneOf(['RippleAndroid']),color:c.number,borderless:c.bool}),S=c.shape({type:c.oneOf(['ThemeAttrAndroid']),attribute:c.string.isRequired}),O=c.oneOfType([v,S]),T={top:20,left:20,right:20,bottom:30},H=y({displayName:'TouchableNativeFeedback',propTypes:s({},h.propTypes,{background:O,hasTVPreferredFocus:c.bool,useForeground:c.bool}),statics:{SelectableBackground:function(){return{type:'ThemeAttrAndroid',attribute:'selectableItemBackground'}},SelectableBackgroundBorderless:function(){return{type:'ThemeAttrAndroid',attribute:'selectableItemBackgroundBorderless'}},Ripple:function(t,o){return{type:'RippleAndroid',color:R(t),borderless:o}},canUseNativeForeground:function(){return n.Version>=23}},mixins:[u.Mixin],getDefaultProps:function(){return{background:this.SelectableBackground()}},getInitialState:function(){return this.touchableGetInitialState()},componentDidMount:function(){P(this.props)},UNSAFE_componentWillReceiveProps:function(t){P(t)},touchableHandleActivePressIn:function(t){this.props.onPressIn&&this.props.onPressIn(t),this._dispatchPressedStateChange(!0),this.pressInLocation&&this._dispatchHotspotUpdate(this.pressInLocation.locationX,this.pressInLocation.locationY)},touchableHandleActivePressOut:function(t){this.props.onPressOut&&this.props.onPressOut(t),this._dispatchPressedStateChange(!1)},touchableHandlePress:function(t){this.props.onPress&&this.props.onPress(t)},touchableHandleLongPress:function(t){this.props.onLongPress&&this.props.onLongPress(t)},touchableGetPressRectOffset:function(){return this.props.pressRetentionOffset||T},touchableGetHitSlop:function(){return this.props.hitSlop},touchableGetHighlightDelayMS:function(){return this.props.delayPressIn},touchableGetLongPressDelayMS:function(){return this.props.delayLongPress},touchableGetPressOutDelayMS:function(){return this.props.delayPressOut},_handleResponderMove:function(t){this.touchableHandleResponderMove(t),this._dispatchHotspotUpdate(t.nativeEvent.locationX,t.nativeEvent.locationY)},_dispatchHotspotUpdate:function(t,o){b.dispatchViewManagerCommand(l.findNodeHandle(this),b.getViewManagerConfig('RCTView').Commands.hotspotUpdate,[t||0,o||0])},_dispatchPressedStateChange:function(t){b.dispatchViewManagerCommand(l.findNodeHandle(this),b.getViewManagerConfig('RCTView').Commands.setPressed,[t])},render:function(){var o,n=p.Children.only(this.props.children),c=n.props.children;u.TOUCH_TARGET_DEBUG&&n.type===f&&(Array.isArray(c)||(c=[c]),c.push(u.renderDebugView({color:'brown',hitSlop:this.props.hitSlop}))),this.props.useForeground&&!H.canUseNativeForeground()&&console.warn("Requested foreground ripple, but it is not available on this version of Android. Consider calling TouchableNativeFeedback.canUseNativeForeground() and using a different Touchable if the result is false.");var l=this.props.useForeground&&H.canUseNativeForeground()?'nativeForegroundAndroid':'nativeBackgroundAndroid',h=s({},n.props,(t(o={},l,this.props.background),t(o,"accessible",!1!==this.props.accessible),t(o,"accessibilityLabel",this.props.accessibilityLabel),t(o,"accessibilityRole",this.props.accessibilityRole),t(o,"accessibilityStates",this.props.accessibilityStates),t(o,"children",c),t(o,"testID",this.props.testID),t(o,"onLayout",this.props.onLayout),t(o,"hitSlop",this.props.hitSlop),t(o,"isTVSelectable",!0),t(o,"hasTVPreferredFocus",this.props.hasTVPreferredFocus),t(o,"onStartShouldSetResponder",this.touchableHandleStartShouldSetResponder),t(o,"onResponderTerminationRequest",this.touchableHandleResponderTerminationRequest),t(o,"onResponderGrant",this.touchableHandleResponderGrant),t(o,"onResponderMove",this._handleResponderMove),t(o,"onResponderRelease",this.touchableHandleResponderRelease),t(o,"onResponderTerminate",this.touchableHandleResponderTerminate),o));return p.cloneElement(n,h)}});m.exports=H},192,[46,43,47,60,77,184,193,42,74,194,198,68]);
__d(function(g,r,i,a,m,e,d){'use strict';var s=r(d[0]),t=r(d[1]),o=r(d[2]),n=r(d[3]),c=r(d[4]),p=r(d[5]),l=r(d[6]),h=r(d[7]),u=h.DeprecatedAccessibilityComponentTypes,b=h.DeprecatedAccessibilityRoles,y=h.DeprecatedAccessibilityStates,f=h.DeprecatedAccessibilityTraits,P={top:20,left:20,right:20,bottom:30},R=p({displayName:'TouchableWithoutFeedback',mixins:[n.Mixin],propTypes:{accessible:o.bool,accessibilityLabel:o.node,accessibilityHint:o.string,accessibilityComponentType:o.oneOf(u),accessibilityRole:o.oneOf(b),accessibilityStates:o.arrayOf(o.oneOf(y)),accessibilityTraits:o.oneOfType([o.oneOf(f),o.arrayOf(o.oneOf(f))]),onFocus:o.func,onBlur:o.func,disabled:o.bool,onPress:o.func,onPressIn:o.func,onPressOut:o.func,onLayout:o.func,onLongPress:o.func,nativeID:o.string,testID:o.string,delayPressIn:o.number,delayPressOut:o.number,delayLongPress:o.number,pressRetentionOffset:s,hitSlop:s},getInitialState:function(){return this.touchableGetInitialState()},componentDidMount:function(){l(this.props)},UNSAFE_componentWillReceiveProps:function(s){l(s)},touchableHandlePress:function(s){this.props.onPress&&this.props.onPress(s)},touchableHandleActivePressIn:function(s){this.props.onPressIn&&this.props.onPressIn(s)},touchableHandleActivePressOut:function(s){this.props.onPressOut&&this.props.onPressOut(s)},touchableHandleLongPress:function(s){this.props.onLongPress&&this.props.onLongPress(s)},touchableGetPressRectOffset:function(){return this.props.pressRetentionOffset||P},touchableGetHitSlop:function(){return this.props.hitSlop},touchableGetHighlightDelayMS:function(){return this.props.delayPressIn||0},touchableGetLongPressDelayMS:function(){return 0===this.props.delayLongPress?0:this.props.delayLongPress||500},touchableGetPressOutDelayMS:function(){return this.props.delayPressOut||0},render:function(){var s=t.Children.only(this.props.children),o=s.props.children;return n.TOUCH_TARGET_DEBUG&&s.type===c&&(o=t.Children.toArray(o)).push(n.renderDebugView({color:'red',hitSlop:this.props.hitSlop})),t.cloneElement(s,{accessible:!1!==this.props.accessible,accessibilityLabel:this.props.accessibilityLabel,accessibilityHint:this.props.accessibilityHint,accessibilityComponentType:this.props.accessibilityComponentType,accessibilityRole:this.props.accessibilityRole,accessibilityStates:this.props.accessibilityStates,accessibilityTraits:this.props.accessibilityTraits,nativeID:this.props.nativeID,testID:this.props.testID,onLayout:this.props.onLayout,hitSlop:this.props.hitSlop,onStartShouldSetResponder:this.touchableHandleStartShouldSetResponder,onResponderTerminationRequest:this.touchableHandleResponderTerminationRequest,onResponderGrant:this.touchableHandleResponderGrant,onResponderMove:this.touchableHandleResponderMove,onResponderRelease:this.touchableHandleResponderRelease,onResponderTerminate:this.touchableHandleResponderTerminate,children:o})}});m.exports=R},193,[181,47,60,184,74,194,198,199]);
__d(function(g,r,i,a,m,e,d){'use strict';var t=r(d[0]),o=r(d[1]);if(void 0===t)throw Error("create-react-class could not find the React object. If you are using script tags, make sure that React is being loaded before create-react-class.");var c=(new t.Component).updater;m.exports=o(t.Component,t.isValidElement,c)},194,[48,195]);
__d(function(g,r,i,a,m,e,d){'use strict';var t=r(d[0]),n=r(d[1]),o=r(d[2]),s='mixins';m.exports=function(p,c,u){var l=[],E={mixins:'DEFINE_MANY',statics:'DEFINE_MANY',propTypes:'DEFINE_MANY',contextTypes:'DEFINE_MANY',childContextTypes:'DEFINE_MANY',getDefaultProps:'DEFINE_MANY_MERGED',getInitialState:'DEFINE_MANY_MERGED',getChildContext:'DEFINE_MANY_MERGED',render:'DEFINE_ONCE',componentWillMount:'DEFINE_MANY',componentDidMount:'DEFINE_MANY',componentWillReceiveProps:'DEFINE_MANY',shouldComponentUpdate:'DEFINE_ONCE',componentWillUpdate:'DEFINE_MANY',componentDidUpdate:'DEFINE_MANY',componentWillUnmount:'DEFINE_MANY',UNSAFE_componentWillMount:'DEFINE_MANY',UNSAFE_componentWillReceiveProps:'DEFINE_MANY',UNSAFE_componentWillUpdate:'DEFINE_MANY',updateComponent:'OVERRIDE_BASE'},f={getDerivedStateFromProps:'DEFINE_MANY_MERGED'},h={displayName:function(t,n){t.displayName=n},mixins:function(t,n){if(n)for(var o=0;o<n.length;o++)N(t,n[o])},childContextTypes:function(n,o){n.childContextTypes=t({},n.childContextTypes,o)},contextTypes:function(n,o){n.contextTypes=t({},n.contextTypes,o)},getDefaultProps:function(t,n){t.getDefaultProps?t.getDefaultProps=M(t.getDefaultProps,n):t.getDefaultProps=n},propTypes:function(n,o){n.propTypes=t({},n.propTypes,o)},statics:function(t,n){_(t,n)},autobind:function(){}};function y(t,n){var s=E.hasOwnProperty(n)?E[n]:null;P.hasOwnProperty(n)&&o('OVERRIDE_BASE'===s,"ReactClassInterface: You are attempting to override `%s` from your class specification. Ensure that your method names do not overlap with React methods.",n),t&&o('DEFINE_MANY'===s||'DEFINE_MANY_MERGED'===s,"ReactClassInterface: You are attempting to define `%s` on your component more than once. This conflict may be due to a mixin.",n)}function N(t,n){if(n){o('function'!=typeof n,"ReactClass: You're attempting to use a component class or function as a mixin. Instead, just use a regular object."),o(!c(n),"ReactClass: You're attempting to use a component as a mixin. Instead, just use a regular object.");var p=t.prototype,u=p.__reactAutoBindPairs;for(var l in n.hasOwnProperty(s)&&h.mixins(t,n.mixins),n)if(n.hasOwnProperty(l)&&l!==s){var f=n[l],N=p.hasOwnProperty(l);if(y(N,l),h.hasOwnProperty(l))h[l](t,f);else{var _=E.hasOwnProperty(l);if('function'!=typeof f||_||N||!1===n.autobind)if(N){var D=E[l];o(_&&('DEFINE_MANY_MERGED'===D||'DEFINE_MANY'===D),"ReactClass: Unexpected spec policy %s for key %s when mixing in component specs.",D,l),'DEFINE_MANY_MERGED'===D?p[l]=M(p[l],f):'DEFINE_MANY'===D&&(p[l]=I(p[l],f))}else p[l]=f;else u.push(l,f),p[l]=f}}}}function _(t,n){if(n)for(var s in n){var p=n[s];if(n.hasOwnProperty(s)){if(o(!(s in h),"ReactClass: You are attempting to define a reserved property, `%s`, that shouldn't be on the \"statics\" key. Define it as an instance property instead; it will still be accessible on the constructor.",s),s in t){var c=f.hasOwnProperty(s)?f[s]:null;return o('DEFINE_MANY_MERGED'===c,"ReactClass: You are attempting to define `%s` on your component more than once. This conflict may be due to a mixin.",s),void(t[s]=M(t[s],p))}t[s]=p}}}function D(t,n){for(var s in o(t&&n&&'object'==typeof t&&'object'==typeof n,'mergeIntoWithNoDuplicateKeys(): Cannot merge non-objects.'),n)n.hasOwnProperty(s)&&(o(void 0===t[s],"mergeIntoWithNoDuplicateKeys(): Tried to merge two objects with the same key: `%s`. This conflict may be due to a mixin; in particular, this may be caused by two getInitialState() or getDefaultProps() methods returning objects with clashing keys.",s),t[s]=n[s]);return t}function M(t,n){return function(){var o=t.apply(this,arguments),s=n.apply(this,arguments);if(null==o)return s;if(null==s)return o;var p={};return D(p,o),D(p,s),p}}function I(t,n){return function(){t.apply(this,arguments),n.apply(this,arguments)}}function A(t,n){return n.bind(t)}function F(t){for(var n=t.__reactAutoBindPairs,o=0;o<n.length;o+=2){var s=n[o],p=n[o+1];t[s]=A(t,p)}}var Y={componentDidMount:function(){this.__isMounted=!0}},v={componentWillUnmount:function(){this.__isMounted=!1}},P={replaceState:function(t,n){this.updater.enqueueReplaceState(this,t,n)},isMounted:function(){return!!this.__isMounted}},R=function(){};return t(R.prototype,p.prototype,P),function(t){var s=function(t,p,c){this.__reactAutoBindPairs.length&&F(this),this.props=t,this.context=p,this.refs=n,this.updater=c||u,this.state=null;var l=this.getInitialState?this.getInitialState():null;o('object'==typeof l&&!Array.isArray(l),'%s.getInitialState(): must return an object or null',s.displayName||'ReactCompositeComponent'),this.state=l};for(var p in s.prototype=new R,s.prototype.constructor=s,s.prototype.__reactAutoBindPairs=[],l.forEach(N.bind(null,s)),N(s,Y),N(s,t),N(s,v),s.getDefaultProps&&(s.defaultProps=s.getDefaultProps()),o(s.prototype.render,'createClass(...): Class specification must implement a `render` method.'),E)s.prototype[p]||(s.prototype[p]=null);return s}}},195,[50,196,197]);
__d(function(g,r,i,a,m,e,d){'use strict';m.exports={}},196,[]);
__d(function(g,r,i,a,m,e,d){'use strict';var n=function(n){};m.exports=function(o,t,f,s,u,c,l,v){if(n(t),!o){var p;if(void 0===t)p=new Error("Minified exception occurred; use the non-minified dev environment for the full error message and additional helpful warnings.");else{var h=[f,s,u,c,l,v],w=0;(p=new Error(t.replace(/%s/g,function(){return h[w++]}))).name='Invariant Violation'}throw p.framesToPop=1,p}}},197,[]);
__d(function(g,r,i,a,m,e,d){'use strict';var n=r(d[0]);m.exports=function(s){n(!(s.delayPressIn<0||s.delayPressOut<0||s.delayLongPress<0),'Touchable components cannot have negative delay properties')}},198,[3]);
__d(function(g,r,i,a,m,e,d){'use strict';m.exports={DeprecatedAccessibilityTraits:['none','button','link','header','search','image','selected','plays','key','text','summary','disabled','frequentUpdates','startsMedia','adjustable','allowsDirectInteraction','pageTurn'],DeprecatedAccessibilityComponentTypes:['none','button','radiobutton_checked','radiobutton_unchecked'],DeprecatedAccessibilityRoles:['none','button','link','search','image','keyboardkey','text','adjustable','imagebutton','header','summary'],DeprecatedAccessibilityStates:['selected','disabled']}},199,[]);
__d(function(g,r,i,a,m,e,d){'use strict';var t=r(d[0]);function s(t,s){var o=Object.keys(t);if(Object.getOwnPropertySymbols){var n=Object.getOwnPropertySymbols(t);s&&(n=n.filter(function(s){return Object.getOwnPropertyDescriptor(t,s).enumerable})),o.push.apply(o,n)}return o}function o(o){for(var n=1;n<arguments.length;n++){var p=null!=arguments[n]?arguments[n]:{};n%2?s(p,!0).forEach(function(s){t(o,s,p[s])}):Object.getOwnPropertyDescriptors?Object.defineProperties(o,Object.getOwnPropertyDescriptors(p)):s(p).forEach(function(t){Object.defineProperty(o,t,Object.getOwnPropertyDescriptor(p,t))})}return o}var n=r(d[1]),p=r(d[2]),c=r(d[3]),l=r(d[4]),h=r(d[5]),u=r(d[6]),y=r(d[7]),b=r(d[8]),f=r(d[9]),P=r(d[10]),O=r(d[11]),v={top:20,left:20,right:20,bottom:30},S=f({displayName:'TouchableOpacity',mixins:[y.Mixin.withoutDefaultFocusAndBlur,c],propTypes:o({},b.propTypes,{activeOpacity:u.number,hasTVPreferredFocus:u.bool,tvParallaxProperties:u.object}),getDefaultProps:function(){return{activeOpacity:.2}},getInitialState:function(){return o({},this.touchableGetInitialState(),{anim:new n.Value(this._getChildStyleOpacityWithDefault())})},componentDidMount:function(){P(this.props)},UNSAFE_componentWillReceiveProps:function(t){P(t)},componentDidUpdate:function(t,s){this.props.disabled!==t.disabled&&this._opacityInactive(250)},setOpacityTo:function(t,s){n.timing(this.state.anim,{toValue:t,duration:s,easing:p.inOut(p.quad),useNativeDriver:!0}).start()},touchableHandleActivePressIn:function(t){'onResponderGrant'===t.dispatchConfig.registrationName?this._opacityActive(0):this._opacityActive(150),this.props.onPressIn&&this.props.onPressIn(t)},touchableHandleActivePressOut:function(t){this._opacityInactive(250),this.props.onPressOut&&this.props.onPressOut(t)},touchableHandleFocus:function(t){l.isTV&&this._opacityActive(150),this.props.onFocus&&this.props.onFocus(t)},touchableHandleBlur:function(t){l.isTV&&this._opacityInactive(250),this.props.onBlur&&this.props.onBlur(t)},touchableHandlePress:function(t){this.props.onPress&&this.props.onPress(t)},touchableHandleLongPress:function(t){this.props.onLongPress&&this.props.onLongPress(t)},touchableGetPressRectOffset:function(){return this.props.pressRetentionOffset||v},touchableGetHitSlop:function(){return this.props.hitSlop},touchableGetHighlightDelayMS:function(){return this.props.delayPressIn||0},touchableGetLongPressDelayMS:function(){return 0===this.props.delayLongPress?0:this.props.delayLongPress||500},touchableGetPressOutDelayMS:function(){return this.props.delayPressOut},_opacityActive:function(t){this.setOpacityTo(this.props.activeOpacity,t)},_opacityInactive:function(t){this.setOpacityTo(this._getChildStyleOpacityWithDefault(),t)},_getChildStyleOpacityWithDefault:function(){var t=O(this.props.style)||{};return null==t.opacity?1:t.opacity},render:function(){return h.createElement(n.View,{accessible:!1!==this.props.accessible,accessibilityLabel:this.props.accessibilityLabel,accessibilityHint:this.props.accessibilityHint,accessibilityRole:this.props.accessibilityRole,accessibilityStates:this.props.accessibilityStates,style:[this.props.style,{opacity:this.state.anim}],nativeID:this.props.nativeID,testID:this.props.testID,onLayout:this.props.onLayout,isTVSelectable:!0,hasTVPreferredFocus:this.props.hasTVPreferredFocus,tvParallaxProperties:this.props.tvParallaxProperties,hitSlop:this.props.hitSlop,onStartShouldSetResponder:this.touchableHandleStartShouldSetResponder,onResponderTerminationRequest:this.touchableHandleResponderTerminationRequest,onResponderGrant:this.touchableHandleResponderGrant,onResponderMove:this.touchableHandleResponderMove,onResponderRelease:this.touchableHandleResponderRelease,onResponderTerminate:this.touchableHandleResponderTerminate},this.props.children,y.renderDebugView({color:'cyan',hitSlop:this.props.hitSlop}))}});m.exports=S},200,[46,201,228,262,43,47,60,184,193,194,198,73]);
__d(function(g,r,i,a,m,e,d){'use strict';var t=r(d[0]),n=t(r(d[1]));function o(){var n=t(r(d[2]));return o=function(){return n},n}function c(t,n){var o=Object.keys(t);if(Object.getOwnPropertySymbols){var c=Object.getOwnPropertySymbols(t);n&&(c=c.filter(function(n){return Object.getOwnPropertyDescriptor(t,n).enumerable})),o.push.apply(o,c)}return o}var u=o().default.isTesting?r(d[3]):r(d[4]);m.exports=(function(t){for(var o=1;o<arguments.length;o++){var u=null!=arguments[o]?arguments[o]:{};o%2?c(u,!0).forEach(function(o){(0,n.default)(t,o,u[o])}):Object.getOwnPropertyDescriptors?Object.defineProperties(t,Object.getOwnPropertyDescriptors(u)):c(u).forEach(function(n){Object.defineProperty(t,n,Object.getOwnPropertyDescriptor(u,n))})}return t})({get FlatList(){return r(d[5])},get Image(){return r(d[6])},get ScrollView(){return r(d[7])},get SectionList(){return r(d[8])},get Text(){return r(d[9])},get View(){return r(d[10])}},u)},201,[1,46,43,202,211,231,250,256,257,260,261]);
__d(function(g,r,i,a,m,e,d){'use strict';var t=r(d[0]),n=t.AnimatedEvent,o=t.attachNativeEvent,u=r(d[1]),c=r(d[2]),f=r(d[3]),l=r(d[4]),s=r(d[5]),v=r(d[6]),p=r(d[7]),E={start:function(){},stop:function(){},reset:function(){},_startNativeLoop:function(){},_isUsingNativeDriver:function(){return!1}};m.exports={Value:s,ValueXY:v,Interpolation:c,Node:f,decay:function(t,n){return E},timing:function(t,n){return E},spring:function(t,n){return E},add:u.add,subtract:u.subtract,divide:u.divide,multiply:u.multiply,modulo:u.modulo,diffClamp:u.diffClamp,delay:function(t){return E},sequence:function(t){return E},parallel:function(t,n){return E},stagger:function(t,n){return E},loop:function(t){(arguments.length>1&&void 0!==arguments[1]?arguments[1]:{}).iterations;return E},event:function(t,n){return null},createAnimatedComponent:p,attachNativeEvent:o,forkEvent:u.forkEvent,unforkEvent:u.unforkEvent,Event:n,__PropsOnlyForTests:l}},202,[203,211,205,206,217,204,222,230]);
__d(function(g,r,i,a,m,e,d){'use strict';var t=r(d[0]),n=r(d[1]),s=r(d[2]),v=r(d[3]),o=r(d[4]),c=r(d[5]),_=r(d[3]).shouldUseNativeDriver;function l(t,n,_){var l=[];c(_[0]&&_[0].nativeEvent,'Native driven events only support animated values contained inside `nativeEvent`.'),(function t(n,v){if(n instanceof s)n.__makeNative(),l.push({nativeEventPath:v,animatedValueTag:n.__getNativeTag()});else if('object'==typeof n)for(var o in n)t(n[o],v.concat(o))})(_[0].nativeEvent,[]);var h=o.findNodeHandle(t);return l.forEach(function(t){v.API.addAnimatedEventToView(h,n,t)}),{detach:function(){l.forEach(function(t){v.API.removeAnimatedEventFromView(h,n,t.animatedValueTag)})}}}var h=(function(){function v(n){var s=arguments.length>1&&void 0!==arguments[1]?arguments[1]:{};t(this,v),this._listeners=[],this._argMapping=n,s.listener&&this.__addListener(s.listener),this._callListeners=this._callListeners.bind(this),this._attachedEvent=null,this.__isNative=_(s)}return n(v,[{key:"__addListener",value:function(t){this._listeners.push(t)}},{key:"__removeListener",value:function(t){this._listeners=this._listeners.filter(function(n){return n!==t})}},{key:"__attach",value:function(t,n){c(this.__isNative,'Only native driven events need to be attached.'),this._attachedEvent=l(t,n,this._argMapping)}},{key:"__detach",value:function(t,n){c(this.__isNative,'Only native driven events need to be detached.'),this._attachedEvent&&this._attachedEvent.detach()}},{key:"__getHandler",value:function(){var t=this;return this.__isNative?this._callListeners:function(){for(var n=arguments.length,v=new Array(n),o=0;o<n;o++)v[o]=arguments[o];var c=function t(n,v,o){if('number'==typeof v&&n instanceof s)n.setValue(v);else if('object'==typeof n)for(var c in n)t(n[c],v[c],c)};t.__isNative||t._argMapping.forEach(function(t,n){c(t,v[n])}),t._callListeners.apply(t,v)}}},{key:"_callListeners",value:function(){for(var t=arguments.length,n=new Array(t),s=0;s<t;s++)n[s]=arguments[s];this._listeners.forEach(function(t){return t.apply(void 0,n)})}},{key:"_validateMapping",value:function(){}}]),v})();m.exports={AnimatedEvent:h,attachNativeEvent:l}},203,[22,23,204,207,77,3]);
__d(function(g,r,i,a,m,e,d){'use strict';var t=r(d[0]),n=r(d[1]),s=r(d[2]),_=r(d[3]),u=r(d[4]),l=r(d[5]),o=r(d[6]),h=r(d[7]),v=r(d[8]),f=r(d[9]),c=f.API,p=1;function k(t){var n=new Set;!(function t(s){'function'==typeof s.update?n.add(s):s.__getChildren().forEach(t)})(t),n.forEach(function(t){return t.update()})}var N=(function(N){function y(n){var u;return t(this,y),(u=s(this,_(y).call(this)))._startingValue=u._value=n,u._offset=0,u._animation=null,u._listeners={},u}return l(y,h),n(y,[{key:"__detach",value:function(){this.stopAnimation(),u(_(y.prototype),"__detach",this).call(this)}},{key:"__getValue",value:function(){return this._value+this._offset}},{key:"__makeNative",value:function(){u(_(y.prototype),"__makeNative",this).call(this),Object.keys(this._listeners).length&&this._startListeningToNativeValueUpdates()}},{key:"setValue",value:function(t){this._animation&&(this._animation.stop(),this._animation=null),this._updateValue(t,!this.__isNative),this.__isNative&&c.setAnimatedNodeValue(this.__getNativeTag(),t)}},{key:"setOffset",value:function(t){this._offset=t,this.__isNative&&c.setAnimatedNodeOffset(this.__getNativeTag(),t)}},{key:"flattenOffset",value:function(){this._value+=this._offset,this._offset=0,this.__isNative&&c.flattenAnimatedNodeOffset(this.__getNativeTag())}},{key:"extractOffset",value:function(){this._offset+=this._value,this._value=0,this.__isNative&&c.extractAnimatedNodeOffset(this.__getNativeTag())}},{key:"addListener",value:function(t){var n=String(p++);return this._listeners[n]=t,this.__isNative&&this._startListeningToNativeValueUpdates(),n}},{key:"removeListener",value:function(t){delete this._listeners[t],this.__isNative&&0===Object.keys(this._listeners).length&&this._stopListeningForNativeValueUpdates()}},{key:"removeAllListeners",value:function(){this._listeners={},this.__isNative&&this._stopListeningForNativeValueUpdates()}},{key:"_startListeningToNativeValueUpdates",value:function(){var t=this;this.__nativeAnimatedValueListener||(c.startListeningToAnimatedNodeValue(this.__getNativeTag()),this.__nativeAnimatedValueListener=f.nativeEventEmitter.addListener('onAnimatedValueUpdate',function(n){n.tag===t.__getNativeTag()&&t._updateValue(n.value,!1)}))}},{key:"_stopListeningForNativeValueUpdates",value:function(){this.__nativeAnimatedValueListener&&(this.__nativeAnimatedValueListener.remove(),this.__nativeAnimatedValueListener=null,c.stopListeningToAnimatedNodeValue(this.__getNativeTag()))}},{key:"stopAnimation",value:function(t){this.stopTracking(),this._animation&&this._animation.stop(),this._animation=null,t&&t(this.__getValue())}},{key:"resetAnimation",value:function(t){this.stopAnimation(t),this._value=this._startingValue}},{key:"interpolate",value:function(t){return new o(this,t)}},{key:"animate",value:function(t,n){var s=this,_=null;t.__isInteraction&&(_=v.createInteractionHandle());var u=this._animation;this._animation&&this._animation.stop(),this._animation=t,t.start(this._value,function(t){s._updateValue(t,!0)},function(t){s._animation=null,null!==_&&v.clearInteractionHandle(_),n&&n(t)},u,this)}},{key:"stopTracking",value:function(){this._tracking&&this._tracking.__detach(),this._tracking=null}},{key:"track",value:function(t){this.stopTracking(),this._tracking=t}},{key:"_updateValue",value:function(t,n){for(var s in this._value=t,n&&k(this),this._listeners)this._listeners[s]({value:this.__getValue()})}},{key:"__getNativeConfig",value:function(){return{type:'value',value:this._value,offset:this._offset}}}]),y})();m.exports=N},204,[22,23,30,33,34,36,205,208,209,207]);
__d(function(g,r,i,a,m,e,d){'use strict';var t=r(d[0]),n=r(d[1]),o=r(d[2]),u=r(d[3]),p=r(d[4]),c=r(d[5]),l=r(d[6]);function f(t,n){var o=Object.keys(t);if(Object.getOwnPropertySymbols){var u=Object.getOwnPropertySymbols(t);n&&(u=u.filter(function(n){return Object.getOwnPropertyDescriptor(t,n).enumerable})),o.push.apply(o,u)}return o}function h(t){for(var n=1;n<arguments.length;n++){var o=null!=arguments[n]?arguments[n]:{};n%2?f(o,!0).forEach(function(n){l(t,n,o[n])}):Object.getOwnPropertyDescriptors?Object.defineProperties(t,Object.getOwnPropertyDescriptors(o)):f(o).forEach(function(n){Object.defineProperty(t,n,Object.getOwnPropertyDescriptor(o,n))})}return t}r(d[7]);var s=r(d[8]),v=r(d[9]),_=r(d[10]),y=r(d[11]),b=function(t){return t};function R(t){if(t.outputRange&&'string'==typeof t.outputRange[0])return j(t);var n=t.outputRange;C('outputRange',n);var o=t.inputRange;C('inputRange',o),D(o),_(o.length===n.length,'inputRange ('+o.length+') and outputRange ('+n.length+') must have the same length');var u=t.easing||b,p='extend';void 0!==t.extrapolateLeft?p=t.extrapolateLeft:void 0!==t.extrapolate&&(p=t.extrapolate);var c='extend';return void 0!==t.extrapolateRight?c=t.extrapolateRight:void 0!==t.extrapolate&&(c=t.extrapolate),function(t){_('number'==typeof t,'Cannot interpolation an input which is not a number');var l=P(t,o);return x(t,o[l],o[l+1],n[l],n[l+1],u,p,c)}}function x(t,n,o,u,p,c,l,f){var h=t;if(h<n){if('identity'===l)return h;'clamp'===l&&(h=n)}if(h>o){if('identity'===f)return h;'clamp'===f&&(h=o)}return u===p?u:n===o?t<=n?u:p:(n===-1/0?h=-h:o===1/0?h-=n:h=(h-n)/(o-n),h=c(h),u===-1/0?h=-h:p===1/0?h+=u:h=h*(p-u)+u,h)}function O(t){var n=y(t);return null===n?t:"rgba("+((4278190080&(n=n||0))>>>24)+", "+((16711680&n)>>>16)+", "+((65280&n)>>>8)+", "+(255&n)/255+")"}var k=/[0-9\.-]+/g;function j(t){var n=t.outputRange;_(n.length>=2,'Bad output range'),w(n=n.map(O));var o=n[0].match(k).map(function(){return[]});n.forEach(function(t){t.match(k).forEach(function(t,n){o[n].push(+t)})});var u,p=n[0].match(k).map(function(n,u){return R(h({},t,{outputRange:o[u]}))}),c='string'==typeof(u=n[0])&&u.startsWith('rgb');return function(t){var o=0;return n[0].replace(k,function(){var n=+p[o++](t),u=c&&o<4?Math.round(n):Math.round(1e3*n)/1e3;return String(u)})}}function w(t){for(var n=t[0].replace(k,''),o=1;o<t.length;++o)_(n===t[o].replace(k,''),'invalid pattern '+t[0]+' and '+t[o])}function P(t,n){var o;for(o=1;o<n.length-1&&!(n[o]>=t);++o);return o-1}function D(t){_(t.length>=2,'inputRange must have at least 2 elements');for(var n=1;n<t.length;++n)_(t[n]>=t[n-1],'inputRange must be monotonically non-decreasing '+t)}function C(t,n){_(n.length>=2,t+' must have at least 2 elements'),_(2!==n.length||n[0]!==-1/0||n[1]!==1/0,t+'cannot be ]-infinity;+infinity[ '+n)}var E=(function(l){function f(n,p){var c;return t(this,f),(c=o(this,u(f).call(this)))._parent=n,c._config=p,c._interpolation=R(p),c}return c(f,s),n(f,[{key:"__makeNative",value:function(){this._parent.__makeNative(),p(u(f.prototype),"__makeNative",this).call(this)}},{key:"__getValue",value:function(){var t=this._parent.__getValue();return _('number'==typeof t,'Cannot interpolate an input which is not a number.'),this._interpolation(t)}},{key:"interpolate",value:function(t){return new f(this,t)}},{key:"__attach",value:function(){this._parent.__addChild(this)}},{key:"__detach",value:function(){this._parent.__removeChild(this),p(u(f.prototype),"__detach",this).call(this)}},{key:"__transformDataType",value:function(t){return t.map(v.transformDataType)}},{key:"__getNativeConfig",value:function(){return{inputRange:this._config.inputRange,outputRange:this.__transformDataType(this._config.outputRange),extrapolateLeft:this._config.extrapolateLeft||this._config.extrapolate||'extend',extrapolateRight:this._config.extrapolateRight||this._config.extrapolate||'extend',type:'interpolation'}}}]),f})();E.__createInterpolation=R,m.exports=E},205,[22,23,30,33,34,36,46,206,208,207,3,58]);
__d(function(g,r,i,a,m,e,d){'use strict';var t=r(d[0]),n=r(d[1]),_=r(d[2]),o=r(d[3]),u=(function(){function u(){t(this,u)}return n(u,[{key:"__attach",value:function(){}},{key:"__detach",value:function(){this.__isNative&&null!=this.__nativeTag&&(_.API.dropAnimatedNode(this.__nativeTag),this.__nativeTag=void 0)}},{key:"__getValue",value:function(){}},{key:"__getAnimatedValue",value:function(){return this.__getValue()}},{key:"__addChild",value:function(t){}},{key:"__removeChild",value:function(t){}},{key:"__getChildren",value:function(){return[]}},{key:"__makeNative",value:function(){if(!this.__isNative)throw new Error('This node cannot be made a "native" animated node')}},{key:"__getNativeTag",value:function(){if(_.assertNativeAnimatedModule(),o(this.__isNative,'Attempt to get native tag from node not marked as "native"'),null==this.__nativeTag){var t=_.generateNewNodeTag();_.API.createAnimatedNode(t,this.__getNativeConfig()),this.__nativeTag=t}return this.__nativeTag}},{key:"__getNativeConfig",value:function(){throw new Error('This JS animated node type cannot be used as native animated node')}},{key:"toJSON",value:function(){return this.__getValue()}}]),u})();m.exports=u},206,[22,23,207,3]);
__d(function(g,r,i,a,m,e,d){'use strict';var t,n=r(d[0]).NativeAnimatedModule,o=r(d[1]),s=r(d[2]),u=1,c=1,f={createAnimatedNode:function(t,o){A(),n.createAnimatedNode(t,o)},startListeningToAnimatedNodeValue:function(t){A(),n.startListeningToAnimatedNodeValue(t)},stopListeningToAnimatedNodeValue:function(t){A(),n.stopListeningToAnimatedNodeValue(t)},connectAnimatedNodes:function(t,o){A(),n.connectAnimatedNodes(t,o)},disconnectAnimatedNodes:function(t,o){A(),n.disconnectAnimatedNodes(t,o)},startAnimatingNode:function(t,o,s,u){A(),n.startAnimatingNode(t,o,s,u)},stopAnimation:function(t){A(),n.stopAnimation(t)},setAnimatedNodeValue:function(t,o){A(),n.setAnimatedNodeValue(t,o)},setAnimatedNodeOffset:function(t,o){A(),n.setAnimatedNodeOffset(t,o)},flattenAnimatedNodeOffset:function(t){A(),n.flattenAnimatedNodeOffset(t)},extractAnimatedNodeOffset:function(t){A(),n.extractAnimatedNodeOffset(t)},connectAnimatedNodeToView:function(t,o){A(),n.connectAnimatedNodeToView(t,o)},disconnectAnimatedNodeFromView:function(t,o){A(),n.disconnectAnimatedNodeFromView(t,o)},dropAnimatedNode:function(t){A(),n.dropAnimatedNode(t)},addAnimatedEventToView:function(t,o,s){A(),n.addAnimatedEventToView(t,o,s)},removeAnimatedEventFromView:function(t,o,s){A(),n.removeAnimatedEventFromView(t,o,s)}},p={opacity:!0,transform:!0,borderRadius:!0,borderBottomEndRadius:!0,borderBottomLeftRadius:!0,borderBottomRightRadius:!0,borderBottomStartRadius:!0,borderTopEndRadius:!0,borderTopLeftRadius:!0,borderTopRightRadius:!0,borderTopStartRadius:!0,elevation:!0,shadowOpacity:!0,shadowRadius:!0,scaleX:!0,scaleY:!0,translateX:!0,translateY:!0},l={translateX:!0,translateY:!0,scale:!0,scaleX:!0,scaleY:!0,rotate:!0,rotateX:!0,rotateY:!0,perspective:!0},v={inputRange:!0,outputRange:!0,extrapolate:!0,extrapolateRight:!0,extrapolateLeft:!0};function A(){s(n,'Native animated module is not available')}var N=!1;m.exports={API:f,addWhitelistedStyleProp:function(t){p[t]=!0},addWhitelistedTransformProp:function(t){l[t]=!0},addWhitelistedInterpolationParam:function(t){v[t]=!0},validateStyles:function(t){for(var n in t)if(!p.hasOwnProperty(n))throw new Error("Style property '"+n+"' is not supported by native animated module")},validateTransform:function(t){t.forEach(function(t){if(!l.hasOwnProperty(t.property))throw new Error("Property '"+t.property+"' is not supported by native animated module")})},validateInterpolation:function(t){for(var n in t)if(!v.hasOwnProperty(n))throw new Error("Interpolation property '"+n+"' is not supported by native animated module")},generateNewNodeTag:function(){return u++},generateNewAnimationId:function(){return c++},assertNativeAnimatedModule:A,shouldUseNativeDriver:function(t){return t.useNativeDriver&&!n?(N||(console.warn("Animated: `useNativeDriver` is not supported because the native animated module is missing. Falling back to JS-based animation. To resolve this, add `RCTAnimation` module to this app, or remove `useNativeDriver`. More info: https://github.com/facebook/react-native/issues/11094#issuecomment-263240420"),N=!0),!1):t.useNativeDriver||!1},transformDataType:function(t){return'string'!=typeof t?t:/deg$/.test(t)?(parseFloat(t)||0)*Math.PI/180:parseFloat(t)||0},get nativeEventEmitter(){return t||(t=new o(n)),t}}},207,[8,117,3]);
__d(function(g,r,i,a,m,e,d){'use strict';var t=r(d[0]),_=r(d[1]),n=r(d[2]),h=r(d[3]),s=r(d[4]),c=r(d[5]),o=r(d[6]),l=(function(l){function v(){var _;return t(this,v),(_=n(this,h(v).call(this)))._children=[],_}return s(v,c),_(v,[{key:"__makeNative",value:function(){if(!this.__isNative){this.__isNative=!0;var t=this._children,_=Array.isArray(t),n=0;for(t=_?t:t["function"==typeof Symbol?Symbol.iterator:"@@iterator"]();;){var h;if(_){if(n>=t.length)break;h=t[n++]}else{if((n=t.next()).done)break;h=n.value}var s=h;s.__makeNative(),o.API.connectAnimatedNodes(this.__getNativeTag(),s.__getNativeTag())}}}},{key:"__addChild",value:function(t){0===this._children.length&&this.__attach(),this._children.push(t),this.__isNative&&(t.__makeNative(),o.API.connectAnimatedNodes(this.__getNativeTag(),t.__getNativeTag()))}},{key:"__removeChild",value:function(t){var _=this._children.indexOf(t);-1!==_?(this.__isNative&&t.__isNative&&o.API.disconnectAnimatedNodes(this.__getNativeTag(),t.__getNativeTag()),this._children.splice(_,1),0===this._children.length&&this.__detach()):console.warn("Trying to remove a child that doesn't exist")}},{key:"__getChildren",value:function(){return this._children}}]),v})();m.exports=l},208,[22,23,30,33,36,206,207]);
__d(function(g,r,i,a,m,e,d){'use strict';var n=r(d[0]),t=r(d[1]),o=r(d[2]),c=(r(d[3]),r(d[4])),s=r(d[5]),u=new t,l={Events:s({interactionStart:!0,interactionComplete:!0}),runAfterInteractions:function(n){var t=[],o=new Promise(function(o){k(),n&&t.push(n),t.push({run:o,name:'resolve '+(n&&n.name||'?')}),h.enqueueTasks(t)});return{then:o.then.bind(o),done:function(){if(o.done)return o.done.apply(o,arguments);console.warn('Tried to call done when not supported by current Promise implementation.')},cancel:function(){h.cancelTasks(t)}}},createInteractionHandle:function(){k();var n=++T;return p.add(n),n},clearInteractionHandle:function(n){c(!!n,'Must provide a handle to clear.'),k(),p.delete(n),v.add(n)},addListener:u.addListener.bind(u),setDeadline:function(n){E=n}},f=new Set,p=new Set,v=new Set,h=new o({onMoreTasks:k}),w=0,T=0,E=-1;function k(){w||(w=E>0?setTimeout(S,0):setImmediate(S))}function S(){w=0;var t=f.size;p.forEach(function(n){return f.add(n)}),v.forEach(function(n){return f.delete(n)});var o=f.size;if(0!==t&&0===o?u.emit(l.Events.interactionComplete):0===t&&0!==o&&u.emit(l.Events.interactionStart),0===o)for(;h.hasTasksToProcess();)if(h.processNext(),E>0&&n.getEventLoopRunningTime()>=E){k();break}p.clear(),v.clear()}m.exports=l},209,[16,38,210,146,3,189]);
__d(function(g,r,i,a,m,e,d){'use strict';var t=r(d[0]),n=r(d[1]),u=r(d[2]);function s(t,n){var u=Object.keys(t);if(Object.getOwnPropertySymbols){var s=Object.getOwnPropertySymbols(t);n&&(s=s.filter(function(n){return Object.getOwnPropertyDescriptor(t,n).enumerable})),u.push.apply(u,s)}return u}function o(n){for(var u=1;u<arguments.length;u++){var o=null!=arguments[u]?arguments[u]:{};u%2?s(o,!0).forEach(function(u){t(n,u,o[u])}):Object.getOwnPropertyDescriptors?Object.defineProperties(n,Object.getOwnPropertyDescriptors(o)):s(o).forEach(function(t){Object.defineProperty(n,t,Object.getOwnPropertyDescriptor(o,t))})}return n}r(d[3]);var c=r(d[4]),h=(function(){function t(u){var s=u.onMoreTasks;n(this,t),this._onMoreTasks=s,this._queueStack=[{tasks:[],popable:!1}]}return u(t,[{key:"enqueue",value:function(t){this._getCurrentQueue().push(t)}},{key:"enqueueTasks",value:function(t){var n=this;t.forEach(function(t){return n.enqueue(t)})}},{key:"cancelTasks",value:function(t){this._queueStack=this._queueStack.map(function(n){return o({},n,{tasks:n.tasks.filter(function(n){return-1===t.indexOf(n)})})}).filter(function(t,n){return t.tasks.length>0||0===n})}},{key:"hasTasksToProcess",value:function(){return this._getCurrentQueue().length>0}},{key:"processNext",value:function(){var t=this._getCurrentQueue();if(t.length){var n=t.shift();try{n.gen?this._genPromise(n):n.run?n.run():(c('function'==typeof n,'Expected Function, SimpleTask, or PromiseTask, but got:\n'+JSON.stringify(n,null,2)),n())}catch(t){throw t.message='TaskQueue: Error with task '+(n.name||'')+': '+t.message,t}}}},{key:"_getCurrentQueue",value:function(){var t=this._queueStack.length-1,n=this._queueStack[t];return n.popable&&0===n.tasks.length&&this._queueStack.length>1?(this._queueStack.pop(),this._getCurrentQueue()):n.tasks}},{key:"_genPromise",value:function(t){var n=this;this._queueStack.push({tasks:[],popable:!1});var u=this._queueStack.length-1;t.gen().then(function(){n._queueStack[u].popable=!0,n.hasTasksToProcess()&&n._onMoreTasks()}).catch(function(n){throw n.message="TaskQueue: Error resolving Promise in task "+t.name+": "+n.message,n}).done()}}]),t})();m.exports=h},210,[46,22,23,146,3]);
__d(function(g,r,i,a,m,e,d){'use strict';var n=r(d[0]);function t(n,t){var o=Object.keys(n);if(Object.getOwnPropertySymbols){var u=Object.getOwnPropertySymbols(n);t&&(u=u.filter(function(t){return Object.getOwnPropertyDescriptor(n,t).enumerable})),o.push.apply(o,u)}return o}function o(o){for(var u=1;u<arguments.length;u++){var s=null!=arguments[u]?arguments[u]:{};u%2?t(s,!0).forEach(function(t){n(o,t,s[t])}):Object.getOwnPropertyDescriptors?Object.defineProperties(o,Object.getOwnPropertyDescriptors(s)):t(s).forEach(function(n){Object.defineProperty(o,n,Object.getOwnPropertyDescriptor(s,n))})}return o}var u=r(d[1]),s=u.AnimatedEvent,c=u.attachNativeEvent,f=r(d[2]),v=r(d[3]),p=r(d[4]),l=r(d[5]),h=r(d[6]),_=r(d[7]),w=r(d[8]),y=r(d[9]),N=r(d[10]),O=r(d[11]),D=r(d[12]),E=r(d[13]),b=r(d[14]),L=r(d[15]),A=r(d[16]),j=r(d[17]),P=function(n,t){return n&&t.onComplete?function(){t.onComplete&&t.onComplete.apply(t,arguments),n&&n.apply(void 0,arguments)}:n||t.onComplete},k=function(n,t,u){if(n instanceof E){var s=o({},t),c=o({},t);for(var f in t){var v=t[f],p=v.x,l=v.y;void 0!==p&&void 0!==l&&(s[f]=p,c[f]=l)}var h=u(n.x,s),_=u(n.y,c);return C([h,_],{stopTogether:!1})}return null},U=function n(t,u){var s=function(n,t,o){o=P(o,t);var u=n,s=t;u.stopTracking(),t.toValue instanceof w?u.track(new O(u,t.toValue,A,s,o)):u.animate(new A(s),o)};return k(t,u,n)||{start:function(n){s(t,u,n)},stop:function(){t.stopAnimation()},reset:function(){t.resetAnimation()},_startNativeLoop:function(n){var c=o({},u,{iterations:n});s(t,c)},_isUsingNativeDriver:function(){return u.useNativeDriver||!1}}},V=function(n){var t=0;return{start:function(o){0===n.length?o&&o({finished:!0}):n[t].start(function u(s){s.finished&&++t!==n.length?n[t].start(u):o&&o(s)})},stop:function(){t<n.length&&n[t].stop()},reset:function(){n.forEach(function(n,o){o<=t&&n.reset()}),t=0},_startNativeLoop:function(){throw new Error('Loops run using the native driver cannot contain Animated.sequence animations')},_isUsingNativeDriver:function(){return!1}}},C=function(n,t){var o=0,u={},s=!(t&&!1===t.stopTogether),c={start:function(t){o!==n.length?n.forEach(function(f,v){var p=function(f){if(u[v]=!0,++o===n.length)return o=0,void(t&&t(f));!f.finished&&s&&c.stop()};f?f.start(p):p({finished:!0})}):t&&t({finished:!0})},stop:function(){n.forEach(function(n,t){!u[t]&&n.stop(),u[t]=!0})},reset:function(){n.forEach(function(n,t){n.reset(),u[t]=!1,o=0})},_startNativeLoop:function(){throw new Error('Loops run using the native driver cannot contain Animated.parallel animations')},_isUsingNativeDriver:function(){return!1}};return c},T=function(n){return U(new D(0),{toValue:0,delay:n,duration:0})};m.exports={Value:D,ValueXY:E,Interpolation:l,Node:w,decay:function n(t,u){var s=function(n,t,o){o=P(o,t);var u=n,s=t;u.stopTracking(),u.animate(new b(s),o)};return k(t,u,n)||{start:function(n){s(t,u,n)},stop:function(){t.stopAnimation()},reset:function(){t.resetAnimation()},_startNativeLoop:function(n){var c=o({},u,{iterations:n});s(t,c)},_isUsingNativeDriver:function(){return u.useNativeDriver||!1}}},timing:U,spring:function n(t,u){var s=function(n,t,o){o=P(o,t);var u=n,s=t;u.stopTracking(),t.toValue instanceof w?u.track(new O(u,t.toValue,L,s,o)):u.animate(new L(s),o)};return k(t,u,n)||{start:function(n){s(t,u,n)},stop:function(){t.stopAnimation()},reset:function(){t.resetAnimation()},_startNativeLoop:function(n){var c=o({},u,{iterations:n});s(t,c)},_isUsingNativeDriver:function(){return u.useNativeDriver||!1}}},add:function(n,t){return new f(n,t)},subtract:function(n,t){return new N(n,t)},divide:function(n,t){return new p(n,t)},multiply:function(n,t){return new _(n,t)},modulo:function(n,t){return new h(n,t)},diffClamp:function(n,t,o){return new v(n,t,o)},delay:T,sequence:V,parallel:C,stagger:function(n,t){return C(t.map(function(t,o){return V([T(n*o),t])}))},loop:function(n){var t=(arguments.length>1&&void 0!==arguments[1]?arguments[1]:{}).iterations,o=void 0===t?-1:t,u=!1,s=0;return{start:function(t){n&&0!==o?n._isUsingNativeDriver()?n._startNativeLoop(o):(function c(){var f=arguments.length>0&&void 0!==arguments[0]?arguments[0]:{finished:!0};u||s===o||!1===f.finished?t&&t(f):(s++,n.reset(),n.start(c))})():t&&t({finished:!0})},stop:function(){u=!0,n.stop()},reset:function(){s=0,u=!1,n.reset()},_startNativeLoop:function(){throw new Error('Loops run using the native driver cannot contain Animated.loop animations')},_isUsingNativeDriver:function(){return n._isUsingNativeDriver()}}},event:function(n,t){var o=new s(n,t);return o.__isNative?o:o.__getHandler()},createAnimatedComponent:j,attachNativeEvent:c,forkEvent:function(n,t){return n?n instanceof s?(n.__addListener(t),n):function(){'function'==typeof n&&n.apply(void 0,arguments),t.apply(void 0,arguments)}:t},unforkEvent:function(n,t){n&&n instanceof s&&n.__removeListener(t)},Event:s,__PropsOnlyForTests:y}},211,[46,203,212,213,214,205,215,216,206,217,220,221,204,222,223,225,227,230]);
__d(function(g,r,i,a,m,e,d){'use strict';var t=r(d[0]),_=r(d[1]),n=r(d[2]),h=r(d[3]),u=r(d[4]),s=r(d[5]),o=r(d[6]),l=(r(d[7]),r(d[8])),v=r(d[9]),c=(function(c){function f(_,u){var s;return t(this,f),(s=n(this,h(f).call(this)))._a='number'==typeof _?new l(_):_,s._b='number'==typeof u?new l(u):u,s}return s(f,v),_(f,[{key:"__makeNative",value:function(){this._a.__makeNative(),this._b.__makeNative(),u(h(f.prototype),"__makeNative",this).call(this)}},{key:"__getValue",value:function(){return this._a.__getValue()+this._b.__getValue()}},{key:"interpolate",value:function(t){return new o(this,t)}},{key:"__attach",value:function(){this._a.__addChild(this),this._b.__addChild(this)}},{key:"__detach",value:function(){this._a.__removeChild(this),this._b.__removeChild(this),u(h(f.prototype),"__detach",this).call(this)}},{key:"__getNativeConfig",value:function(){return{type:'addition',input:[this._a.__getNativeTag(),this._b.__getNativeTag()]}}}]),f})();m.exports=c},212,[22,23,30,33,34,36,205,206,204,208]);
__d(function(g,r,i,a,m,e,d){'use strict';var t=r(d[0]),_=r(d[1]),n=r(d[2]),u=r(d[3]),h=r(d[4]),s=r(d[5]),l=r(d[6]),v=(r(d[7]),r(d[8])),c=(function(c){function o(_,h,s){var l;return t(this,o),(l=n(this,u(o).call(this)))._a=_,l._min=h,l._max=s,l._value=l._lastValue=l._a.__getValue(),l}return s(o,v),_(o,[{key:"__makeNative",value:function(){this._a.__makeNative(),h(u(o.prototype),"__makeNative",this).call(this)}},{key:"interpolate",value:function(t){return new l(this,t)}},{key:"__getValue",value:function(){var t=this._a.__getValue(),_=t-this._lastValue;return this._lastValue=t,this._value=Math.min(Math.max(this._value+_,this._min),this._max),this._value}},{key:"__attach",value:function(){this._a.__addChild(this)}},{key:"__detach",value:function(){this._a.__removeChild(this),h(u(o.prototype),"__detach",this).call(this)}},{key:"__getNativeConfig",value:function(){return{type:'diffclamp',input:this._a.__getNativeTag(),min:this._min,max:this._max}}}]),o})();m.exports=c},213,[22,23,30,33,34,36,205,206,208]);
__d(function(g,r,i,a,m,e,d){'use strict';var t=r(d[0]),_=r(d[1]),n=r(d[2]),h=r(d[3]),s=r(d[4]),o=r(d[5]),u=r(d[6]),l=(r(d[7]),r(d[8])),v=r(d[9]),c=(function(c){function f(_,s){var o;return t(this,f),(o=n(this,h(f).call(this)))._a='number'==typeof _?new l(_):_,o._b='number'==typeof s?new l(s):s,o}return o(f,v),_(f,[{key:"__makeNative",value:function(){this._a.__makeNative(),this._b.__makeNative(),s(h(f.prototype),"__makeNative",this).call(this)}},{key:"__getValue",value:function(){var t=this._a.__getValue(),_=this._b.__getValue();return 0===_&&console.error('Detected division by zero in AnimatedDivision'),t/_}},{key:"interpolate",value:function(t){return new u(this,t)}},{key:"__attach",value:function(){this._a.__addChild(this),this._b.__addChild(this)}},{key:"__detach",value:function(){this._a.__removeChild(this),this._b.__removeChild(this),s(h(f.prototype),"__detach",this).call(this)}},{key:"__getNativeConfig",value:function(){return{type:'division',input:[this._a.__getNativeTag(),this._b.__getNativeTag()]}}}]),f})();m.exports=c},214,[22,23,30,33,34,36,205,206,204,208]);
__d(function(g,r,i,a,m,e,d){'use strict';var t=r(d[0]),u=r(d[1]),_=r(d[2]),s=r(d[3]),n=r(d[4]),h=r(d[5]),l=r(d[6]),o=(r(d[7]),r(d[8])),c=(function(c){function v(u,n){var h;return t(this,v),(h=_(this,s(v).call(this)))._a=u,h._modulus=n,h}return h(v,o),u(v,[{key:"__makeNative",value:function(){this._a.__makeNative(),n(s(v.prototype),"__makeNative",this).call(this)}},{key:"__getValue",value:function(){return(this._a.__getValue()%this._modulus+this._modulus)%this._modulus}},{key:"interpolate",value:function(t){return new l(this,t)}},{key:"__attach",value:function(){this._a.__addChild(this)}},{key:"__detach",value:function(){this._a.__removeChild(this),n(s(v.prototype),"__detach",this).call(this)}},{key:"__getNativeConfig",value:function(){return{type:'modulus',input:this._a.__getNativeTag(),modulus:this._modulus}}}]),v})();m.exports=c},215,[22,23,30,33,34,36,205,206,208]);
__d(function(g,r,i,a,m,e,d){'use strict';var t=r(d[0]),_=r(d[1]),n=r(d[2]),h=r(d[3]),u=r(d[4]),s=r(d[5]),l=r(d[6]),o=(r(d[7]),r(d[8])),c=r(d[9]),v=(function(v){function f(_,u){var s;return t(this,f),(s=n(this,h(f).call(this)))._a='number'==typeof _?new o(_):_,s._b='number'==typeof u?new o(u):u,s}return s(f,c),_(f,[{key:"__makeNative",value:function(){this._a.__makeNative(),this._b.__makeNative(),u(h(f.prototype),"__makeNative",this).call(this)}},{key:"__getValue",value:function(){return this._a.__getValue()*this._b.__getValue()}},{key:"interpolate",value:function(t){return new l(this,t)}},{key:"__attach",value:function(){this._a.__addChild(this),this._b.__addChild(this)}},{key:"__detach",value:function(){this._a.__removeChild(this),this._b.__removeChild(this),u(h(f.prototype),"__detach",this).call(this)}},{key:"__getNativeConfig",value:function(){return{type:'multiplication',input:[this._a.__getNativeTag(),this._b.__getNativeTag()]}}}]),f})();m.exports=v},216,[22,23,30,33,34,36,205,206,204,208]);
__d(function(g,r,i,a,m,e,d){'use strict';var t=r(d[0]),n=r(d[1]),o=r(d[2]),s=r(d[3]),_=r(d[4]),c=r(d[5]),v=r(d[6]);function p(t,n){var o=Object.keys(t);if(Object.getOwnPropertySymbols){var s=Object.getOwnPropertySymbols(t);n&&(s=s.filter(function(n){return Object.getOwnPropertyDescriptor(t,n).enumerable})),o.push.apply(o,s)}return o}function h(n){for(var o=1;o<arguments.length;o++){var s=null!=arguments[o]?arguments[o]:{};o%2?p(s,!0).forEach(function(o){t(n,o,s[o])}):Object.getOwnPropertyDescriptors?Object.defineProperties(n,Object.getOwnPropertyDescriptors(s)):p(s).forEach(function(t){Object.defineProperty(n,t,Object.getOwnPropertyDescriptor(s,t))})}return n}var u=r(d[7]).AnimatedEvent,l=r(d[8]),f=r(d[9]),y=r(d[10]),w=r(d[11]),b=r(d[12]),N=(function(t){function p(t,o){var c;return n(this,p),c=s(this,_(p).call(this)),t.style&&(t=h({},t,{style:new f(t.style)})),c._props=t,c._callback=o,c.__attach(),c}return v(p,l),o(p,[{key:"__getValue",value:function(){var t={};for(var n in this._props){var o=this._props[n];o instanceof l?(!o.__isNative||o instanceof f)&&(t[n]=o.__getValue()):t[n]=o instanceof u?o.__getHandler():o}return t}},{key:"__getAnimatedValue",value:function(){var t={};for(var n in this._props){var o=this._props[n];o instanceof l&&(t[n]=o.__getAnimatedValue())}return t}},{key:"__attach",value:function(){for(var t in this._props){var n=this._props[t];n instanceof l&&n.__addChild(this)}}},{key:"__detach",value:function(){for(var t in this.__isNative&&this._animatedView&&this.__disconnectAnimatedView(),this._props){var n=this._props[t];n instanceof l&&n.__removeChild(this)}c(_(p.prototype),"__detach",this).call(this)}},{key:"update",value:function(){this._callback()}},{key:"__makeNative",value:function(){if(!this.__isNative){for(var t in this.__isNative=!0,this._props){var n=this._props[t];n instanceof l&&n.__makeNative()}this._animatedView&&this.__connectAnimatedView()}}},{key:"setNativeView",value:function(t){this._animatedView!==t&&(this._animatedView=t,this.__isNative&&this.__connectAnimatedView())}},{key:"__connectAnimatedView",value:function(){b(this.__isNative,'Expected node to be marked as "native"');var t=w.findNodeHandle(this._animatedView);b(null!=t,'Unable to locate attached view in the native tree'),y.API.connectAnimatedNodeToView(this.__getNativeTag(),t)}},{key:"__disconnectAnimatedView",value:function(){b(this.__isNative,'Expected node to be marked as "native"');var t=w.findNodeHandle(this._animatedView);b(null!=t,'Unable to locate attached view in the native tree'),y.API.disconnectAnimatedNodeFromView(this.__getNativeTag(),t)}},{key:"__getNativeConfig",value:function(){var t={};for(var n in this._props){var o=this._props[n];o instanceof l&&(t[n]=o.__getNativeTag())}return{type:'props',props:t}}}]),p})();m.exports=N},217,[46,22,23,30,33,34,36,203,206,218,207,77,3]);
__d(function(g,r,i,a,m,e,d){'use strict';var t=r(d[0]),n=r(d[1]),s=r(d[2]),l=r(d[3]),o=r(d[4]),_=r(d[5]),y=r(d[6]);function u(t,n){var s=Object.keys(t);if(Object.getOwnPropertySymbols){var l=Object.getOwnPropertySymbols(t);n&&(l=l.filter(function(n){return Object.getOwnPropertyDescriptor(t,n).enumerable})),s.push.apply(s,l)}return s}function c(n){for(var s=1;s<arguments.length;s++){var l=null!=arguments[s]?arguments[s]:{};s%2?u(l,!0).forEach(function(s){t(n,s,l[s])}):Object.getOwnPropertyDescriptors?Object.defineProperties(n,Object.getOwnPropertyDescriptors(l)):u(l).forEach(function(t){Object.defineProperty(n,t,Object.getOwnPropertyDescriptor(l,t))})}return n}var f=r(d[7]),v=r(d[8]),h=r(d[9]),p=r(d[10]),k=r(d[11]),A=(function(t){function u(t){var s;return n(this,u),s=l(this,o(u).call(this)),(t=k(t)||{}).transform&&(t=c({},t,{transform:new v(t.transform)})),s._style=t,s}return y(u,h),s(u,[{key:"_walkStyleAndGetValues",value:function(t){var n={};for(var s in t){var l=t[s];l instanceof f?l.__isNative||(n[s]=l.__getValue()):l&&!Array.isArray(l)&&'object'==typeof l?n[s]=this._walkStyleAndGetValues(l):n[s]=l}return n}},{key:"__getValue",value:function(){return this._walkStyleAndGetValues(this._style)}},{key:"_walkStyleAndGetAnimatedValues",value:function(t){var n={};for(var s in t){var l=t[s];l instanceof f?n[s]=l.__getAnimatedValue():l&&!Array.isArray(l)&&'object'==typeof l&&(n[s]=this._walkStyleAndGetAnimatedValues(l))}return n}},{key:"__getAnimatedValue",value:function(){return this._walkStyleAndGetAnimatedValues(this._style)}},{key:"__attach",value:function(){for(var t in this._style){var n=this._style[t];n instanceof f&&n.__addChild(this)}}},{key:"__detach",value:function(){for(var t in this._style){var n=this._style[t];n instanceof f&&n.__removeChild(this)}_(o(u.prototype),"__detach",this).call(this)}},{key:"__makeNative",value:function(){for(var t in this._style){var n=this._style[t];n instanceof f&&n.__makeNative()}_(o(u.prototype),"__makeNative",this).call(this)}},{key:"__getNativeConfig",value:function(){var t={};for(var n in this._style)this._style[n]instanceof f&&(t[n]=this._style[n].__getNativeTag());return p.validateStyles(t),{type:'style',style:t}}}]),u})();m.exports=A},218,[46,22,23,30,33,34,36,206,219,208,207,73]);
__d(function(g,r,i,a,m,e,d){'use strict';var t=r(d[0]),n=r(d[1]),o=r(d[2]),s=r(d[3]),f=r(d[4]),_=r(d[5]),u=r(d[6]),c=r(d[7]),v=r(d[8]),h=(function(h){function l(n){var f;return t(this,l),(f=o(this,s(l).call(this)))._transforms=n,f}return _(l,c),n(l,[{key:"__makeNative",value:function(){this._transforms.forEach(function(t){for(var n in t){var o=t[n];o instanceof u&&o.__makeNative()}}),f(s(l.prototype),"__makeNative",this).call(this)}},{key:"__getValue",value:function(){return this._transforms.map(function(t){var n={};for(var o in t){var s=t[o];n[o]=s instanceof u?s.__getValue():s}return n})}},{key:"__getAnimatedValue",value:function(){return this._transforms.map(function(t){var n={};for(var o in t){var s=t[o];n[o]=s instanceof u?s.__getAnimatedValue():s}return n})}},{key:"__attach",value:function(){var t=this;this._transforms.forEach(function(n){for(var o in n){var s=n[o];s instanceof u&&s.__addChild(t)}})}},{key:"__detach",value:function(){var t=this;this._transforms.forEach(function(n){for(var o in n){var s=n[o];s instanceof u&&s.__removeChild(t)}}),f(s(l.prototype),"__detach",this).call(this)}},{key:"__getNativeConfig",value:function(){var t=[];return this._transforms.forEach(function(n){for(var o in n){var s=n[o];s instanceof u?t.push({type:'animated',property:o,nodeTag:s.__getNativeTag()}):t.push({type:'static',property:o,value:v.transformDataType(s)})}}),v.validateTransform(t),{type:'transform',transforms:t}}}]),l})();m.exports=h},219,[22,23,30,33,34,36,206,208,207]);
__d(function(g,r,i,a,m,e,d){'use strict';var t=r(d[0]),_=r(d[1]),n=r(d[2]),h=r(d[3]),u=r(d[4]),s=r(d[5]),o=r(d[6]),l=(r(d[7]),r(d[8])),c=r(d[9]),v=(function(v){function f(_,u){var s;return t(this,f),(s=n(this,h(f).call(this)))._a='number'==typeof _?new l(_):_,s._b='number'==typeof u?new l(u):u,s}return s(f,c),_(f,[{key:"__makeNative",value:function(){this._a.__makeNative(),this._b.__makeNative(),u(h(f.prototype),"__makeNative",this).call(this)}},{key:"__getValue",value:function(){return this._a.__getValue()-this._b.__getValue()}},{key:"interpolate",value:function(t){return new o(this,t)}},{key:"__attach",value:function(){this._a.__addChild(this),this._b.__addChild(this)}},{key:"__detach",value:function(){this._a.__removeChild(this),this._b.__removeChild(this),u(h(f.prototype),"__detach",this).call(this)}},{key:"__getNativeConfig",value:function(){return{type:'subtraction',input:[this._a.__getNativeTag(),this._b.__getNativeTag()]}}}]),f})();m.exports=v},220,[22,23,30,33,34,36,205,206,204,208]);
__d(function(g,r,i,a,m,e,d){'use strict';var t=r(d[0]),n=r(d[1]),o=r(d[2]),_=r(d[3]),s=r(d[4]),u=r(d[5]),c=r(d[6]);function l(t,n){var o=Object.keys(t);if(Object.getOwnPropertySymbols){var _=Object.getOwnPropertySymbols(t);n&&(_=_.filter(function(n){return Object.getOwnPropertyDescriptor(t,n).enumerable})),o.push.apply(o,_)}return o}function h(n){for(var o=1;o<arguments.length;o++){var _=null!=arguments[o]?arguments[o]:{};o%2?l(_,!0).forEach(function(o){t(n,o,_[o])}):Object.getOwnPropertyDescriptors?Object.defineProperties(n,Object.getOwnPropertyDescriptors(_)):l(_).forEach(function(t){Object.defineProperty(n,t,Object.getOwnPropertyDescriptor(_,t))})}return n}r(d[7]);var v=r(d[8]),f=r(d[9]),p=f.generateNewAnimationId,y=f.shouldUseNativeDriver,k=(function(t){function l(t,o,u,c,h){var v;return n(this,l),(v=_(this,s(l).call(this)))._value=t,v._parent=o,v._animationClass=u,v._animationConfig=c,v._useNativeDriver=y(c),v._callback=h,v.__attach(),v}return c(l,v),o(l,[{key:"__makeNative",value:function(){this.__isNative=!0,this._parent.__makeNative(),u(s(l.prototype),"__makeNative",this).call(this),this._value.__makeNative()}},{key:"__getValue",value:function(){return this._parent.__getValue()}},{key:"__attach",value:function(){this._parent.__addChild(this),this._useNativeDriver&&this.__makeNative()}},{key:"__detach",value:function(){this._parent.__removeChild(this),u(s(l.prototype),"__detach",this).call(this)}},{key:"update",value:function(){this._value.animate(new this._animationClass(h({},this._animationConfig,{toValue:this._animationConfig.toValue.__getValue()})),this._callback)}},{key:"__getNativeConfig",value:function(){var t=new this._animationClass(h({},this._animationConfig,{toValue:void 0})).__getNativeAnimationConfig();return{type:'tracking',animationId:p(),animationConfig:t,toValue:this._parent.__getNativeTag(),value:this._value.__getNativeTag()}}}]),l})();m.exports=k},221,[46,22,23,30,33,34,36,204,206,207]);
__d(function(g,r,i,a,m,e,d){'use strict';var t=r(d[0]),s=r(d[1]),n=r(d[2]),u=r(d[3]),l=r(d[4]),f=r(d[5]),o=r(d[6]),y=r(d[7]),h=1,x=(function(x){function c(s){var l;t(this,c),l=n(this,u(c).call(this));var o=s||{x:0,y:0};return'number'==typeof o.x&&'number'==typeof o.y?(l.x=new f(o.x),l.y=new f(o.y)):(y(o.x instanceof f&&o.y instanceof f,"AnimatedValueXY must be initialized with an object of numbers or AnimatedValues."),l.x=o.x,l.y=o.y),l._listeners={},l}return l(c,o),s(c,[{key:"setValue",value:function(t){this.x.setValue(t.x),this.y.setValue(t.y)}},{key:"setOffset",value:function(t){this.x.setOffset(t.x),this.y.setOffset(t.y)}},{key:"flattenOffset",value:function(){this.x.flattenOffset(),this.y.flattenOffset()}},{key:"extractOffset",value:function(){this.x.extractOffset(),this.y.extractOffset()}},{key:"__getValue",value:function(){return{x:this.x.__getValue(),y:this.y.__getValue()}}},{key:"resetAnimation",value:function(t){this.x.resetAnimation(),this.y.resetAnimation(),t&&t(this.__getValue())}},{key:"stopAnimation",value:function(t){this.x.stopAnimation(),this.y.stopAnimation(),t&&t(this.__getValue())}},{key:"addListener",value:function(t){var s=this,n=String(h++),u=function(n){n.value;t(s.__getValue())};return this._listeners[n]={x:this.x.addListener(u),y:this.y.addListener(u)},n}},{key:"removeListener",value:function(t){this.x.removeListener(this._listeners[t].x),this.y.removeListener(this._listeners[t].y),delete this._listeners[t]}},{key:"removeAllListeners",value:function(){this.x.removeAllListeners(),this.y.removeAllListeners(),this._listeners={}}},{key:"getLayout",value:function(){return{left:this.x,top:this.y}}},{key:"getTranslateTransform",value:function(){return[{translateX:this.x},{translateY:this.y}]}}]),c})();m.exports=x},222,[22,23,30,33,36,204,208,3]);
__d(function(g,r,i,a,m,e,d){'use strict';var t=r(d[0]),n=r(d[1]),s=r(d[2]),o=r(d[3]),_=r(d[4]),h=r(d[5]),c=r(d[6]),l=r(d[7]).shouldUseNativeDriver,u=(function(u){function v(n){var _;return t(this,v),(_=s(this,o(v).call(this)))._deceleration=void 0!==n.deceleration?n.deceleration:.998,_._velocity=n.velocity,_._useNativeDriver=l(n),_.__isInteraction=void 0===n.isInteraction||n.isInteraction,_.__iterations=void 0!==n.iterations?n.iterations:1,_}return h(v,c),n(v,[{key:"__getNativeAnimationConfig",value:function(){return{type:'decay',deceleration:this._deceleration,velocity:this._velocity,iterations:this.__iterations}}},{key:"start",value:function(t,n,s,o,_){this.__active=!0,this._lastValue=t,this._fromValue=t,this._onUpdate=n,this.__onEnd=s,this._startTime=Date.now(),this._useNativeDriver?this.__startNativeAnimation(_):this._animationFrame=requestAnimationFrame(this.onUpdate.bind(this))}},{key:"onUpdate",value:function(){var t=Date.now(),n=this._fromValue+this._velocity/(1-this._deceleration)*(1-Math.exp(-(1-this._deceleration)*(t-this._startTime)));this._onUpdate(n),Math.abs(this._lastValue-n)<.1?this.__debouncedOnEnd({finished:!0}):(this._lastValue=n,this.__active&&(this._animationFrame=requestAnimationFrame(this.onUpdate.bind(this))))}},{key:"stop",value:function(){_(o(v.prototype),"stop",this).call(this),this.__active=!1,g.cancelAnimationFrame(this._animationFrame),this.__debouncedOnEnd({finished:!1})}}]),v})();m.exports=u},223,[22,23,30,33,34,36,224,207]);
__d(function(g,r,i,a,m,e,d){'use strict';var t=r(d[0]),n=r(d[1]),o=r(d[2]),_=(function(){function _(){t(this,_)}return n(_,[{key:"start",value:function(t,n,o,_,s){}},{key:"stop",value:function(){this.__nativeId&&o.API.stopAnimation(this.__nativeId)}},{key:"__getNativeAnimationConfig",value:function(){throw new Error('This animation type cannot be offloaded to native')}},{key:"__debouncedOnEnd",value:function(t){var n=this.__onEnd;this.__onEnd=null,n&&n(t)}},{key:"__startNativeAnimation",value:function(t){t.__makeNative(),this.__nativeId=o.generateNewAnimationId(),o.API.startAnimatingNode(this.__nativeId,t.__getNativeTag(),this.__getNativeAnimationConfig(),this.__debouncedOnEnd.bind(this))}}]),_})();m.exports=_},224,[22,23,207]);
__d(function(g,r,i,a,m,e,d){'use strict';var t=r(d[0]),s=r(d[1]),n=r(d[2]),o=r(d[3]),h=r(d[4]),_=r(d[5]),l=(r(d[6]),r(d[7]),r(d[8])),f=r(d[9]),c=r(d[10]),u=r(d[11]).shouldUseNativeDriver;function v(t,s){return void 0===t||null===t?s:t}var p=(function(p){function y(s){var h;if(t(this,y),(h=n(this,o(y).call(this)))._overshootClamping=v(s.overshootClamping,!1),h._restDisplacementThreshold=v(s.restDisplacementThreshold,.001),h._restSpeedThreshold=v(s.restSpeedThreshold,.001),h._initialVelocity=v(s.velocity,0),h._lastVelocity=v(s.velocity,0),h._toValue=s.toValue,h._delay=v(s.delay,0),h._useNativeDriver=u(s),h.__isInteraction=void 0===s.isInteraction||s.isInteraction,h.__iterations=void 0!==s.iterations?s.iterations:1,void 0!==s.stiffness||void 0!==s.damping||void 0!==s.mass)c(void 0===s.bounciness&&void 0===s.speed&&void 0===s.tension&&void 0===s.friction,'You can define one of bounciness/speed, tension/friction, or stiffness/damping/mass, but not more than one'),h._stiffness=v(s.stiffness,100),h._damping=v(s.damping,10),h._mass=v(s.mass,1);else if(void 0!==s.bounciness||void 0!==s.speed){c(void 0===s.tension&&void 0===s.friction&&void 0===s.stiffness&&void 0===s.damping&&void 0===s.mass,'You can define one of bounciness/speed, tension/friction, or stiffness/damping/mass, but not more than one');var _=f.fromBouncinessAndSpeed(v(s.bounciness,8),v(s.speed,12));h._stiffness=_.stiffness,h._damping=_.damping,h._mass=1}else{var l=f.fromOrigamiTensionAndFriction(v(s.tension,40),v(s.friction,7));h._stiffness=l.stiffness,h._damping=l.damping,h._mass=1}return c(h._stiffness>0,'Stiffness value must be greater than 0'),c(h._damping>0,'Damping value must be greater than 0'),c(h._mass>0,'Mass value must be greater than 0'),h}return _(y,l),s(y,[{key:"__getNativeAnimationConfig",value:function(){return{type:'spring',overshootClamping:this._overshootClamping,restDisplacementThreshold:this._restDisplacementThreshold,restSpeedThreshold:this._restSpeedThreshold,stiffness:this._stiffness,damping:this._damping,mass:this._mass,initialVelocity:v(this._initialVelocity,this._lastVelocity),toValue:this._toValue,iterations:this.__iterations}}},{key:"start",value:function(t,s,n,o,h){var _=this;if(this.__active=!0,this._startPosition=t,this._lastPosition=this._startPosition,this._onUpdate=s,this.__onEnd=n,this._lastTime=Date.now(),this._frameTime=0,o instanceof y){var l=o.getInternalState();this._lastPosition=l.lastPosition,this._lastVelocity=l.lastVelocity,this._initialVelocity=this._lastVelocity,this._lastTime=l.lastTime}var f=function(){_._useNativeDriver?_.__startNativeAnimation(h):_.onUpdate()};this._delay?this._timeout=setTimeout(f,this._delay):f()}},{key:"getInternalState",value:function(){return{lastPosition:this._lastPosition,lastVelocity:this._lastVelocity,lastTime:this._lastTime}}},{key:"onUpdate",value:function(){var t=Date.now();t>this._lastTime+64&&(t=this._lastTime+64);var s=(t-this._lastTime)/1e3;this._frameTime+=s;var n=this._damping,o=this._mass,h=this._stiffness,_=-this._initialVelocity,l=n/(2*Math.sqrt(h*o)),f=Math.sqrt(h/o),c=f*Math.sqrt(1-l*l),u=this._toValue-this._startPosition,v=0,p=0,y=this._frameTime;if(l<1){var V=Math.exp(-l*f*y);v=this._toValue-V*((_+l*f*u)/c*Math.sin(c*y)+u*Math.cos(c*y)),p=l*f*V*(Math.sin(c*y)*(_+l*f*u)/c+u*Math.cos(c*y))-V*(Math.cos(c*y)*(_+l*f*u)-c*u*Math.sin(c*y))}else{var T=Math.exp(-f*y);v=this._toValue-T*(u+(_+f*u)*y),p=T*(_*(y*f-1)+y*u*(f*f))}if(this._lastTime=t,this._lastPosition=v,this._lastVelocity=p,this._onUpdate(v),this.__active){var b=!1;this._overshootClamping&&0!==this._stiffness&&(b=this._startPosition<this._toValue?v>this._toValue:v<this._toValue);var M=Math.abs(p)<=this._restSpeedThreshold,D=!0;if(0!==this._stiffness&&(D=Math.abs(this._toValue-v)<=this._restDisplacementThreshold),b||M&&D)return 0!==this._stiffness&&(this._lastPosition=this._toValue,this._lastVelocity=0,this._onUpdate(this._toValue)),void this.__debouncedOnEnd({finished:!0});this._animationFrame=requestAnimationFrame(this.onUpdate.bind(this))}}},{key:"stop",value:function(){h(o(y.prototype),"stop",this).call(this),this.__active=!1,clearTimeout(this._timeout),g.cancelAnimationFrame(this._animationFrame),this.__debouncedOnEnd({finished:!1})}}]),y})();m.exports=p},225,[22,23,30,33,34,36,204,222,224,226,3,207]);
__d(function(g,r,i,a,m,e,d){'use strict';function n(n){return 3.62*(n-30)+194}function t(n){return 3*(n-8)+25}m.exports={fromOrigamiTensionAndFriction:function(o,u){return{stiffness:n(o),damping:t(u)}},fromBouncinessAndSpeed:function(o,u){function f(n,t,o){return(n-t)/(o-t)}function c(n,t,o){return t+n*(o-t)}function s(n,t,o){return n*o+(1-n)*t}function p(n){return 44e-6*Math.pow(n,3)-.006*Math.pow(n,2)+.36*n+2}function h(n){return 4.5e-7*Math.pow(n,3)-332e-6*Math.pow(n,2)+.1078*n+5.84}var w=f(o/1.7,0,20);w=c(w,0,.8);var M,v,A,_,x=c(f(u/1.7,0,20),.5,200),B=(M=w,v=(A=x)<=18?(_=A,7e-4*Math.pow(_,3)-.031*Math.pow(_,2)+.64*_+1.28):A>18&&A<=44?p(A):h(A),s(2*M-M*M,v,.01));return{stiffness:n(x),damping:t(B)}}}},226,[]);
__d(function(g,r,i,a,m,e,d){'use strict';var t,n=r(d[0]),s=r(d[1]),o=r(d[2]),_=r(d[3]),u=r(d[4]),h=r(d[5]),v=(r(d[6]),r(d[7]),r(d[8])),l=r(d[9]).shouldUseNativeDriver;function c(){if(!t){var n=r(d[10]);t=n.inOut(n.ease)}return t}var f=(function(t){function f(t){var s;return n(this,f),(s=o(this,_(f).call(this)))._toValue=t.toValue,s._easing=void 0!==t.easing?t.easing:c(),s._duration=void 0!==t.duration?t.duration:500,s._delay=void 0!==t.delay?t.delay:0,s.__iterations=void 0!==t.iterations?t.iterations:1,s.__isInteraction=void 0===t.isInteraction||t.isInteraction,s._useNativeDriver=l(t),s}return h(f,v),s(f,[{key:"__getNativeAnimationConfig",value:function(){for(var t=[],n=0;n<this._duration;n+=16.666666666666668)t.push(this._easing(n/this._duration));return t.push(this._easing(1)),{type:'frames',frames:t,toValue:this._toValue,iterations:this.__iterations}}},{key:"start",value:function(t,n,s,o,_){var u=this;this.__active=!0,this._fromValue=t,this._onUpdate=n,this.__onEnd=s;var h=function(){0!==u._duration||u._useNativeDriver?(u._startTime=Date.now(),u._useNativeDriver?u.__startNativeAnimation(_):u._animationFrame=requestAnimationFrame(u.onUpdate.bind(u))):(u._onUpdate(u._toValue),u.__debouncedOnEnd({finished:!0}))};this._delay?this._timeout=setTimeout(h,this._delay):h()}},{key:"onUpdate",value:function(){var t=Date.now();if(t>=this._startTime+this._duration)return 0===this._duration?this._onUpdate(this._toValue):this._onUpdate(this._fromValue+this._easing(1)*(this._toValue-this._fromValue)),void this.__debouncedOnEnd({finished:!0});this._onUpdate(this._fromValue+this._easing((t-this._startTime)/this._duration)*(this._toValue-this._fromValue)),this.__active&&(this._animationFrame=requestAnimationFrame(this.onUpdate.bind(this)))}},{key:"stop",value:function(){u(_(f.prototype),"stop",this).call(this),this.__active=!1,clearTimeout(this._timeout),g.cancelAnimationFrame(this._animationFrame),this.__debouncedOnEnd({finished:!1})}}]),f})();m.exports=f},227,[22,23,30,33,34,36,204,222,224,207,228]);
__d(function(g,r,i,a,m,e,d){'use strict';var n,u=r(d[0]),t=r(d[1]),o=(function(){function o(){u(this,o)}return t(o,null,[{key:"step0",value:function(n){return n>0?1:0}},{key:"step1",value:function(n){return n>=1?1:0}},{key:"linear",value:function(n){return n}},{key:"ease",value:function(u){return n||(n=o.bezier(.42,0,1,1)),n(u)}},{key:"quad",value:function(n){return n*n}},{key:"cubic",value:function(n){return n*n*n}},{key:"poly",value:function(n){return function(u){return Math.pow(u,n)}}},{key:"sin",value:function(n){return 1-Math.cos(n*Math.PI/2)}},{key:"circle",value:function(n){return 1-Math.sqrt(1-n*n)}},{key:"exp",value:function(n){return Math.pow(2,10*(n-1))}},{key:"elastic",value:function(){var n=(arguments.length>0&&void 0!==arguments[0]?arguments[0]:1)*Math.PI;return function(u){return 1-Math.pow(Math.cos(u*Math.PI/2),3)*Math.cos(u*n)}}},{key:"back",value:function(){var n=arguments.length>0&&void 0!==arguments[0]?arguments[0]:1.70158;return function(u){return u*u*((n+1)*u-n)}}},{key:"bounce",value:function(n){if(n<.36363636363636365)return 7.5625*n*n;if(n<.7272727272727273){var u=n-.5454545454545454;return 7.5625*u*u+.75}if(n<.9090909090909091){var t=n-.8181818181818182;return 7.5625*t*t+.9375}var o=n-.9545454545454546;return 7.5625*o*o+.984375}},{key:"bezier",value:function(n,u,t,o){return r(d[2])(n,u,t,o)}},{key:"in",value:function(n){return n}},{key:"out",value:function(n){return function(u){return 1-n(1-u)}}},{key:"inOut",value:function(n){return function(u){return u<.5?n(2*u)/2:1-n(2*(1-u))/2}}}]),o})();m.exports=o},228,[22,23,229]);
__d(function(g,r,i,a,m,e,d){'use strict';var n=4,t=.001,u=1e-7,o=10,f=.1,c='function'==typeof Float32Array;function v(n,t){return 1-3*t+3*n}function s(n,t){return 3*t-6*n}function w(n){return 3*n}function l(n,t,u){return((v(t,u)*n+s(t,u))*n+w(t))*n}function y(n,t,u){return 3*v(t,u)*n*n+2*s(t,u)*n+w(t)}function b(n,t,f,c,v){var s,w,y=0,b=t,h=f;do{(s=l(w=b+(h-b)/2,c,v)-n)>0?h=w:b=w}while(Math.abs(s)>u&&++y<o);return w}function h(t,u,o,f){for(var c=u,v=0;v<n;++v){var s=y(c,o,f);if(0===s)return c;c-=(l(c,o,f)-t)/s}return c}m.exports=function(n,u,o,v){if(!(n>=0&&n<=1&&o>=0&&o<=1))throw new Error('bezier x values must be in [0, 1] range');var s=c?new Float32Array(11):new Array(11);if(n!==u||o!==v)for(var w=0;w<11;++w)s[w]=l(w*f,n,o);function A(u){for(var c=0,v=1;10!==v&&s[v]<=u;++v)c+=f;var w=c+(u-s[--v])/(s[v+1]-s[v])*f,l=y(w,n,o);return l>=t?h(u,w,n,o):0===l?w:b(u,c,c+f,n,o)}return function(t){return n===u&&o===v?t:0===t?0:1===t?1:l(A(t),u,v)}}},229,[]);
__d(function(g,r,i,a,m,e,d){'use strict';var t=r(d[0]),n=r(d[1]),o=r(d[2]),s=r(d[3]),p=r(d[4]),c=r(d[5]),_=r(d[6]).AnimatedEvent,h=r(d[7]),v=r(d[8]),l=r(d[9]),u=r(d[10]);m.exports=function(f){u('function'!=typeof f||f.prototype&&f.prototype.isReactComponent,"`createAnimatedComponent` does not support stateless functional components; use a class component instead.");var N=(function(l){function u(t){var o;return n(this,u),(o=s(this,p(u).call(this,t)))._invokeAnimatedPropsCallbackOnMount=!1,o._eventDetachers=[],o._animatedPropsCallback=function(){if(null==o._component)o._invokeAnimatedPropsCallbackOnMount=!0;else if(u.__skipSetNativeProps_FOR_TESTS_ONLY||'function'!=typeof o._component.setNativeProps)o.forceUpdate();else{if(o._propsAnimated.__isNative)throw new Error("Attempting to run JS driven animation on animated node that has been moved to \"native\" earlier by starting an animation with `useNativeDriver: true`");o._component.setNativeProps(o._propsAnimated.__getAnimatedValue())}},o._setComponentRef=function(t){o._prevComponent=o._component,o._component=t},o}return c(u,l),o(u,[{key:"componentWillUnmount",value:function(){this._propsAnimated&&this._propsAnimated.__detach(),this._detachNativeEvents()}},{key:"setNativeProps",value:function(t){this._component.setNativeProps(t)}},{key:"UNSAFE_componentWillMount",value:function(){this._attachProps(this.props)}},{key:"componentDidMount",value:function(){this._invokeAnimatedPropsCallbackOnMount&&(this._invokeAnimatedPropsCallbackOnMount=!1,this._animatedPropsCallback()),this._propsAnimated.setNativeView(this._component),this._attachNativeEvents()}},{key:"_attachNativeEvents",value:function(){var t=this,n=this._component.getScrollableNode?this._component.getScrollableNode():this._component,o=function(o){var s=t.props[o];s instanceof _&&s.__isNative&&(s.__attach(n,o),t._eventDetachers.push(function(){return s.__detach(n,o)}))};for(var s in this.props)o(s)}},{key:"_detachNativeEvents",value:function(){this._eventDetachers.forEach(function(t){return t()}),this._eventDetachers=[]}},{key:"_attachProps",value:function(t){var n=this._propsAnimated;this._propsAnimated=new h(t,this._animatedPropsCallback),n&&n.__detach()}},{key:"UNSAFE_componentWillReceiveProps",value:function(t){this._attachProps(t)}},{key:"componentDidUpdate",value:function(t){this._component!==this._prevComponent&&this._propsAnimated.setNativeView(this._component),this._component===this._prevComponent&&t===this.props||(this._detachNativeEvents(),this._attachNativeEvents())}},{key:"render",value:function(){var n=this._propsAnimated.__getValue();return v.createElement(f,t({},n,{ref:this._setComponentRef,collapsable:!this._propsAnimated.__isNative&&n.collapsable}))}},{key:"getNode",value:function(){return this._component}}]),u})(v.Component);N.__skipSetNativeProps_FOR_TESTS_ONLY=!1;var k=f.propTypes;return N.propTypes={style:function(t,n,o){if(k)for(var s in l)k[s]||void 0===t[s]||console.warn('You are setting the style `{ '+s+": ... }` as a prop. You should nest it in a style object. E.g. `{ style: { "+s+': ... } }`')}},N}},230,[11,22,23,30,33,36,203,217,47,67,3]);
__d(function(g,r,i,a,m,e,d){'use strict';var t=r(d[0]),s=r(d[1]);m.exports=s(t)},231,[232,230]);
__d(function(g,r,i,a,m,e,d){'use strict';var t=r(d[0]),n=r(d[1]),o=r(d[2]),s=r(d[3]),l=r(d[4]),u=r(d[5]),c=r(d[6]);function f(t,n){var o=Object.keys(t);if(Object.getOwnPropertySymbols){var s=Object.getOwnPropertySymbols(t);n&&(s=s.filter(function(n){return Object.getOwnPropertyDescriptor(t,n).enumerable})),o.push.apply(o,s)}return o}function p(t){for(var n=1;n<arguments.length;n++){var o=null!=arguments[n]?arguments[n]:{};n%2?f(o,!0).forEach(function(n){c(t,n,o[n])}):Object.getOwnPropertyDescriptors?Object.defineProperties(t,Object.getOwnPropertyDescriptors(o)):f(o).forEach(function(n){Object.defineProperty(t,n,Object.getOwnPropertyDescriptor(o,n))})}return t}r(d[7]);var h=r(d[8]),y=r(d[9]),C=r(d[10]),v=r(d[11]),b=r(d[12]),w=r(d[13]),_=p({},v.defaultProps,{numColumns:1,removeClippedSubviews:!0}),I=(function(c){function f(t){var l;return n(this,f),(l=o(this,s(f).call(this,t)))._virtualizedListPairs=[],l._captureRef=function(t){l._listRef=t},l._getItem=function(t,n){var o=l.props.numColumns;if(o>1){for(var s=[],u=0;u<o;u++){var c=t[n*o+u];null!=c&&s.push(c)}return s}return t[n]},l._getItemCount=function(t){return t?Math.ceil(t.length/l.props.numColumns):0},l._keyExtractor=function(t,n){var o=l.props,s=o.keyExtractor,u=o.numColumns;return u>1?(w(Array.isArray(t),"FlatList: Encountered internal consistency error, expected each item to consist of an array with 1-%s columns; instead, received a single item.",u),t.map(function(t,o){return s(t,n*u+o)}).join(':')):s(t,n)},l._renderItem=function(t){var n=l.props,o=n.renderItem,s=n.numColumns,u=n.columnWrapperStyle;if(s>1){var c=t.item,f=t.index;return w(Array.isArray(c),'Expected array of items with numColumns > 1'),y.createElement(C,{style:b.compose(k.row,u)},c.map(function(n,l){var u=o({item:n,index:f*s+l,separators:t.separators});return u&&y.cloneElement(u,{key:l})}))}return o(t)},l._checkProps(l.props),l.props.viewabilityConfigCallbackPairs?l._virtualizedListPairs=l.props.viewabilityConfigCallbackPairs.map(function(t){return{viewabilityConfig:t.viewabilityConfig,onViewableItemsChanged:l._createOnViewableItemsChanged(t.onViewableItemsChanged)}}):l.props.onViewableItemsChanged&&l._virtualizedListPairs.push({viewabilityConfig:l.props.viewabilityConfig,onViewableItemsChanged:l._createOnViewableItemsChanged(l.props.onViewableItemsChanged)}),l}return u(f,c),l(f,[{key:"scrollToEnd",value:function(t){this._listRef&&this._listRef.scrollToEnd(t)}},{key:"scrollToIndex",value:function(t){this._listRef&&this._listRef.scrollToIndex(t)}},{key:"scrollToItem",value:function(t){this._listRef&&this._listRef.scrollToItem(t)}},{key:"scrollToOffset",value:function(t){this._listRef&&this._listRef.scrollToOffset(t)}},{key:"recordInteraction",value:function(){this._listRef&&this._listRef.recordInteraction()}},{key:"flashScrollIndicators",value:function(){this._listRef&&this._listRef.flashScrollIndicators()}},{key:"getScrollResponder",value:function(){if(this._listRef)return this._listRef.getScrollResponder()}},{key:"getScrollableNode",value:function(){if(this._listRef)return this._listRef.getScrollableNode()}},{key:"setNativeProps",value:function(t){this._listRef&&this._listRef.setNativeProps(t)}}]),l(f,[{key:"componentDidUpdate",value:function(t){w(t.numColumns===this.props.numColumns,"Changing numColumns on the fly is not supported. Change the key prop on FlatList when changing the number of columns to force a fresh render of the component."),w(t.onViewableItemsChanged===this.props.onViewableItemsChanged,'Changing onViewableItemsChanged on the fly is not supported'),w(!h(t.viewabilityConfig,this.props.viewabilityConfig),'Changing viewabilityConfig on the fly is not supported'),w(t.viewabilityConfigCallbackPairs===this.props.viewabilityConfigCallbackPairs,'Changing viewabilityConfigCallbackPairs on the fly is not supported'),this._checkProps(this.props)}},{key:"_checkProps",value:function(t){var n=t.getItem,o=t.getItemCount,s=t.horizontal,l=t.numColumns,u=t.columnWrapperStyle,c=t.onViewableItemsChanged,f=t.viewabilityConfigCallbackPairs;w(!n&&!o,'FlatList does not support custom data formats.'),l>1?w(!s,'numColumns does not support horizontal.'):w(!u,'columnWrapperStyle not supported for single column lists'),w(!(c&&f),"FlatList does not support setting both onViewableItemsChanged and viewabilityConfigCallbackPairs.")}},{key:"_pushMultiColumnViewable",value:function(t,n){var o=this.props,s=o.numColumns,l=o.keyExtractor;n.item.forEach(function(o,u){w(null!=n.index,'Missing index!');var c=n.index*s+u;t.push(p({},n,{item:o,key:l(o,c),index:c}))})}},{key:"_createOnViewableItemsChanged",value:function(t){var n=this;return function(o){var s=n.props.numColumns;if(t)if(s>1){var l=[],u=[];o.viewableItems.forEach(function(t){return n._pushMultiColumnViewable(u,t)}),o.changed.forEach(function(t){return n._pushMultiColumnViewable(l,t)}),t({viewableItems:u,changed:l})}else t(o)}}},{key:"render",value:function(){return y.createElement(v,t({},this.props,{renderItem:this._renderItem,getItem:this._getItem,getItemCount:this._getItemCount,keyExtractor:this._keyExtractor,ref:this._captureRef,viewabilityConfigCallbackPairs:this._virtualizedListPairs}))}}]),f})(y.PureComponent);I.defaultProps=_;var k=b.create({row:{flexDirection:'row'}});m.exports=I},232,[11,22,30,33,23,36,46,43,151,47,74,233,51,3]);
[truncated: 1,926,738 more chars]
