# Supplementary material for: Design of a micro-learning framework and mobile application using design-based research
Source: PeerJ Comput Sci. 2023 Mar 9;9:e1223. doi: 10.7717/peerj-cs.1223 (PMC10280576; doi:10.7717/peerj-cs.1223)
Supplement: Supplemental Information 1 [file peerj-cs-09-1223-s001.zip › BLApp-master/android/app/src/main/java/com/blapp/MainActivity.java]

package com.blapp;

import android.os.Bundle;
import android.view.WindowManager;

import com.facebook.react.ReactActivity;
import com.facebook.react.ReactActivityDelegate;
import com.facebook.react.ReactRootView;
import com.swmansion.gesturehandler.react.RNGestureHandlerEnabledRootView;

import org.devio.rn.splashscreen.SplashScreen;

public class MainActivity extends ReactActivity {
    @Override
    protected void  onCreate(Bundle savedInstanceState){
        getWindow().setFlags(WindowManager.LayoutParams.FLAG_FULLSCREEN,
        WindowManager.LayoutParams.FLAG_FULLSCREEN);
        SplashScreen.show(this);
        super.onCreate(savedInstanceState);
    }
    /**
     * Returns the name of the main component registered from JavaScript.
     * This is used to schedule rendering of the component.
     */
    @Override
    protected String getMainComponentName() {
        return "BLApp";
    }
    @Override
    protected ReactActivityDelegate createReactActivityDelegate() {
        return new ReactActivityDelegate(this, getMainComponentName()) {
            @Override
            protected ReactRootView createRootView() {
            return new RNGestureHandlerEnabledRootView(MainActivity.this);
            }
        };
    }
}
