# Supplementary material for: Design of a micro-learning framework and mobile application using design-based research
Source: PeerJ Comput Sci. 2023 Mar 9;9:e1223. doi: 10.7717/peerj-cs.1223 (PMC10280576; doi:10.7717/peerj-cs.1223)
Supplement: Supplemental Information 1 [file peerj-cs-09-1223-s001.zip › BLApp-master/android/app/src/main/java/com/blapp/MainApplication.java]

package com.blapp;

import android.app.Application;

import com.facebook.react.ReactApplication;
import com.brentvatne.react.ReactVideoPackage;
import com.bluroverly.SajjadBlurOverlayPackage;
import com.github.alinz.reactnativewebviewbridge.WebViewBridgePackage;
import io.invertase.firebase.RNFirebasePackage;
import com.zmxv.RNSound.RNSoundPackage;
import com.inprogress.reactnativeyoutube.ReactNativeYouTube;
import com.horcrux.svg.SvgPackage;
import org.devio.rn.splashscreen.SplashScreenReactPackage;
import com.masteratul.exceptionhandler.ReactNativeExceptionHandlerPackage;
import com.oblador.vectoricons.VectorIconsPackage;
import com.swmansion.rnscreens.RNScreensPackage;
import com.swmansion.gesturehandler.react.RNGestureHandlerPackage;
import com.swmansion.reanimated.ReanimatedPackage;
import com.facebook.react.ReactNativeHost;
import com.facebook.react.ReactPackage;
import com.facebook.react.shell.MainReactPackage;
import com.facebook.soloader.SoLoader;
import io.invertase.firebase.RNFirebasePackage;
import io.invertase.firebase.messaging.RNFirebaseMessagingPackage;
import io.invertase.firebase.notifications.RNFirebaseNotificationsPackage;
import java.util.Arrays;
import java.util.List;


public class MainApplication extends Application implements ReactApplication {

  private final ReactNativeHost mReactNativeHost = new ReactNativeHost(this) {
    @Override
    public boolean getUseDeveloperSupport() {
      return BuildConfig.DEBUG;
    }

    @Override
    protected List<ReactPackage> getPackages() {
      return Arrays.<ReactPackage>asList(
            new MainReactPackage(),
            new ReactVideoPackage(),
            new SajjadBlurOverlayPackage(),
            new WebViewBridgePackage(),
            new RNFirebasePackage(),
            new RNFirebaseMessagingPackage(),
            new RNFirebaseNotificationsPackage(),
            new RNSoundPackage(),
            new ReactNativeYouTube(),
            new SvgPackage(),
            new SplashScreenReactPackage(),
            new ReactNativeExceptionHandlerPackage(),
            new VectorIconsPackage(),
            new RNScreensPackage(),
            new RNGestureHandlerPackage(),
            new ReanimatedPackage()
      );
    }

    @Override
    protected String getJSMainModuleName() {
      return "index";
    }
  };

  @Override
  public ReactNativeHost getReactNativeHost() {
    return mReactNativeHost;
  }

  @Override
  public void onCreate() {
    super.onCreate();
    SoLoader.init(this, /* native exopackage */ false);
  }
}
