# Supplementary material for: Design of a micro-learning framework and mobile application using design-based research
Source: PeerJ Comput Sci. 2023 Mar 9;9:e1223. doi: 10.7717/peerj-cs.1223 (PMC10280576; doi:10.7717/peerj-cs.1223)
Supplement: Supplemental Information 1 [file peerj-cs-09-1223-s001.zip › BLApp-master/android/app/src/main/java/com/blapp/SplashActivity.java]

package com.blapp;

import android.os.Bundle;

import androidx.appcompat.app.AppCompatActivity;
import android.content.Intent;

public class SplashActivity extends AppCompatActivity {
    @Override
    protected void onCreate(Bundle savedInstanceState){
        super.onCreate(savedInstanceState);
        Intent intent = new Intent(this, MainActivity.class);
        startActivity(intent);
        finish();
    }
}
