# Supplementary material for: Design of a micro-learning framework and mobile application using design-based research
Source: PeerJ Comput Sci. 2023 Mar 9;9:e1223. doi: 10.7717/peerj-cs.1223 (PMC10280576; doi:10.7717/peerj-cs.1223)
Supplement: Supplemental Information 1 [file peerj-cs-09-1223-s001.zip › BLApp-master/android/app/src/main/res/drawable/background_splash.xml]

<?xml version="1.0" encoding="utf-8"?>
<layer-list xmlns:android="http://schemas.android.com/apk/res/android">

    <item
        android:drawable="@drawable/splash"/>

    <item
        android:width="200dp"
        android:height="200dp"
        android:drawable="@drawable/logo_app_n"
        android:gravity="center" />

</layer-list>
