# Supplementary material for: Design of a micro-learning framework and mobile application using design-based research
Source: PeerJ Comput Sci. 2023 Mar 9;9:e1223. doi: 10.7717/peerj-cs.1223 (PMC10280576; doi:10.7717/peerj-cs.1223)
Supplement: Supplemental Information 1 [file peerj-cs-09-1223-s001.zip › BLApp-master/android/app/src/main/res/values/colors.xml]

<?xml version="1.0" encoding="utf-8"?>
<resources>
    <color name="blue">#5dc9b5</color>
    <color name="primary_dark">#5dc9b5</color>
</resources>
