# Supplementary material for: Design of a micro-learning framework and mobile application using design-based research
Source: PeerJ Comput Sci. 2023 Mar 9;9:e1223. doi: 10.7717/peerj-cs.1223 (PMC10280576; doi:10.7717/peerj-cs.1223)
Supplement: Supplemental Information 1 [file peerj-cs-09-1223-s001.zip › BLApp-master/android/app/src/main/res/values/styles.xml]

<resources>

    <!-- Base application theme. -->
    <style name="AppTheme" parent="Theme.AppCompat.Light.NoActionBar">
        <!-- Customize your theme here. -->
    </style>
    <style name="SplashTheme" parent="Theme.AppCompat.Light.NoActionBar">
        <item name="android:windowBackground">@drawable/background_splash</item>
        <item name="android:windowActionBar">true</item>
        <item name="android:windowFullscreen">true</item>
        <item name="android:windowContentOverlay">@null</item>
        <item name="android:windowDrawsSystemBarBackgrounds">false</item>
    </style>
</resources>
