# Supplementary material for: Design of a micro-learning framework and mobile application using design-based research
Source: PeerJ Comput Sci. 2023 Mar 9;9:e1223. doi: 10.7717/peerj-cs.1223 (PMC10280576; doi:10.7717/peerj-cs.1223)
Supplement: Supplemental Information 1 [file peerj-cs-09-1223-s001.zip › BLApp-master/android/build.gradle]

// Top-level build file where you can add configuration options common to all sub-projects/modules.

buildscript {
    ext {
        buildToolsVersion = "28.0.3"
        minSdkVersion = 26
        compileSdkVersion = 28
        targetSdkVersion = 28
        supportLibVersion = "28.0.0"
    }
    repositories {
        google()
        jcenter()
    }
    dependencies {
        classpath 'com.android.tools.build:gradle:3.4.1'
        classpath 'com.google.gms:google-services:4.3.3'

        // NOTE: Do not place your application dependencies here; they belong
        // in the individual module build.gradle files
    }
}
subprojects {
    afterEvaluate {project ->
        if (project.hasProperty("android")) {
            android {
                compileSdkVersion rootProject.ext.compileSdkVersion
                buildToolsVersion rootProject.ext.buildToolsVersion
            }
        }
    }
}

allprojects {
    repositories {
        mavenLocal()
        google()
        jcenter()
        maven {
            // All of React Native (JS, Obj-C sources, Android binaries) is installed from npm
            url "$rootDir/../node_modules/react-native/android"
        }
    }
}
