# Supplementary material for: Design of a micro-learning framework and mobile application using design-based research
Source: PeerJ Comput Sci. 2023 Mar 9;9:e1223. doi: 10.7717/peerj-cs.1223 (PMC10280576; doi:10.7717/peerj-cs.1223)
Supplement: Supplemental Information 1 [file peerj-cs-09-1223-s001.zip › BLApp-master/android/gradle.properties]

# Project-wide Gradle settings.

# IDE (e.g. Android Studio) users:
# Gradle settings configured through the IDE *will override*
# any settings specified in this file.

# For more details on how to configure your build environment visit
# http://www.gradle.org/docs/current/userguide/build_environment.html
android.useAndroidX=true
android.enableJetifier=true
# Specifies the JVM arguments used for the daemon process.
# The setting is particularly useful for tweaking memory settings.
# Default value: -Xmx10248m -XX:MaxPermSize=256m
org.gradle.jvmargs=-Xmx2048m -XX:MaxPermSize=512m -XX:+HeapDumpOnOutOfMemoryError -Dfile.encoding=UTF-8

# When configured, Gradle will run in incubating parallel mode.
# This option should only be used with decoupled projects. More details, visit
# http://www.gradle.org/docs/current/userguide/multi_project_builds.html#sec:decoupled_projects
# org.gradle.parallel=true
