# Supplementary material for: Design of a micro-learning framework and mobile application using design-based research
Source: PeerJ Comput Sci. 2023 Mar 9;9:e1223. doi: 10.7717/peerj-cs.1223 (PMC10280576; doi:10.7717/peerj-cs.1223)
Supplement: Supplemental Information 1 [file peerj-cs-09-1223-s001.zip › BLApp-master/android/keystores/BUCK]

keystore(
    name = "debug",
    properties = "debug.keystore.properties",
    store = "debug.keystore",
    visibility = [
        "PUBLIC",
    ],
)
