# Supplementary material for: Design of a micro-learning framework and mobile application using design-based research
Source: PeerJ Comput Sci. 2023 Mar 9;9:e1223. doi: 10.7717/peerj-cs.1223 (PMC10280576; doi:10.7717/peerj-cs.1223)
Supplement: Supplemental Information 1 [file peerj-cs-09-1223-s001.zip › BLApp-master/android/settings.gradle]

rootProject.name = 'BLApp'
include ':react-native-video'
project(':react-native-video').projectDir = new File(rootProject.projectDir, '../node_modules/react-native-video/android')
include ':react-native-blur-overlay'
project(':react-native-blur-overlay').projectDir = new File(rootProject.projectDir, '../node_modules/react-native-blur-overlay/android')
include ':react-native-webview-bridge'
project(':react-native-webview-bridge').projectDir = new File(rootProject.projectDir, '../node_modules/react-native-webview-bridge/android')
include ':react-native-firebase'
project(':react-native-firebase').projectDir = new File(rootProject.projectDir, '../node_modules/react-native-firebase/android')
include ':react-native-sound'
project(':react-native-sound').projectDir = new File(rootProject.projectDir, '../node_modules/react-native-sound/android')
include ':react-native-youtube'
project(':react-native-youtube').projectDir = new File(rootProject.projectDir, '../node_modules/react-native-youtube/android')
include ':react-native-svg'
project(':react-native-svg').projectDir = new File(rootProject.projectDir, '../node_modules/react-native-svg/android')
include ':react-native-splash-screen'
project(':react-native-splash-screen').projectDir = new File(rootProject.projectDir, '../node_modules/react-native-splash-screen/android')
include ':react-native-exception-handler'
project(':react-native-exception-handler').projectDir = new File(rootProject.projectDir, '../node_modules/react-native-exception-handler/android')
include ':react-native-vector-icons'
project(':react-native-vector-icons').projectDir = new File(rootProject.projectDir, '../node_modules/react-native-vector-icons/android')
include ':react-native-screens'
project(':react-native-screens').projectDir = new File(rootProject.projectDir, '../node_modules/react-native-screens/android')
include ':react-native-gesture-handler'
project(':react-native-gesture-handler').projectDir = new File(rootProject.projectDir, '../node_modules/react-native-gesture-handler/android')
include ':react-native-reanimated'
project(':react-native-reanimated').projectDir = new File(rootProject.projectDir, '../node_modules/react-native-reanimated/android')

include ':app'
