# Supplementary material for: Design of a micro-learning framework and mobile application using design-based research
Source: PeerJ Comput Sci. 2023 Mar 9;9:e1223. doi: 10.7717/peerj-cs.1223 (PMC10280576; doi:10.7717/peerj-cs.1223)
Supplement: Supplemental Information 1 [file peerj-cs-09-1223-s001.zip › BLApp-master/index.js]

/**
 * @format
 */

import {AppRegistry} from 'react-native';
import App from './App';
import {name as appName} from './app.json';

AppRegistry.registerComponent(appName, () => App);
