# Supplementary material for: Design of a micro-learning framework and mobile application using design-based research
Source: PeerJ Comput Sci. 2023 Mar 9;9:e1223. doi: 10.7717/peerj-cs.1223 (PMC10280576; doi:10.7717/peerj-cs.1223)
Supplement: Supplemental Information 1 [file peerj-cs-09-1223-s001.zip › BLApp-master/ios/BLApp.xcodeproj/project.pbxproj]

// !$*UTF8*$!
{
	archiveVersion = 1;
	classes = {
	};
	objectVersion = 46;
	objects = {

/* Begin PBXBuildFile section */
		00C302E51ABCBA2D00DB3ED1 /* libRCTActionSheet.a in Frameworks */ = {isa = PBXBuildFile; fileRef = 00C302AC1ABCB8CE00DB3ED1 /* libRCTActionSheet.a */; };
		00C302E71ABCBA2D00DB3ED1 /* libRCTGeolocation.a in Frameworks */ = {isa = PBXBuildFile; fileRef = 00C302BA1ABCB90400DB3ED1 /* libRCTGeolocation.a */; };
		00C302E81ABCBA2D00DB3ED1 /* libRCTImage.a in Frameworks */ = {isa = PBXBuildFile; fileRef = 00C302C01ABCB91800DB3ED1 /* libRCTImage.a */; };
		00C302E91ABCBA2D00DB3ED1 /* libRCTNetwork.a in Frameworks */ = {isa = PBXBuildFile; fileRef = 00C302DC1ABCB9D200DB3ED1 /* libRCTNetwork.a */; };
		00C302EA1ABCBA2D00DB3ED1 /* libRCTVibration.a in Frameworks */ = {isa = PBXBuildFile; fileRef = 00C302E41ABCB9EE00DB3ED1 /* libRCTVibration.a */; };
		00E356F31AD99517003FC87E /* BLAppTests.m in Sources */ = {isa = PBXBuildFile; fileRef = 00E356F21AD99517003FC87E /* BLAppTests.m */; };
		11D1A2F320CAFA9E000508D9 /* libRCTAnimation.a in Frameworks */ = {isa = PBXBuildFile; fileRef = 5E9157331DD0AC6500FF2AA8 /* libRCTAnimation.a */; };
		133E29F31AD74F7200F7D852 /* libRCTLinking.a in Frameworks */ = {isa = PBXBuildFile; fileRef = 78C398B91ACF4ADC00677621 /* libRCTLinking.a */; };
		139105C61AF99C1200B5F7CC /* libRCTSettings.a in Frameworks */ = {isa = PBXBuildFile; fileRef = 139105C11AF99BAD00B5F7CC /* libRCTSettings.a */; };
		139FDEF61B0652A700C62182 /* libRCTWebSocket.a in Frameworks */ = {isa = PBXBuildFile; fileRef = 139FDEF41B06529B00C62182 /* libRCTWebSocket.a */; };
		13B07FBC1A68108700A75B9A /* AppDelegate.m in Sources */ = {isa = PBXBuildFile; fileRef = 13B07FB01A68108700A75B9A /* AppDelegate.m */; };
		13B07FBF1A68108700A75B9A /* Images.xcassets in Resources */ = {isa = PBXBuildFile; fileRef = 13B07FB51A68108700A75B9A /* Images.xcassets */; };
		13B07FC11A68108700A75B9A /* main.m in Sources */ = {isa = PBXBuildFile; fileRef = 13B07FB71A68108700A75B9A /* main.m */; };
		140ED2AC1D01E1AD002B40FF /* libReact.a in Frameworks */ = {isa = PBXBuildFile; fileRef = 146834041AC3E56700842450 /* libReact.a */; };
		146834051AC3E58100842450 /* libReact.a in Frameworks */ = {isa = PBXBuildFile; fileRef = 146834041AC3E56700842450 /* libReact.a */; };
		2D02E4BC1E0B4A80006451C7 /* AppDelegate.m in Sources */ = {isa = PBXBuildFile; fileRef = 13B07FB01A68108700A75B9A /* AppDelegate.m */; };
		2D02E4BD1E0B4A84006451C7 /* Images.xcassets in Resources */ = {isa = PBXBuildFile; fileRef = 13B07FB51A68108700A75B9A /* Images.xcassets */; };
		2D02E4BF1E0B4AB3006451C7 /* main.m in Sources */ = {isa = PBXBuildFile; fileRef = 13B07FB71A68108700A75B9A /* main.m */; };
		2D02E4C21E0B4AEC006451C7 /* libRCTAnimation.a in Frameworks */ = {isa = PBXBuildFile; fileRef = 5E9157351DD0AC6500FF2AA8 /* libRCTAnimation.a */; };
		2D02E4C31E0B4AEC006451C7 /* libRCTImage-tvOS.a in Frameworks */ = {isa = PBXBuildFile; fileRef = 3DAD3E841DF850E9000B6D8A /* libRCTImage-tvOS.a */; };
		2D02E4C41E0B4AEC006451C7 /* libRCTLinking-tvOS.a in Frameworks */ = {isa = PBXBuildFile; fileRef = 3DAD3E881DF850E9000B6D8A /* libRCTLinking-tvOS.a */; };
		2D02E4C51E0B4AEC006451C7 /* libRCTNetwork-tvOS.a in Frameworks */ = {isa = PBXBuildFile; fileRef = 3DAD3E8C1DF850E9000B6D8A /* libRCTNetwork-tvOS.a */; };
		2D02E4C61E0B4AEC006451C7 /* libRCTSettings-tvOS.a in Frameworks */ = {isa = PBXBuildFile; fileRef = 3DAD3E901DF850E9000B6D8A /* libRCTSettings-tvOS.a */; };
		2D02E4C71E0B4AEC006451C7 /* libRCTText-tvOS.a in Frameworks */ = {isa = PBXBuildFile; fileRef = 3DAD3E941DF850E9000B6D8A /* libRCTText-tvOS.a */; };
		2D02E4C81E0B4AEC006451C7 /* libRCTWebSocket-tvOS.a in Frameworks */ = {isa = PBXBuildFile; fileRef = 3DAD3E991DF850E9000B6D8A /* libRCTWebSocket-tvOS.a */; };
		2D16E6881FA4F8E400B85C8A /* libReact.a in Frameworks */ = {isa = PBXBuildFile; fileRef = 2D16E6891FA4F8E400B85C8A /* libReact.a */; };
		2DCD954D1E0B4F2C00145EB5 /* BLAppTests.m in Sources */ = {isa = PBXBuildFile; fileRef = 00E356F21AD99517003FC87E /* BLAppTests.m */; };
		2DF0FFEE2056DD460020B375 /* libReact.a in Frameworks */ = {isa = PBXBuildFile; fileRef = 3DAD3EA31DF850E9000B6D8A /* libReact.a */; };
		2EE7985E789E4F8597874279 /* ProximaNova-LightIt.otf in Resources */ = {isa = PBXBuildFile; fileRef = 1B44F32B74FF4EBDABC4A7D4 /* ProximaNova-LightIt.otf */; };
		32BE5F79F28846FC919FD905 /* libRNScreens-tvOS.a in Frameworks */ = {isa = PBXBuildFile; fileRef = 1DDDA50B2FA544EDAA093423 /* libRNScreens-tvOS.a */; };
		395D490D2404585700DD2E98 /* LaunchScreen.xib in Resources */ = {isa = PBXBuildFile; fileRef = 13B07FB11A68108700A75B9A /* LaunchScreen.xib */; };
		397BC31E24E859A900494EFF /* wrong.mp3 in Resources */ = {isa = PBXBuildFile; fileRef = 397BC2E924E859A800494EFF /* wrong.mp3 */; };
		397BC31F24E859A900494EFF /* fail.mp3 in Resources */ = {isa = PBXBuildFile; fileRef = 397BC31924E859A800494EFF /* fail.mp3 */; };
		397BC32024E859A900494EFF /* game_over.mp3 in Resources */ = {isa = PBXBuildFile; fileRef = 397BC31A24E859A800494EFF /* game_over.mp3 */; };
		397BC32124E859A900494EFF /* tada.mp3 in Resources */ = {isa = PBXBuildFile; fileRef = 397BC31B24E859A900494EFF /* tada.mp3 */; };
		397BC32224E859A900494EFF /* begin.mp3 in Resources */ = {isa = PBXBuildFile; fileRef = 397BC31C24E859A900494EFF /* begin.mp3 */; };
		397BC32324E859A900494EFF /* win.mp3 in Resources */ = {isa = PBXBuildFile; fileRef = 397BC31D24E859A900494EFF /* win.mp3 */; };
		397BC37924E8692400494EFF /* GoogleService-Info.plist in Resources */ = {isa = PBXBuildFile; fileRef = 397080F523FCEFB8004970F4 /* GoogleService-Info.plist */; };
		39C07960250357B0009A21C6 /* UserNotifications.framework in Frameworks */ = {isa = PBXBuildFile; fileRef = 39C07930250357B0009A21C6 /* UserNotifications.framework */; };
		4E01CE51027945D39C907152 /* ProximaNova-SemiboldIt.otf in Resources */ = {isa = PBXBuildFile; fileRef = 09D7E720573E4F02BF792E5E /* ProximaNova-SemiboldIt.otf */; };
		5B31561A88D54F6AABB81029 /* ProximaNova-Black.otf in Resources */ = {isa = PBXBuildFile; fileRef = 246C731780CD4AF688BC6D39 /* ProximaNova-Black.otf */; };
		5F38F2C280A74DEBAD889411 /* ProximaNova-Bold.otf in Resources */ = {isa = PBXBuildFile; fileRef = A29611E13C53408A820F1E85 /* ProximaNova-Bold.otf */; };
		60E6923CE15E290ED7621BB5 /* libPods-BLApp.a in Frameworks */ = {isa = PBXBuildFile; fileRef = 4902441ABF0223A2D74C1DDA /* libPods-BLApp.a */; };
		69D37B9B3FDF476F81141903 /* Proxima Nova Extrabold Italic.otf in Resources */ = {isa = PBXBuildFile; fileRef = CF22CEA8E92E4293BA7F9E7A /* Proxima Nova Extrabold Italic.otf */; };
		75920C57A6B44D5C8E76319E /* libRNGestureHandler-tvOS.a in Frameworks */ = {isa = PBXBuildFile; fileRef = 5F8B98638030490B88497542 /* libRNGestureHandler-tvOS.a */; };
		76A833B7EE8840F2AA48729B /* libRNGestureHandler.a in Frameworks */ = {isa = PBXBuildFile; fileRef = C360B30F85D345AEAD073F76 /* libRNGestureHandler.a */; };
		76AC0CD1EDE3D70A713CCCBD /* libPods-BLAppTests.a in Frameworks */ = {isa = PBXBuildFile; fileRef = A005ECF225B83558346EEE02 /* libPods-BLAppTests.a */; };
		832341BD1AAA6AB300B99B32 /* libRCTText.a in Frameworks */ = {isa = PBXBuildFile; fileRef = 832341B51AAA6A8300B99B32 /* libRCTText.a */; };
		8EDBE7CFC4D141BC8D8BDE66 /* libRNReanimated.a in Frameworks */ = {isa = PBXBuildFile; fileRef = 37A8BC3075CB44A6B02E1411 /* libRNReanimated.a */; };
		A8787A7D537C5224C81B2DCA /* Pods_BLApp_tvOS.framework in Frameworks */ = {isa = PBXBuildFile; fileRef = AFFBC9DF1DF78B3F604393CE /* Pods_BLApp_tvOS.framework */; };
		ADBDB9381DFEBF1600ED6528 /* libRCTBlob.a in Frameworks */ = {isa = PBXBuildFile; fileRef = ADBDB9271DFEBF0700ED6528 /* libRCTBlob.a */; };
		B058DD6B66554D8A962CFFA7 /* ProximaNova-Thin.otf in Resources */ = {isa = PBXBuildFile; fileRef = 6C281AC14D6942229D508BFC /* ProximaNova-Thin.otf */; };
		BEED54BB956548AABF225F05 /* ProximaNova-Light.otf in Resources */ = {isa = PBXBuildFile; fileRef = D2404CF2D6DD49B0B76B492B /* ProximaNova-Light.otf */; };
		C96F41521EC24793A95E2D5B /* Proxima Nova Bold Italic.otf in Resources */ = {isa = PBXBuildFile; fileRef = A5D49C4E968B446B96A447CF /* Proxima Nova Bold Italic.otf */; };
		CB1DD1628EB7439CA6ABAE3E /* libRNScreens.a in Frameworks */ = {isa = PBXBuildFile; fileRef = 3EF30C4AB6124C5EB76F62A0 /* libRNScreens.a */; };
		D090BD7E5B3F437AAED10A0D /* ProximaNova-Extrabld.otf in Resources */ = {isa = PBXBuildFile; fileRef = 1A3661365E1645129CFF69E9 /* ProximaNova-Extrabld.otf */; };
		D286B8063A4140DC8CD3389C /* Proxima Nova Thin Italic.otf in Resources */ = {isa = PBXBuildFile; fileRef = C694B25C9C034A23ADB5C012 /* Proxima Nova Thin Italic.otf */; };
		D855CC07A7BC467BAAB49BD4 /* libRNFirebase.a in Frameworks */ = {isa = PBXBuildFile; fileRef = B606DEF46036445B851BFD76 /* libRNFirebase.a */; };
		DB0D18C9A0C5484E83CC0B4D /* Proxima Nova Regular Italic.otf in Resources */ = {isa = PBXBuildFile; fileRef = C43868FF22DD4ABBAFF73069 /* Proxima Nova Regular Italic.otf */; };
		E34D9A60660C4822AC8BF72E /* Proxima Nova Regular.otf in Resources */ = {isa = PBXBuildFile; fileRef = 538147E0E0024187ADD93CD3 /* Proxima Nova Regular.otf */; };
		E3940214FF9A4C4188B42347 /* libSajjadBlurOverlay.a in Frameworks */ = {isa = PBXBuildFile; fileRef = 2472B12F4AE341DCB7FC2AA6 /* libSajjadBlurOverlay.a */; };
		EB2E16BF4E0342AC9927AC79 /* libReact-Native-Webview-Bridge.a in Frameworks */ = {isa = PBXBuildFile; fileRef = 74E376346AC94C4593200AD5 /* libReact-Native-Webview-Bridge.a */; };
		ED297163215061F000B7C4FE /* JavaScriptCore.framework in Frameworks */ = {isa = PBXBuildFile; fileRef = ED297162215061F000B7C4FE /* JavaScriptCore.framework */; };
		ED2971652150620600B7C4FE /* JavaScriptCore.framework in Frameworks */ = {isa = PBXBuildFile; fileRef = ED2971642150620600B7C4FE /* JavaScriptCore.framework */; };
		EF2A85299B4B41CB9F37DD7B /* libRNReanimated-tvOS.a in Frameworks */ = {isa = PBXBuildFile; fileRef = E0C962B7717D44588207EB08 /* libRNReanimated-tvOS.a */; };
		FAC3E631F69A41038D155C8A /* ProximaNova-Semibold.otf in Resources */ = {isa = PBXBuildFile; fileRef = 2864ED697D0D46B1B50F871B /* ProximaNova-Semibold.otf */; };
		FC00C5B6D6334F5794384F81 /* ProximaNova-BlackIt.otf in Resources */ = {isa = PBXBuildFile; fileRef = 7F8D0AB500534B9AA0241658 /* ProximaNova-BlackIt.otf */; };
/* End PBXBuildFile section */

/* Begin PBXContainerItemProxy section */
		00C302AB1ABCB8CE00DB3ED1 /* PBXContainerItemProxy */ = {
			isa = PBXContainerItemProxy;
			containerPortal = 00C302A71ABCB8CE00DB3ED1 /* RCTActionSheet.xcodeproj */;
			proxyType = 2;
			remoteGlobalIDString = 134814201AA4EA6300B7C361;
			remoteInfo = RCTActionSheet;
		};
		00C302B91ABCB90400DB3ED1 /* PBXContainerItemProxy */ = {
			isa = PBXContainerItemProxy;
			containerPortal = 00C302B51ABCB90400DB3ED1 /* RCTGeolocation.xcodeproj */;
			proxyType = 2;
			remoteGlobalIDString = 134814201AA4EA6300B7C361;
			remoteInfo = RCTGeolocation;
		};
		00C302BF1ABCB91800DB3ED1 /* PBXContainerItemProxy */ = {
			isa = PBXContainerItemProxy;
			containerPortal = 00C302BB1ABCB91800DB3ED1 /* RCTImage.xcodeproj */;
			proxyType = 2;
			remoteGlobalIDString = 58B5115D1A9E6B3D00147676;
			remoteInfo = RCTImage;
		};
		00C302DB1ABCB9D200DB3ED1 /* PBXContainerItemProxy */ = {
			isa = PBXContainerItemProxy;
			containerPortal = 00C302D31ABCB9D200DB3ED1 /* RCTNetwork.xcodeproj */;
			proxyType = 2;
			remoteGlobalIDString = 58B511DB1A9E6C8500147676;
			remoteInfo = RCTNetwork;
		};
		00C302E31ABCB9EE00DB3ED1 /* PBXContainerItemProxy */ = {
			isa = PBXContainerItemProxy;
			containerPortal = 00C302DF1ABCB9EE00DB3ED1 /* RCTVibration.xcodeproj */;
			proxyType = 2;
			remoteGlobalIDString = 832C81801AAF6DEF007FA2F7;
			remoteInfo = RCTVibration;
		};
		00E356F41AD99517003FC87E /* PBXContainerItemProxy */ = {
			isa = PBXContainerItemProxy;
			containerPortal = 83CBB9F71A601CBA00E9B192 /* Project object */;
			proxyType = 1;
			remoteGlobalIDString = 13B07F861A680F5B00A75B9A;
			remoteInfo = BLApp;
		};
		139105C01AF99BAD00B5F7CC /* PBXContainerItemProxy */ = {
			isa = PBXContainerItemProxy;
			containerPortal = 139105B61AF99BAD00B5F7CC /* RCTSettings.xcodeproj */;
			proxyType = 2;
			remoteGlobalIDString = 134814201AA4EA6300B7C361;
			remoteInfo = RCTSettings;
		};
		139FDEF31B06529B00C62182 /* PBXContainerItemProxy */ = {
			isa = PBXContainerItemProxy;
			containerPortal = 139FDEE61B06529A00C62182 /* RCTWebSocket.xcodeproj */;
			proxyType = 2;
			remoteGlobalIDString = 3C86DF461ADF2C930047B81A;
			remoteInfo = RCTWebSocket;
		};
		146834031AC3E56700842450 /* PBXContainerItemProxy */ = {
			isa = PBXContainerItemProxy;
			containerPortal = 146833FF1AC3E56700842450 /* React.xcodeproj */;
			proxyType = 2;
			remoteGlobalIDString = 83CBBA2E1A601D0E00E9B192;
			remoteInfo = React;
		};
		2284B78A232C47D80087518E /* PBXContainerItemProxy */ = {
			isa = PBXContainerItemProxy;
			containerPortal = 146833FF1AC3E56700842450 /* React.xcodeproj */;
			proxyType = 2;
			remoteGlobalIDString = EDEBC6D6214B3E7000DD5AC8;
			remoteInfo = jsi;
		};
		2284B78C232C47D80087518E /* PBXContainerItemProxy */ = {
			isa = PBXContainerItemProxy;
			containerPortal = 146833FF1AC3E56700842450 /* React.xcodeproj */;
			proxyType = 2;
			remoteGlobalIDString = EDEBC73B214B45A300DD5AC8;
			remoteInfo = jsiexecutor;
		};
		2284B78E232C47D80087518E /* PBXContainerItemProxy */ = {
			isa = PBXContainerItemProxy;
			containerPortal = 146833FF1AC3E56700842450 /* React.xcodeproj */;
			proxyType = 2;
			remoteGlobalIDString = ED296FB6214C9A0900B7C4FE;
			remoteInfo = "jsi-tvOS";
		};
		2284B790232C47D80087518E /* PBXContainerItemProxy */ = {
			isa = PBXContainerItemProxy;
			containerPortal = 146833FF1AC3E56700842450 /* React.xcodeproj */;
			proxyType = 2;
			remoteGlobalIDString = ED296FEE214C9CF800B7C4FE;
			remoteInfo = "jsiexecutor-tvOS";
		};
		2284B79A232C47D80087518E /* PBXContainerItemProxy */ = {
			isa = PBXContainerItemProxy;
			containerPortal = 78A935CBAC36472F8D24D616 /* RNGestureHandler.xcodeproj */;
			proxyType = 2;
			remoteGlobalIDString = 134814201AA4EA6300B7C361;
			remoteInfo = RNGestureHandler;
		};
		2284B79C232C47D80087518E /* PBXContainerItemProxy */ = {
			isa = PBXContainerItemProxy;
			containerPortal = 78A935CBAC36472F8D24D616 /* RNGestureHandler.xcodeproj */;
			proxyType = 2;
			remoteGlobalIDString = B5C32A36220C603B000FFB8D;
			remoteInfo = "RNGestureHandler-tvOS";
		};
		2284B7A0232C47D80087518E /* PBXContainerItemProxy */ = {
			isa = PBXContainerItemProxy;
			containerPortal = FB551402AF634683B40BFA43 /* RNReanimated.xcodeproj */;
			proxyType = 2;
			remoteGlobalIDString = 134814201AA4EA6300B7C361;
			remoteInfo = RNReanimated;
		};
		2284B7A2232C47D80087518E /* PBXContainerItemProxy */ = {
			isa = PBXContainerItemProxy;
			containerPortal = FB551402AF634683B40BFA43 /* RNReanimated.xcodeproj */;
			proxyType = 2;
			remoteGlobalIDString = FDBB176E229BF04900D1E455;
			remoteInfo = "RNReanimated-tvOS";
		};
		2284B7A6232C47D80087518E /* PBXContainerItemProxy */ = {
			isa = PBXContainerItemProxy;
			containerPortal = B7E368E7F62342A5A9703B25 /* RNScreens.xcodeproj */;
			proxyType = 2;
			remoteGlobalIDString = 134814201AA4EA6300B7C361;
			remoteInfo = RNScreens;
		};
		2284B7A8232C47D80087518E /* PBXContainerItemProxy */ = {
			isa = PBXContainerItemProxy;
			containerPortal = B7E368E7F62342A5A9703B25 /* RNScreens.xcodeproj */;
			proxyType = 2;
			remoteGlobalIDString = B5C32A4F220C6379000FFB8D;
			remoteInfo = "RNScreens-tvOS";
		};
		22D40733232D8C5600ED59F0 /* PBXContainerItemProxy */ = {
			isa = PBXContainerItemProxy;
			containerPortal = 22D4072F232D8C5300ED59F0 /* SplashScreen.xcodeproj */;
			proxyType = 2;
			remoteGlobalIDString = 3D7682761D8E76B80014119E;
			remoteInfo = SplashScreen;
		};
		2D02E4911E0B4A5D006451C7 /* PBXContainerItemProxy */ = {
			isa = PBXContainerItemProxy;
			containerPortal = 83CBB9F71A601CBA00E9B192 /* Project object */;
			proxyType = 1;
			remoteGlobalIDString = 2D02E47A1E0B4A5D006451C7;
			remoteInfo = "BLApp-tvOS";
		};
		2D16E6711FA4F8DC00B85C8A /* PBXContainerItemProxy */ = {
			isa = PBXContainerItemProxy;
			containerPortal = ADBDB91F1DFEBF0600ED6528 /* RCTBlob.xcodeproj */;
			proxyType = 2;
			remoteGlobalIDString = ADD01A681E09402E00F6D226;
			remoteInfo = "RCTBlob-tvOS";
		};
		2D16E6831FA4F8DC00B85C8A /* PBXContainerItemProxy */ = {
			isa = PBXContainerItemProxy;
			containerPortal = 139FDEE61B06529A00C62182 /* RCTWebSocket.xcodeproj */;
			proxyType = 2;
			remoteGlobalIDString = 3DBE0D001F3B181A0099AA32;
			remoteInfo = fishhook;
		};
		2D16E6851FA4F8DC00B85C8A /* PBXContainerItemProxy */ = {
			isa = PBXContainerItemProxy;
			containerPortal = 139FDEE61B06529A00C62182 /* RCTWebSocket.xcodeproj */;
			proxyType = 2;
			remoteGlobalIDString = 3DBE0D0D1F3B181C0099AA32;
			remoteInfo = "fishhook-tvOS";
		};
		2DF0FFDE2056DD460020B375 /* PBXContainerItemProxy */ = {
			isa = PBXContainerItemProxy;
			containerPortal = 146833FF1AC3E56700842450 /* React.xcodeproj */;
			proxyType = 2;
			remoteGlobalIDString = EBF21BDC1FC498900052F4D5;
			remoteInfo = jsinspector;
		};
		2DF0FFE02056DD460020B375 /* PBXContainerItemProxy */ = {
			isa = PBXContainerItemProxy;
			containerPortal = 146833FF1AC3E56700842450 /* React.xcodeproj */;
			proxyType = 2;
			remoteGlobalIDString = EBF21BFA1FC4989A0052F4D5;
			remoteInfo = "jsinspector-tvOS";
		};
		2DF0FFE22056DD460020B375 /* PBXContainerItemProxy */ = {
			isa = PBXContainerItemProxy;
			containerPortal = 146833FF1AC3E56700842450 /* React.xcodeproj */;
			proxyType = 2;
			remoteGlobalIDString = 139D7ECE1E25DB7D00323FB7;
			remoteInfo = "third-party";
		};
		2DF0FFE42056DD460020B375 /* PBXContainerItemProxy */ = {
			isa = PBXContainerItemProxy;
			containerPortal = 146833FF1AC3E56700842450 /* React.xcodeproj */;
			proxyType = 2;
			remoteGlobalIDString = 3D383D3C1EBD27B6005632C8;
			remoteInfo = "third-party-tvOS";
		};
		2DF0FFE62056DD460020B375 /* PBXContainerItemProxy */ = {
			isa = PBXContainerItemProxy;
			containerPortal = 146833FF1AC3E56700842450 /* React.xcodeproj */;
			proxyType = 2;
			remoteGlobalIDString = 139D7E881E25C6D100323FB7;
			remoteInfo = "double-conversion";
		};
		2DF0FFE82056DD460020B375 /* PBXContainerItemProxy */ = {
			isa = PBXContainerItemProxy;
			containerPortal = 146833FF1AC3E56700842450 /* React.xcodeproj */;
			proxyType = 2;
			remoteGlobalIDString = 3D383D621EBD27B9005632C8;
			remoteInfo = "double-conversion-tvOS";
		};
		3970806F23FCE003004970F4 /* PBXContainerItemProxy */ = {
			isa = PBXContainerItemProxy;
			containerPortal = 37CBB85FFD9D4824A1F757FA /* RNFirebase.xcodeproj */;
			proxyType = 2;
			remoteGlobalIDString = 134814201AA4EA6300B7C361;
			remoteInfo = RNFirebase;
		};
		39B47F4E24010C3A00AAFAA1 /* PBXContainerItemProxy */ = {
			isa = PBXContainerItemProxy;
			containerPortal = C5340276326D46C5A5059D92 /* React-Native-Webview-Bridge.xcodeproj */;
			proxyType = 2;
			remoteGlobalIDString = 4114DC4C1C187C3A003CD988;
			remoteInfo = "React-Native-Webview-Bridge";
		};
		39E9DA7A2406552B001BFF50 /* PBXContainerItemProxy */ = {
			isa = PBXContainerItemProxy;
			containerPortal = 3CE36407C50A4B219E226AA5 /* SajjadBlurOverlay.xcodeproj */;
			proxyType = 2;
			remoteGlobalIDString = 134814201AA4EA6300B7C361;
			remoteInfo = SajjadBlurOverlay;
		};
		3DAD3E831DF850E9000B6D8A /* PBXContainerItemProxy */ = {
			isa = PBXContainerItemProxy;
			containerPortal = 00C302BB1ABCB91800DB3ED1 /* RCTImage.xcodeproj */;
			proxyType = 2;
			remoteGlobalIDString = 2D2A283A1D9B042B00D4039D;
			remoteInfo = "RCTImage-tvOS";
		};
		3DAD3E871DF850E9000B6D8A /* PBXContainerItemProxy */ = {
			isa = PBXContainerItemProxy;
			containerPortal = 78C398B01ACF4ADC00677621 /* RCTLinking.xcodeproj */;
			proxyType = 2;
			remoteGlobalIDString = 2D2A28471D9B043800D4039D;
			remoteInfo = "RCTLinking-tvOS";
		};
		3DAD3E8B1DF850E9000B6D8A /* PBXContainerItemProxy */ = {
			isa = PBXContainerItemProxy;
			containerPortal = 00C302D31ABCB9D200DB3ED1 /* RCTNetwork.xcodeproj */;
			proxyType = 2;
			remoteGlobalIDString = 2D2A28541D9B044C00D4039D;
			remoteInfo = "RCTNetwork-tvOS";
		};
		3DAD3E8F1DF850E9000B6D8A /* PBXContainerItemProxy */ = {
			isa = PBXContainerItemProxy;
			containerPortal = 139105B61AF99BAD00B5F7CC /* RCTSettings.xcodeproj */;
			proxyType = 2;
			remoteGlobalIDString = 2D2A28611D9B046600D4039D;
			remoteInfo = "RCTSettings-tvOS";
		};
		3DAD3E931DF850E9000B6D8A /* PBXContainerItemProxy */ = {
			isa = PBXContainerItemProxy;
			containerPortal = 832341B01AAA6A8300B99B32 /* RCTText.xcodeproj */;
			proxyType = 2;
			remoteGlobalIDString = 2D2A287B1D9B048500D4039D;
			remoteInfo = "RCTText-tvOS";
		};
		3DAD3E981DF850E9000B6D8A /* PBXContainerItemProxy */ = {
			isa = PBXContainerItemProxy;
			containerPortal = 139FDEE61B06529A00C62182 /* RCTWebSocket.xcodeproj */;
			proxyType = 2;
			remoteGlobalIDString = 2D2A28881D9B049200D4039D;
			remoteInfo = "RCTWebSocket-tvOS";
		};
		3DAD3EA21DF850E9000B6D8A /* PBXContainerItemProxy */ = {
			isa = PBXContainerItemProxy;
			containerPortal = 146833FF1AC3E56700842450 /* React.xcodeproj */;
			proxyType = 2;
			remoteGlobalIDString = 2D2A28131D9B038B00D4039D;
			remoteInfo = "React-tvOS";
		};
		3DAD3EA41DF850E9000B6D8A /* PBXContainerItemProxy */ = {
			isa = PBXContainerItemProxy;
			containerPortal = 146833FF1AC3E56700842450 /* React.xcodeproj */;
			proxyType = 2;
			remoteGlobalIDString = 3D3C059A1DE3340900C268FA;
			remoteInfo = yoga;
		};
		3DAD3EA61DF850E9000B6D8A /* PBXContainerItemProxy */ = {
			isa = PBXContainerItemProxy;
			containerPortal = 146833FF1AC3E56700842450 /* React.xcodeproj */;
			proxyType = 2;
			remoteGlobalIDString = 3D3C06751DE3340C00C268FA;
			remoteInfo = "yoga-tvOS";
		};
		3DAD3EA81DF850E9000B6D8A /* PBXContainerItemProxy */ = {
			isa = PBXContainerItemProxy;
			containerPortal = 146833FF1AC3E56700842450 /* React.xcodeproj */;
			proxyType = 2;
			remoteGlobalIDString = 3D3CD9251DE5FBEC00167DC4;
			remoteInfo = cxxreact;
		};
		3DAD3EAA1DF850E9000B6D8A /* PBXContainerItemProxy */ = {
			isa = PBXContainerItemProxy;
			containerPortal = 146833FF1AC3E56700842450 /* React.xcodeproj */;
			proxyType = 2;
			remoteGlobalIDString = 3D3CD9321DE5FBEE00167DC4;
			remoteInfo = "cxxreact-tvOS";
		};
		5E9157321DD0AC6500FF2AA8 /* PBXContainerItemProxy */ = {
			isa = PBXContainerItemProxy;
			containerPortal = 5E91572D1DD0AC6500FF2AA8 /* RCTAnimation.xcodeproj */;
			proxyType = 2;
			remoteGlobalIDString = 134814201AA4EA6300B7C361;
			remoteInfo = RCTAnimation;
		};
		5E9157341DD0AC6500FF2AA8 /* PBXContainerItemProxy */ = {
			isa = PBXContainerItemProxy;
			containerPortal = 5E91572D1DD0AC6500FF2AA8 /* RCTAnimation.xcodeproj */;
			proxyType = 2;
			remoteGlobalIDString = 2D2A28201D9B03D100D4039D;
			remoteInfo = "RCTAnimation-tvOS";
		};
		78C398B81ACF4ADC00677621 /* PBXContainerItemProxy */ = {
			isa = PBXContainerItemProxy;
			containerPortal = 78C398B01ACF4ADC00677621 /* RCTLinking.xcodeproj */;
			proxyType = 2;
			remoteGlobalIDString = 134814201AA4EA6300B7C361;
			remoteInfo = RCTLinking;
		};
		832341B41AAA6A8300B99B32 /* PBXContainerItemProxy */ = {
			isa = PBXContainerItemProxy;
			containerPortal = 832341B01AAA6A8300B99B32 /* RCTText.xcodeproj */;
			proxyType = 2;
			remoteGlobalIDString = 58B5119B1A9E6C1200147676;
			remoteInfo = RCTText;
		};
		ADBDB9261DFEBF0700ED6528 /* PBXContainerItemProxy */ = {
			isa = PBXContainerItemProxy;
			containerPortal = ADBDB91F1DFEBF0600ED6528 /* RCTBlob.xcodeproj */;
			proxyType = 2;
			remoteGlobalIDString = 358F4ED71D1E81A9004DF814;
			remoteInfo = RCTBlob;
		};
/* End PBXContainerItemProxy section */

/* Begin PBXFileReference section */
		008F07F21AC5B25A0029DE68 /* main.jsbundle */ = {isa = PBXFileReference; fileEncoding = 4; lastKnownFileType = text; path = main.jsbundle; sourceTree = "<group>"; };
		00C302A71ABCB8CE00DB3ED1 /* RCTActionSheet.xcodeproj */ = {isa = PBXFileReference; lastKnownFileType = "wrapper.pb-project"; name = RCTActionSheet.xcodeproj; path = "../node_modules/react-native/Libraries/ActionSheetIOS/RCTActionSheet.xcodeproj"; sourceTree = "<group>"; };
		00C302B51ABCB90400DB3ED1 /* RCTGeolocation.xcodeproj */ = {isa = PBXFileReference; lastKnownFileType = "wrapper.pb-project"; name = RCTGeolocation.xcodeproj; path = "../node_modules/react-native/Libraries/Geolocation/RCTGeolocation.xcodeproj"; sourceTree = "<group>"; };
		00C302BB1ABCB91800DB3ED1 /* RCTImage.xcodeproj */ = {isa = PBXFileReference; lastKnownFileType = "wrapper.pb-project"; name = RCTImage.xcodeproj; path = "../node_modules/react-native/Libraries/Image/RCTImage.xcodeproj"; sourceTree = "<group>"; };
		00C302D31ABCB9D200DB3ED1 /* RCTNetwork.xcodeproj */ = {isa = PBXFileReference; lastKnownFileType = "wrapper.pb-project"; name = RCTNetwork.xcodeproj; path = "../node_modules/react-native/Libraries/Network/RCTNetwork.xcodeproj"; sourceTree = "<group>"; };
		00C302DF1ABCB9EE00DB3ED1 /* RCTVibration.xcodeproj */ = {isa = PBXFileReference; lastKnownFileType = "wrapper.pb-project"; name = RCTVibration.xcodeproj; path = "../node_modules/react-native/Libraries/Vibration/RCTVibration.xcodeproj"; sourceTree = "<group>"; };
		00E356EE1AD99517003FC87E /* BLAppTests.xctest */ = {isa = PBXFileReference; explicitFileType = wrapper.cfbundle; includeInIndex = 0; path = BLAppTests.xctest; sourceTree = BUILT_PRODUCTS_DIR; };
		00E356F11AD99517003FC87E /* Info.plist */ = {isa = PBXFileReference; lastKnownFileType = text.plist.xml; path = Info.plist; sourceTree = "<group>"; };
		00E356F21AD99517003FC87E /* BLAppTests.m */ = {isa = PBXFileReference; lastKnownFileType = sourcecode.c.objc; path = BLAppTests.m; sourceTree = "<group>"; };
		08196CC10392470BBB3C2187 /* Proxima Nova Thin.otf */ = {isa = PBXFileReference; explicitFileType = undefined; fileEncoding = 9; includeInIndex = 0; lastKnownFileType = unknown; name = "Proxima Nova Thin.otf"; path = "../assets/fonts/Proxima Nova Thin.otf"; sourceTree = "<group>"; };
		09D7E720573E4F02BF792E5E /* ProximaNova-SemiboldIt.otf */ = {isa = PBXFileReference; explicitFileType = undefined; fileEncoding = 9; includeInIndex = 0; lastKnownFileType = unknown; name = "ProximaNova-SemiboldIt.otf"; path = "../assets/fonts/ProximaNova-SemiboldIt.otf"; sourceTree = "<group>"; };
		139105B61AF99BAD00B5F7CC /* RCTSettings.xcodeproj */ = {isa = PBXFileReference; lastKnownFileType = "wrapper.pb-project"; name = RCTSettings.xcodeproj; path = "../node_modules/react-native/Libraries/Settings/RCTSettings.xcodeproj"; sourceTree = "<group>"; };
		139FDEE61B06529A00C62182 /* RCTWebSocket.xcodeproj */ = {isa = PBXFileReference; lastKnownFileType = "wrapper.pb-project"; name = RCTWebSocket.xcodeproj; path = "../node_modules/react-native/Libraries/WebSocket/RCTWebSocket.xcodeproj"; sourceTree = "<group>"; };
		13B07F961A680F5B00A75B9A /* BLApp.app */ = {isa = PBXFileReference; explicitFileType = wrapper.application; includeInIndex = 0; path = BLApp.app; sourceTree = BUILT_PRODUCTS_DIR; };
		13B07FAF1A68108700A75B9A /* AppDelegate.h */ = {isa = PBXFileReference; fileEncoding = 4; lastKnownFileType = sourcecode.c.h; name = AppDelegate.h; path = BLApp/AppDelegate.h; sourceTree = "<group>"; };
		13B07FB01A68108700A75B9A /* AppDelegate.m */ = {isa = PBXFileReference; fileEncoding = 4; lastKnownFileType = sourcecode.c.objc; name = AppDelegate.m; path = BLApp/AppDelegate.m; sourceTree = "<group>"; };
		13B07FB21A68108700A75B9A /* Base */ = {isa = PBXFileReference; lastKnownFileType = file.xib; name = Base; path = Base.lproj/LaunchScreen.xib; sourceTree = "<group>"; };
		13B07FB51A68108700A75B9A /* Images.xcassets */ = {isa = PBXFileReference; lastKnownFileType = folder.assetcatalog; name = Images.xcassets; path = BLApp/Images.xcassets; sourceTree = "<group>"; };
		13B07FB61A68108700A75B9A /* Info.plist */ = {isa = PBXFileReference; fileEncoding = 4; lastKnownFileType = text.plist.xml; name = Info.plist; path = BLApp/Info.plist; sourceTree = "<group>"; };
		13B07FB71A68108700A75B9A /* main.m */ = {isa = PBXFileReference; fileEncoding = 4; lastKnownFileType = sourcecode.c.objc; name = main.m; path = BLApp/main.m; sourceTree = "<group>"; };
		146833FF1AC3E56700842450 /* React.xcodeproj */ = {isa = PBXFileReference; lastKnownFileType = "wrapper.pb-project"; name = React.xcodeproj; path = "../node_modules/react-native/React/React.xcodeproj"; sourceTree = "<group>"; };
		154973D13A934DA4B56124B3 /* FontAwesome5_Solid.ttf */ = {isa = PBXFileReference; explicitFileType = undefined; fileEncoding = 9; includeInIndex = 0; lastKnownFileType = unknown; name = FontAwesome5_Solid.ttf; path = "../node_modules/react-native-vector-icons/Fonts/FontAwesome5_Solid.ttf"; sourceTree = "<group>"; };
		1A3661365E1645129CFF69E9 /* ProximaNova-Extrabld.otf */ = {isa = PBXFileReference; explicitFileType = undefined; fileEncoding = 9; includeInIndex = 0; lastKnownFileType = unknown; name = "ProximaNova-Extrabld.otf"; path = "../assets/fonts/ProximaNova-Extrabld.otf"; sourceTree = "<group>"; };
		1B44F32B74FF4EBDABC4A7D4 /* ProximaNova-LightIt.otf */ = {isa = PBXFileReference; explicitFileType = undefined; fileEncoding = 9; includeInIndex = 0; lastKnownFileType = unknown; name = "ProximaNova-LightIt.otf"; path = "../assets/fonts/ProximaNova-LightIt.otf"; sourceTree = "<group>"; };
		1DDDA50B2FA544EDAA093423 /* libRNScreens-tvOS.a */ = {isa = PBXFileReference; explicitFileType = undefined; fileEncoding = 9; includeInIndex = 0; lastKnownFileType = archive.ar; path = "libRNScreens-tvOS.a"; sourceTree = "<group>"; };
		22D4072F232D8C5300ED59F0 /* SplashScreen.xcodeproj */ = {isa = PBXFileReference; lastKnownFileType = "wrapper.pb-project"; name = SplashScreen.xcodeproj; path = "../node_modules/react-native-splash-screen/ios/SplashScreen.xcodeproj"; sourceTree = "<group>"; };
		23C1423B464D4ECA90F4327D /* AntDesign.ttf */ = {isa = PBXFileReference; explicitFileType = undefined; fileEncoding = 9; includeInIndex = 0; lastKnownFileType = unknown; name = AntDesign.ttf; path = "../node_modules/react-native-vector-icons/Fonts/AntDesign.ttf"; sourceTree = "<group>"; };
		246C731780CD4AF688BC6D39 /* ProximaNova-Black.otf */ = {isa = PBXFileReference; explicitFileType = undefined; fileEncoding = 9; includeInIndex = 0; lastKnownFileType = unknown; name = "ProximaNova-Black.otf"; path = "../assets/fonts/ProximaNova-Black.otf"; sourceTree = "<group>"; };
		2472B12F4AE341DCB7FC2AA6 /* libSajjadBlurOverlay.a */ = {isa = PBXFileReference; explicitFileType = undefined; fileEncoding = 9; includeInIndex = 0; lastKnownFileType = archive.ar; path = libSajjadBlurOverlay.a; sourceTree = "<group>"; };
		2864ED697D0D46B1B50F871B /* ProximaNova-Semibold.otf */ = {isa = PBXFileReference; explicitFileType = undefined; fileEncoding = 9; includeInIndex = 0; lastKnownFileType = unknown; name = "ProximaNova-Semibold.otf"; path = "../assets/fonts/ProximaNova-Semibold.otf"; sourceTree = "<group>"; };
		2BFCD81F88FA373B868A7CE7 /* Pods-BLApp.debug.xcconfig */ = {isa = PBXFileReference; includeInIndex = 1; lastKnownFileType = text.xcconfig; name = "Pods-BLApp.debug.xcconfig"; path = "Target Support Files/Pods-BLApp/Pods-BLApp.debug.xcconfig"; sourceTree = "<group>"; };
		2D02E47B1E0B4A5D006451C7 /* BLApp-tvOS.app */ = {isa = PBXFileReference; explicitFileType = wrapper.application; includeInIndex = 0; path = "BLApp-tvOS.app"; sourceTree = BUILT_PRODUCTS_DIR; };
		2D02E4901E0B4A5D006451C7 /* BLApp-tvOSTests.xctest */ = {isa = PBXFileReference; explicitFileType = wrapper.cfbundle; includeInIndex = 0; path = "BLApp-tvOSTests.xctest"; sourceTree = BUILT_PRODUCTS_DIR; };
		2D16E6891FA4F8E400B85C8A /* libReact.a */ = {isa = PBXFileReference; explicitFileType = archive.ar; path = libReact.a; sourceTree = BUILT_PRODUCTS_DIR; };
		37A8BC3075CB44A6B02E1411 /* libRNReanimated.a */ = {isa = PBXFileReference; explicitFileType = undefined; fileEncoding = 9; includeInIndex = 0; lastKnownFileType = archive.ar; path = libRNReanimated.a; sourceTree = "<group>"; };
		37CBB85FFD9D4824A1F757FA /* RNFirebase.xcodeproj */ = {isa = PBXFileReference; explicitFileType = undefined; fileEncoding = 9; includeInIndex = 0; lastKnownFileType = "wrapper.pb-project"; name = RNFirebase.xcodeproj; path = "../node_modules/react-native-firebase/ios/RNFirebase.xcodeproj"; sourceTree = "<group>"; };
		397080F523FCEFB8004970F4 /* GoogleService-Info.plist */ = {isa = PBXFileReference; fileEncoding = 4; lastKnownFileType = text.plist.xml; name = "GoogleService-Info.plist"; path = "../../Downloads/GoogleService-Info.plist"; sourceTree = "<group>"; };
		397BC2E924E859A800494EFF /* wrong.mp3 */ = {isa = PBXFileReference; lastKnownFileType = audio.mp3; name = wrong.mp3; path = ../android/app/src/main/res/raw/wrong.mp3; sourceTree = "<group>"; };
		397BC31924E859A800494EFF /* fail.mp3 */ = {isa = PBXFileReference; lastKnownFileType = audio.mp3; name = fail.mp3; path = ../android/app/src/main/res/raw/fail.mp3; sourceTree = "<group>"; };
		397BC31A24E859A800494EFF /* game_over.mp3 */ = {isa = PBXFileReference; lastKnownFileType = audio.mp3; name = game_over.mp3; path = ../android/app/src/main/res/raw/game_over.mp3; sourceTree = "<group>"; };
		397BC31B24E859A900494EFF /* tada.mp3 */ = {isa = PBXFileReference; lastKnownFileType = audio.mp3; name = tada.mp3; path = ../android/app/src/main/res/raw/tada.mp3; sourceTree = "<group>"; };
		397BC31C24E859A900494EFF /* begin.mp3 */ = {isa = PBXFileReference; lastKnownFileType = audio.mp3; name = begin.mp3; path = ../android/app/src/main/res/raw/begin.mp3; sourceTree = "<group>"; };
		397BC31D24E859A900494EFF /* win.mp3 */ = {isa = PBXFileReference; lastKnownFileType = audio.mp3; name = win.mp3; path = ../android/app/src/main/res/raw/win.mp3; sourceTree = "<group>"; };
		39C07930250357B0009A21C6 /* UserNotifications.framework */ = {isa = PBXFileReference; lastKnownFileType = wrapper.framework; name = UserNotifications.framework; path = System/Library/Frameworks/UserNotifications.framework; sourceTree = SDKROOT; };
		3CE36407C50A4B219E226AA5 /* SajjadBlurOverlay.xcodeproj */ = {isa = PBXFileReference; explicitFileType = undefined; fileEncoding = 9; includeInIndex = 0; lastKnownFileType = "wrapper.pb-project"; name = SajjadBlurOverlay.xcodeproj; path = "../node_modules/react-native-blur-overlay/ios/SajjadBlurOverlay.xcodeproj"; sourceTree = "<group>"; };
		3EF30C4AB6124C5EB76F62A0 /* libRNScreens.a */ = {isa = PBXFileReference; explicitFileType = undefined; fileEncoding = 9; includeInIndex = 0; lastKnownFileType = archive.ar; path = libRNScreens.a; sourceTree = "<group>"; };
		447EA75A6E064D1786E551D6 /* Feather.ttf */ = {isa = PBXFileReference; explicitFileType = undefined; fileEncoding = 9; includeInIndex = 0; lastKnownFileType = unknown; name = Feather.ttf; path = "../node_modules/react-native-vector-icons/Fonts/Feather.ttf"; sourceTree = "<group>"; };
		46B43E05D18B4DD6842D2A6D /* Fontisto.ttf */ = {isa = PBXFileReference; explicitFileType = undefined; fileEncoding = 9; includeInIndex = 0; lastKnownFileType = unknown; name = Fontisto.ttf; path = "../node_modules/react-native-vector-icons/Fonts/Fontisto.ttf"; sourceTree = "<group>"; };
		4902441ABF0223A2D74C1DDA /* libPods-BLApp.a */ = {isa = PBXFileReference; explicitFileType = archive.ar; includeInIndex = 0; path = "libPods-BLApp.a"; sourceTree = BUILT_PRODUCTS_DIR; };
		4D37605550984159BB5CF181 /* EvilIcons.ttf */ = {isa = PBXFileReference; explicitFileType = undefined; fileEncoding = 9; includeInIndex = 0; lastKnownFileType = unknown; name = EvilIcons.ttf; path = "../node_modules/react-native-vector-icons/Fonts/EvilIcons.ttf"; sourceTree = "<group>"; };
		533468C083234A38A80EFD48 /* FontAwesome.ttf */ = {isa = PBXFileReference; explicitFileType = undefined; fileEncoding = 9; includeInIndex = 0; lastKnownFileType = unknown; name = FontAwesome.ttf; path = "../node_modules/react-native-vector-icons/Fonts/FontAwesome.ttf"; sourceTree = "<group>"; };
		538147E0E0024187ADD93CD3 /* Proxima Nova Regular.otf */ = {isa = PBXFileReference; explicitFileType = undefined; fileEncoding = 9; includeInIndex = 0; lastKnownFileType = unknown; name = "Proxima Nova Regular.otf"; path = "../assets/fonts/Proxima Nova Regular.otf"; sourceTree = "<group>"; };
		5C7D08117A034217A70DAB33 /* Foundation.ttf */ = {isa = PBXFileReference; explicitFileType = undefined; fileEncoding = 9; includeInIndex = 0; lastKnownFileType = unknown; name = Foundation.ttf; path = "../node_modules/react-native-vector-icons/Fonts/Foundation.ttf"; sourceTree = "<group>"; };
		5D65421823D94280B50670F9 /* Proxima Nova Extrabold.otf */ = {isa = PBXFileReference; explicitFileType = undefined; fileEncoding = 9; includeInIndex = 0; lastKnownFileType = unknown; name = "Proxima Nova Extrabold.otf"; path = "../assets/fonts/Proxima Nova Extrabold.otf"; sourceTree = "<group>"; };
		5D8AD1EA467A479BA5645799 /* Proxima Nova Black Italic.otf */ = {isa = PBXFileReference; explicitFileType = undefined; fileEncoding = 9; includeInIndex = 0; lastKnownFileType = unknown; name = "Proxima Nova Black Italic.otf"; path = "../assets/fonts/Proxima Nova Black Italic.otf"; sourceTree = "<group>"; };
		5DD2E48B54917F22CF426236 /* Pods-BLAppTests.debug.xcconfig */ = {isa = PBXFileReference; includeInIndex = 1; lastKnownFileType = text.xcconfig; name = "Pods-BLAppTests.debug.xcconfig"; path = "Target Support Files/Pods-BLAppTests/Pods-BLAppTests.debug.xcconfig"; sourceTree = "<group>"; };
		5E91572D1DD0AC6500FF2AA8 /* RCTAnimation.xcodeproj */ = {isa = PBXFileReference; lastKnownFileType = "wrapper.pb-project"; name = RCTAnimation.xcodeproj; path = "../node_modules/react-native/Libraries/NativeAnimation/RCTAnimation.xcodeproj"; sourceTree = "<group>"; };
		5F8B98638030490B88497542 /* libRNGestureHandler-tvOS.a */ = {isa = PBXFileReference; explicitFileType = undefined; fileEncoding = 9; includeInIndex = 0; lastKnownFileType = archive.ar; path = "libRNGestureHandler-tvOS.a"; sourceTree = "<group>"; };
		608B87B54F7F9CA2048AFB41 /* Pods-BLAppTests.release.xcconfig */ = {isa = PBXFileReference; includeInIndex = 1; lastKnownFileType = text.xcconfig; name = "Pods-BLAppTests.release.xcconfig"; path = "Target Support Files/Pods-BLAppTests/Pods-BLAppTests.release.xcconfig"; sourceTree = "<group>"; };
		623E51F0F7C04B6F8EA74972 /* Proxima Nova Bold.otf */ = {isa = PBXFileReference; explicitFileType = undefined; fileEncoding = 9; includeInIndex = 0; lastKnownFileType = unknown; name = "Proxima Nova Bold.otf"; path = "../assets/fonts/Proxima Nova Bold.otf"; sourceTree = "<group>"; };
		6C281AC14D6942229D508BFC /* ProximaNova-Thin.otf */ = {isa = PBXFileReference; explicitFileType = undefined; fileEncoding = 9; includeInIndex = 0; lastKnownFileType = unknown; name = "ProximaNova-Thin.otf"; path = "../assets/fonts/ProximaNova-Thin.otf"; sourceTree = "<group>"; };
		6D712CB55D55440C9183956B /* Entypo.ttf */ = {isa = PBXFileReference; explicitFileType = undefined; fileEncoding = 9; includeInIndex = 0; lastKnownFileType = unknown; name = Entypo.ttf; path = "../node_modules/react-native-vector-icons/Fonts/Entypo.ttf"; sourceTree = "<group>"; };
		74E376346AC94C4593200AD5 /* libReact-Native-Webview-Bridge.a */ = {isa = PBXFileReference; explicitFileType = undefined; fileEncoding = 9; includeInIndex = 0; lastKnownFileType = archive.ar; path = "libReact-Native-Webview-Bridge.a"; sourceTree = "<group>"; };
		78A935CBAC36472F8D24D616 /* RNGestureHandler.xcodeproj */ = {isa = PBXFileReference; explicitFileType = undefined; fileEncoding = 9; includeInIndex = 0; lastKnownFileType = "wrapper.pb-project"; name = RNGestureHandler.xcodeproj; path = "../node_modules/react-native-gesture-handler/ios/RNGestureHandler.xcodeproj"; sourceTree = "<group>"; };
		78C398B01ACF4ADC00677621 /* RCTLinking.xcodeproj */ = {isa = PBXFileReference; lastKnownFileType = "wrapper.pb-project"; name = RCTLinking.xcodeproj; path = "../node_modules/react-native/Libraries/LinkingIOS/RCTLinking.xcodeproj"; sourceTree = "<group>"; };
		7B77B0B5F898279E358B2FC2 /* Pods-BLApp.release.xcconfig */ = {isa = PBXFileReference; includeInIndex = 1; lastKnownFileType = text.xcconfig; name = "Pods-BLApp.release.xcconfig"; path = "Target Support Files/Pods-BLApp/Pods-BLApp.release.xcconfig"; sourceTree = "<group>"; };
		7F8D0AB500534B9AA0241658 /* ProximaNova-BlackIt.otf */ = {isa = PBXFileReference; explicitFileType = undefined; fileEncoding = 9; includeInIndex = 0; lastKnownFileType = unknown; name = "ProximaNova-BlackIt.otf"; path = "../assets/fonts/ProximaNova-BlackIt.otf"; sourceTree = "<group>"; };
		832341B01AAA6A8300B99B32 /* RCTText.xcodeproj */ = {isa = PBXFileReference; lastKnownFileType = "wrapper.pb-project"; name = RCTText.xcodeproj; path = "../node_modules/react-native/Libraries/Text/RCTText.xcodeproj"; sourceTree = "<group>"; };
		8A4D667D27AD468DAF57EA59 /* Proxima Nova Black.otf */ = {isa = PBXFileReference; explicitFileType = undefined; fileEncoding = 9; includeInIndex = 0; lastKnownFileType = unknown; name = "Proxima Nova Black.otf"; path = "../assets/fonts/Proxima Nova Black.otf"; sourceTree = "<group>"; };
		8D0D8429560144F4A7AC3BD7 /* Proxima Nova Semibold Italic.otf */ = {isa = PBXFileReference; explicitFileType = undefined; fileEncoding = 9; includeInIndex = 0; lastKnownFileType = unknown; name = "Proxima Nova Semibold Italic.otf"; path = "../assets/fonts/Proxima Nova Semibold Italic.otf"; sourceTree = "<group>"; };
		8F8762C771924B1EB4AEDA75 /* SimpleLineIcons.ttf */ = {isa = PBXFileReference; explicitFileType = undefined; fileEncoding = 9; includeInIndex = 0; lastKnownFileType = unknown; name = SimpleLineIcons.ttf; path = "../node_modules/react-native-vector-icons/Fonts/SimpleLineIcons.ttf"; sourceTree = "<group>"; };
		9DD04F2D873542E18FCF6D4A /* Ionicons.ttf */ = {isa = PBXFileReference; explicitFileType = undefined; fileEncoding = 9; includeInIndex = 0; lastKnownFileType = unknown; name = Ionicons.ttf; path = "../node_modules/react-native-vector-icons/Fonts/Ionicons.ttf"; sourceTree = "<group>"; };
		A005ECF225B83558346EEE02 /* libPods-BLAppTests.a */ = {isa = PBXFileReference; explicitFileType = archive.ar; includeInIndex = 0; path = "libPods-BLAppTests.a"; sourceTree = BUILT_PRODUCTS_DIR; };
		A29611E13C53408A820F1E85 /* ProximaNova-Bold.otf */ = {isa = PBXFileReference; explicitFileType = undefined; fileEncoding = 9; includeInIndex = 0; lastKnownFileType = unknown; name = "ProximaNova-Bold.otf"; path = "../assets/fonts/ProximaNova-Bold.otf"; sourceTree = "<group>"; };
		A4789C381832481A94483DF9 /* Proxima Nova Light.otf */ = {isa = PBXFileReference; explicitFileType = undefined; fileEncoding = 9; includeInIndex = 0; lastKnownFileType = unknown; name = "Proxima Nova Light.otf"; path = "../assets/fonts/Proxima Nova Light.otf"; sourceTree = "<group>"; };
		A516F7B0AD434784BDE041B2 /* FontAwesome5_Brands.ttf */ = {isa = PBXFileReference; explicitFileType = undefined; fileEncoding = 9; includeInIndex = 0; lastKnownFileType = unknown; name = FontAwesome5_Brands.ttf; path = "../node_modules/react-native-vector-icons/Fonts/FontAwesome5_Brands.ttf"; sourceTree = "<group>"; };
		A5D49C4E968B446B96A447CF /* Proxima Nova Bold Italic.otf */ = {isa = PBXFileReference; explicitFileType = undefined; fileEncoding = 9; includeInIndex = 0; lastKnownFileType = unknown; name = "Proxima Nova Bold Italic.otf"; path = "../assets/fonts/Proxima Nova Bold Italic.otf"; sourceTree = "<group>"; };
		AC0CFD2FAECAAC854DBF4DF5 /* Pods-BLApp-tvOS.debug.xcconfig */ = {isa = PBXFileReference; includeInIndex = 1; lastKnownFileType = text.xcconfig; name = "Pods-BLApp-tvOS.debug.xcconfig"; path = "Target Support Files/Pods-BLApp-tvOS/Pods-BLApp-tvOS.debug.xcconfig"; sourceTree = "<group>"; };
		ADBDB91F1DFEBF0600ED6528 /* RCTBlob.xcodeproj */ = {isa = PBXFileReference; lastKnownFileType = "wrapper.pb-project"; name = RCTBlob.xcodeproj; path = "../node_modules/react-native/Libraries/Blob/RCTBlob.xcodeproj"; sourceTree = "<group>"; };
		AFFBC9DF1DF78B3F604393CE /* Pods_BLApp_tvOS.framework */ = {isa = PBXFileReference; explicitFileType = wrapper.framework; includeInIndex = 0; path = Pods_BLApp_tvOS.framework; sourceTree = BUILT_PRODUCTS_DIR; };
		B589F030C96949C389BDA8F5 /* Zocial.ttf */ = {isa = PBXFileReference; explicitFileType = undefined; fileEncoding = 9; includeInIndex = 0; lastKnownFileType = unknown; name = Zocial.ttf; path = "../node_modules/react-native-vector-icons/Fonts/Zocial.ttf"; sourceTree = "<group>"; };
		B606DEF46036445B851BFD76 /* libRNFirebase.a */ = {isa = PBXFileReference; explicitFileType = undefined; fileEncoding = 9; includeInIndex = 0; lastKnownFileType = archive.ar; path = libRNFirebase.a; sourceTree = "<group>"; };
		B7E368E7F62342A5A9703B25 /* RNScreens.xcodeproj */ = {isa = PBXFileReference; explicitFileType = undefined; fileEncoding = 9; includeInIndex = 0; lastKnownFileType = "wrapper.pb-project"; name = RNScreens.xcodeproj; path = "../node_modules/react-native-screens/ios/RNScreens.xcodeproj"; sourceTree = "<group>"; };
		B9FB2CBCD2C94AA5BE6F1E01 /* MaterialCommunityIcons.ttf */ = {isa = PBXFileReference; explicitFileType = undefined; fileEncoding = 9; includeInIndex = 0; lastKnownFileType = unknown; name = MaterialCommunityIcons.ttf; path = "../node_modules/react-native-vector-icons/Fonts/MaterialCommunityIcons.ttf"; sourceTree = "<group>"; };
		C360B30F85D345AEAD073F76 /* libRNGestureHandler.a */ = {isa = PBXFileReference; explicitFileType = undefined; fileEncoding = 9; includeInIndex = 0; lastKnownFileType = archive.ar; path = libRNGestureHandler.a; sourceTree = "<group>"; };
		C40F045D994D422B832CC605 /* Octicons.ttf */ = {isa = PBXFileReference; explicitFileType = undefined; fileEncoding = 9; includeInIndex = 0; lastKnownFileType = unknown; name = Octicons.ttf; path = "../node_modules/react-native-vector-icons/Fonts/Octicons.ttf"; sourceTree = "<group>"; };
		C43868FF22DD4ABBAFF73069 /* Proxima Nova Regular Italic.otf */ = {isa = PBXFileReference; explicitFileType = undefined; fileEncoding = 9; includeInIndex = 0; lastKnownFileType = unknown; name = "Proxima Nova Regular Italic.otf"; path = "../assets/fonts/Proxima Nova Regular Italic.otf"; sourceTree = "<group>"; };
		C5340276326D46C5A5059D92 /* React-Native-Webview-Bridge.xcodeproj */ = {isa = PBXFileReference; explicitFileType = undefined; fileEncoding = 9; includeInIndex = 0; lastKnownFileType = "wrapper.pb-project"; name = "React-Native-Webview-Bridge.xcodeproj"; path = "../node_modules/react-native-webview-bridge/ios/React-Native-Webview-Bridge.xcodeproj"; sourceTree = "<group>"; };
		C694B25C9C034A23ADB5C012 /* Proxima Nova Thin Italic.otf */ = {isa = PBXFileReference; explicitFileType = undefined; fileEncoding = 9; includeInIndex = 0; lastKnownFileType = unknown; name = "Proxima Nova Thin Italic.otf"; path = "../assets/fonts/Proxima Nova Thin Italic.otf"; sourceTree = "<group>"; };
		CA3AF30E1CF5459BBD2E7795 /* ProximaNova-Extrabold.otf */ = {isa = PBXFileReference; explicitFileType = undefined; fileEncoding = 9; includeInIndex = 0; lastKnownFileType = unknown; name = "ProximaNova-Extrabold.otf"; path = "../assets/fonts/ProximaNova-Extrabold.otf"; sourceTree = "<group>"; };
		CC10839F4BC5422AA02245D9 /* Proxima Nova Semibold.otf */ = {isa = PBXFileReference; explicitFileType = undefined; fileEncoding = 9; includeInIndex = 0; lastKnownFileType = unknown; name = "Proxima Nova Semibold.otf"; path = "../assets/fonts/Proxima Nova Semibold.otf"; sourceTree = "<group>"; };
		CF22CEA8E92E4293BA7F9E7A /* Proxima Nova Extrabold Italic.otf */ = {isa = PBXFileReference; explicitFileType = undefined; fileEncoding = 9; includeInIndex = 0; lastKnownFileType = unknown; name = "Proxima Nova Extrabold Italic.otf"; path = "../assets/fonts/Proxima Nova Extrabold Italic.otf"; sourceTree = "<group>"; };
		D2404CF2D6DD49B0B76B492B /* ProximaNova-Light.otf */ = {isa = PBXFileReference; explicitFileType = undefined; fileEncoding = 9; includeInIndex = 0; lastKnownFileType = unknown; name = "ProximaNova-Light.otf"; path = "../assets/fonts/ProximaNova-Light.otf"; sourceTree = "<group>"; };
		D83E618C3C524C1DB05A3A70 /* Proxima Nova Light Italic.otf */ = {isa = PBXFileReference; explicitFileType = undefined; fileEncoding = 9; includeInIndex = 0; lastKnownFileType = unknown; name = "Proxima Nova Light Italic.otf"; path = "../assets/fonts/Proxima Nova Light Italic.otf"; sourceTree = "<group>"; };
		D8AADCD5850F411B95FC1BBC /* MaterialIcons.ttf */ = {isa = PBXFileReference; explicitFileType = undefined; fileEncoding = 9; includeInIndex = 0; lastKnownFileType = unknown; name = MaterialIcons.ttf; path = "../node_modules/react-native-vector-icons/Fonts/MaterialIcons.ttf"; sourceTree = "<group>"; };
		E0C962B7717D44588207EB08 /* libRNReanimated-tvOS.a */ = {isa = PBXFileReference; explicitFileType = undefined; fileEncoding = 9; includeInIndex = 0; lastKnownFileType = archive.ar; path = "libRNReanimated-tvOS.a"; sourceTree = "<group>"; };
		E5EDEE9DEBD94D7AB1656E1B /* FontAwesome5_Regular.ttf */ = {isa = PBXFileReference; explicitFileType = undefined; fileEncoding = 9; includeInIndex = 0; lastKnownFileType = unknown; name = FontAwesome5_Regular.ttf; path = "../node_modules/react-native-vector-icons/Fonts/FontAwesome5_Regular.ttf"; sourceTree = "<group>"; };
		ED297162215061F000B7C4FE /* JavaScriptCore.framework */ = {isa = PBXFileReference; lastKnownFileType = wrapper.framework; name = JavaScriptCore.framework; path = System/Library/Frameworks/JavaScriptCore.framework; sourceTree = SDKROOT; };
		ED2971642150620600B7C4FE /* JavaScriptCore.framework */ = {isa = PBXFileReference; lastKnownFileType = wrapper.framework; name = JavaScriptCore.framework; path = Platforms/AppleTVOS.platform/Developer/SDKs/AppleTVOS12.0.sdk/System/Library/Frameworks/JavaScriptCore.framework; sourceTree = DEVELOPER_DIR; };
		F6C3E4CC46F673A077444DB0 /* Pods-BLApp-tvOS.release.xcconfig */ = {isa = PBXFileReference; includeInIndex = 1; lastKnownFileType = text.xcconfig; name = "Pods-BLApp-tvOS.release.xcconfig"; path = "Target Support Files/Pods-BLApp-tvOS/Pods-BLApp-tvOS.release.xcconfig"; sourceTree = "<group>"; };
		FB551402AF634683B40BFA43 /* RNReanimated.xcodeproj */ = {isa = PBXFileReference; explicitFileType = undefined; fileEncoding = 9; includeInIndex = 0; lastKnownFileType = "wrapper.pb-project"; name = RNReanimated.xcodeproj; path = "../node_modules/react-native-reanimated/ios/RNReanimated.xcodeproj"; sourceTree = "<group>"; };
/* End PBXFileReference section */

/* Begin PBXFrameworksBuildPhase section */
		00E356EB1AD99517003FC87E /* Frameworks */ = {
			isa = PBXFrameworksBuildPhase;
			buildActionMask = 2147483647;
			files = (
				140ED2AC1D01E1AD002B40FF /* libReact.a in Frameworks */,
				76AC0CD1EDE3D70A713CCCBD /* libPods-BLAppTests.a in Frameworks */,
			);
			runOnlyForDeploymentPostprocessing = 0;
		};
		13B07F8C1A680F5B00A75B9A /* Frameworks */ = {
			isa = PBXFrameworksBuildPhase;
			buildActionMask = 2147483647;
			files = (
				39C07960250357B0009A21C6 /* UserNotifications.framework in Frameworks */,
				ED297163215061F000B7C4FE /* JavaScriptCore.framework in Frameworks */,
				ADBDB9381DFEBF1600ED6528 /* libRCTBlob.a in Frameworks */,
				11D1A2F320CAFA9E000508D9 /* libRCTAnimation.a in Frameworks */,
				146834051AC3E58100842450 /* libReact.a in Frameworks */,
				00C302E51ABCBA2D00DB3ED1 /* libRCTActionSheet.a in Frameworks */,
				00C302E71ABCBA2D00DB3ED1 /* libRCTGeolocation.a in Frameworks */,
				00C302E81ABCBA2D00DB3ED1 /* libRCTImage.a in Frameworks */,
				133E29F31AD74F7200F7D852 /* libRCTLinking.a in Frameworks */,
				00C302E91ABCBA2D00DB3ED1 /* libRCTNetwork.a in Frameworks */,
				139105C61AF99C1200B5F7CC /* libRCTSettings.a in Frameworks */,
				832341BD1AAA6AB300B99B32 /* libRCTText.a in Frameworks */,
				00C302EA1ABCBA2D00DB3ED1 /* libRCTVibration.a in Frameworks */,
				139FDEF61B0652A700C62182 /* libRCTWebSocket.a in Frameworks */,
				8EDBE7CFC4D141BC8D8BDE66 /* libRNReanimated.a in Frameworks */,
				76A833B7EE8840F2AA48729B /* libRNGestureHandler.a in Frameworks */,
				CB1DD1628EB7439CA6ABAE3E /* libRNScreens.a in Frameworks */,
				60E6923CE15E290ED7621BB5 /* libPods-BLApp.a in Frameworks */,
				D855CC07A7BC467BAAB49BD4 /* libRNFirebase.a in Frameworks */,
				EB2E16BF4E0342AC9927AC79 /* libReact-Native-Webview-Bridge.a in Frameworks */,
				E3940214FF9A4C4188B42347 /* libSajjadBlurOverlay.a in Frameworks */,
			);
			runOnlyForDeploymentPostprocessing = 0;
		};
		2D02E4781E0B4A5D006451C7 /* Frameworks */ = {
			isa = PBXFrameworksBuildPhase;
			buildActionMask = 2147483647;
			files = (
				ED2971652150620600B7C4FE /* JavaScriptCore.framework in Frameworks */,
				2D16E6881FA4F8E400B85C8A /* libReact.a in Frameworks */,
				2D02E4C21E0B4AEC006451C7 /* libRCTAnimation.a in Frameworks */,
				2D02E4C31E0B4AEC006451C7 /* libRCTImage-tvOS.a in Frameworks */,
				2D02E4C41E0B4AEC006451C7 /* libRCTLinking-tvOS.a in Frameworks */,
				2D02E4C51E0B4AEC006451C7 /* libRCTNetwork-tvOS.a in Frameworks */,
				2D02E4C61E0B4AEC006451C7 /* libRCTSettings-tvOS.a in Frameworks */,
				2D02E4C71E0B4AEC006451C7 /* libRCTText-tvOS.a in Frameworks */,
				2D02E4C81E0B4AEC006451C7 /* libRCTWebSocket-tvOS.a in Frameworks */,
				EF2A85299B4B41CB9F37DD7B /* libRNReanimated-tvOS.a in Frameworks */,
				75920C57A6B44D5C8E76319E /* libRNGestureHandler-tvOS.a in Frameworks */,
				32BE5F79F28846FC919FD905 /* libRNScreens-tvOS.a in Frameworks */,
				A8787A7D537C5224C81B2DCA /* Pods_BLApp_tvOS.framework in Frameworks */,
			);
			runOnlyForDeploymentPostprocessing = 0;
		};
		2D02E48D1E0B4A5D006451C7 /* Frameworks */ = {
			isa = PBXFrameworksBuildPhase;
			buildActionMask = 2147483647;
			files = (
				2DF0FFEE2056DD460020B375 /* libReact.a in Frameworks */,
			);
			runOnlyForDeploymentPostprocessing = 0;
		};
/* End PBXFrameworksBuildPhase section */

/* Begin PBXGroup section */
		00C302A81ABCB8CE00DB3ED1 /* Products */ = {
			isa = PBXGroup;
			children = (
				00C302AC1ABCB8CE00DB3ED1 /* libRCTActionSheet.a */,
			);
			name = Products;
			sourceTree = "<group>";
		};
		00C302B61ABCB90400DB3ED1 /* Products */ = {
			isa = PBXGroup;
			children = (
				00C302BA1ABCB90400DB3ED1 /* libRCTGeolocation.a */,
			);
			name = Products;
			sourceTree = "<group>";
		};
		00C302BC1ABCB91800DB3ED1 /* Products */ = {
			isa = PBXGroup;
			children = (
				00C302C01ABCB91800DB3ED1 /* libRCTImage.a */,
				3DAD3E841DF850E9000B6D8A /* libRCTImage-tvOS.a */,
			);
			name = Products;
			sourceTree = "<group>";
		};
		00C302D41ABCB9D200DB3ED1 /* Products */ = {
			isa = PBXGroup;
			children = (
				00C302DC1ABCB9D200DB3ED1 /* libRCTNetwork.a */,
				3DAD3E8C1DF850E9000B6D8A /* libRCTNetwork-tvOS.a */,
			);
			name = Products;
			sourceTree = "<group>";
		};
		00C302E01ABCB9EE00DB3ED1 /* Products */ = {
			isa = PBXGroup;
			children = (
				00C302E41ABCB9EE00DB3ED1 /* libRCTVibration.a */,
			);
			name = Products;
			sourceTree = "<group>";
		};
		00E356EF1AD99517003FC87E /* BLAppTests */ = {
			isa = PBXGroup;
			children = (
				00E356F21AD99517003FC87E /* BLAppTests.m */,
				00E356F01AD99517003FC87E /* Supporting Files */,
			);
			path = BLAppTests;
			sourceTree = "<group>";
		};
		00E356F01AD99517003FC87E /* Supporting Files */ = {
			isa = PBXGroup;
			children = (
				00E356F11AD99517003FC87E /* Info.plist */,
			);
			name = "Supporting Files";
			sourceTree = "<group>";
		};
		139105B71AF99BAD00B5F7CC /* Products */ = {
			isa = PBXGroup;
			children = (
				139105C11AF99BAD00B5F7CC /* libRCTSettings.a */,
				3DAD3E901DF850E9000B6D8A /* libRCTSettings-tvOS.a */,
			);
			name = Products;
			sourceTree = "<group>";
		};
		139FDEE71B06529A00C62182 /* Products */ = {
			isa = PBXGroup;
			children = (
				139FDEF41B06529B00C62182 /* libRCTWebSocket.a */,
				3DAD3E991DF850E9000B6D8A /* libRCTWebSocket-tvOS.a */,
				2D16E6841FA4F8DC00B85C8A /* libfishhook.a */,
				2D16E6861FA4F8DC00B85C8A /* libfishhook-tvOS.a */,
			);
			name = Products;
			sourceTree = "<group>";
		};
		13B07FAE1A68108700A75B9A /* BLApp */ = {
			isa = PBXGroup;
			children = (
				397080F523FCEFB8004970F4 /* GoogleService-Info.plist */,
				008F07F21AC5B25A0029DE68 /* main.jsbundle */,
				13B07FAF1A68108700A75B9A /* AppDelegate.h */,
				13B07FB01A68108700A75B9A /* AppDelegate.m */,
				13B07FB51A68108700A75B9A /* Images.xcassets */,
				13B07FB61A68108700A75B9A /* Info.plist */,
				13B07FB11A68108700A75B9A /* LaunchScreen.xib */,
				13B07FB71A68108700A75B9A /* main.m */,
			);
			name = BLApp;
			sourceTree = "<group>";
		};
		146834001AC3E56700842450 /* Products */ = {
			isa = PBXGroup;
			children = (
				146834041AC3E56700842450 /* libReact.a */,
				3DAD3EA31DF850E9000B6D8A /* libReact.a */,
				3DAD3EA51DF850E9000B6D8A /* libyoga.a */,
				3DAD3EA71DF850E9000B6D8A /* libyoga.a */,
				3DAD3EA91DF850E9000B6D8A /* libcxxreact.a */,
				3DAD3EAB1DF850E9000B6D8A /* libcxxreact.a */,
				2DF0FFDF2056DD460020B375 /* libjsinspector.a */,
				2DF0FFE12056DD460020B375 /* libjsinspector-tvOS.a */,
				2DF0FFE32056DD460020B375 /* libthird-party.a */,
				2DF0FFE52056DD460020B375 /* libthird-party.a */,
				2DF0FFE72056DD460020B375 /* libdouble-conversion.a */,
				2DF0FFE92056DD460020B375 /* libdouble-conversion.a */,
				2284B78B232C47D80087518E /* libjsi.a */,
				2284B78D232C47D80087518E /* libjsiexecutor.a */,
				2284B78F232C47D80087518E /* libjsi-tvOS.a */,
				2284B791232C47D80087518E /* libjsiexecutor-tvOS.a */,
			);
			name = Products;
			sourceTree = "<group>";
		};
		2284B764232C47CF0087518E /* Recovered References */ = {
			isa = PBXGroup;
			children = (
				37A8BC3075CB44A6B02E1411 /* libRNReanimated.a */,
				C360B30F85D345AEAD073F76 /* libRNGestureHandler.a */,
				3EF30C4AB6124C5EB76F62A0 /* libRNScreens.a */,
				E0C962B7717D44588207EB08 /* libRNReanimated-tvOS.a */,
				5F8B98638030490B88497542 /* libRNGestureHandler-tvOS.a */,
				1DDDA50B2FA544EDAA093423 /* libRNScreens-tvOS.a */,
				B606DEF46036445B851BFD76 /* libRNFirebase.a */,
				74E376346AC94C4593200AD5 /* libReact-Native-Webview-Bridge.a */,
				2472B12F4AE341DCB7FC2AA6 /* libSajjadBlurOverlay.a */,
			);
			name = "Recovered References";
			sourceTree = "<group>";
		};
		2284B792232C47D80087518E /* Products */ = {
			isa = PBXGroup;
			children = (
				2284B7A1232C47D80087518E /* libRNReanimated.a */,
				2284B7A3232C47D80087518E /* libRNReanimated-tvOS.a */,
			);
			name = Products;
			sourceTree = "<group>";
		};
		2284B794232C47D80087518E /* Products */ = {
			isa = PBXGroup;
			children = (
				2284B79B232C47D80087518E /* libRNGestureHandler.a */,
				2284B79D232C47D80087518E /* libRNGestureHandler-tvOS.a */,
			);
			name = Products;
			sourceTree = "<group>";
		};
		2284B796232C47D80087518E /* Products */ = {
			isa = PBXGroup;
			children = (
				2284B7A7232C47D80087518E /* libRNScreens.a */,
				2284B7A9232C47D80087518E /* libRNScreens-tvOS.a */,
			);
			name = Products;
			sourceTree = "<group>";
		};
		22D40730232D8C5300ED59F0 /* Products */ = {
			isa = PBXGroup;
			children = (
				22D40734232D8C5600ED59F0 /* libSplashScreen.a */,
			);
			name = Products;
			sourceTree = "<group>";
		};
		2D16E6871FA4F8E400B85C8A /* Frameworks */ = {
			isa = PBXGroup;
			children = (
				39C07930250357B0009A21C6 /* UserNotifications.framework */,
				ED297162215061F000B7C4FE /* JavaScriptCore.framework */,
				ED2971642150620600B7C4FE /* JavaScriptCore.framework */,
				2D16E6891FA4F8E400B85C8A /* libReact.a */,
				4902441ABF0223A2D74C1DDA /* libPods-BLApp.a */,
				AFFBC9DF1DF78B3F604393CE /* Pods_BLApp_tvOS.framework */,
				A005ECF225B83558346EEE02 /* libPods-BLAppTests.a */,
			);
			name = Frameworks;
			sourceTree = "<group>";
		};
		3970806C23FCE003004970F4 /* Products */ = {
			isa = PBXGroup;
			children = (
				3970807023FCE003004970F4 /* libRNFirebase.a */,
			);
			name = Products;
			sourceTree = "<group>";
		};
		39B47F4B24010C3900AAFAA1 /* Products */ = {
			isa = PBXGroup;
			children = (
				39B47F4F24010C3A00AAFAA1 /* libReact-Native-Webview-Bridge.a */,
			);
			name = Products;
			sourceTree = "<group>";
		};
		39E9DA772406552B001BFF50 /* Products */ = {
			isa = PBXGroup;
			children = (
				39E9DA7B2406552B001BFF50 /* libSajjadBlurOverlay.a */,
			);
			name = Products;
			sourceTree = "<group>";
		};
		40BE8DF261EC4F62BA467D94 /* Resources */ = {
			isa = PBXGroup;
			children = (
				23C1423B464D4ECA90F4327D /* AntDesign.ttf */,
				6D712CB55D55440C9183956B /* Entypo.ttf */,
				4D37605550984159BB5CF181 /* EvilIcons.ttf */,
				447EA75A6E064D1786E551D6 /* Feather.ttf */,
				533468C083234A38A80EFD48 /* FontAwesome.ttf */,
				A516F7B0AD434784BDE041B2 /* FontAwesome5_Brands.ttf */,
				E5EDEE9DEBD94D7AB1656E1B /* FontAwesome5_Regular.ttf */,
				154973D13A934DA4B56124B3 /* FontAwesome5_Solid.ttf */,
				46B43E05D18B4DD6842D2A6D /* Fontisto.ttf */,
				5C7D08117A034217A70DAB33 /* Foundation.ttf */,
				9DD04F2D873542E18FCF6D4A /* Ionicons.ttf */,
				B9FB2CBCD2C94AA5BE6F1E01 /* MaterialCommunityIcons.ttf */,
				D8AADCD5850F411B95FC1BBC /* MaterialIcons.ttf */,
				C40F045D994D422B832CC605 /* Octicons.ttf */,
				8F8762C771924B1EB4AEDA75 /* SimpleLineIcons.ttf */,
				B589F030C96949C389BDA8F5 /* Zocial.ttf */,
				5D8AD1EA467A479BA5645799 /* Proxima Nova Black Italic.otf */,
				8A4D667D27AD468DAF57EA59 /* Proxima Nova Black.otf */,
				A5D49C4E968B446B96A447CF /* Proxima Nova Bold Italic.otf */,
				623E51F0F7C04B6F8EA74972 /* Proxima Nova Bold.otf */,
				CF22CEA8E92E4293BA7F9E7A /* Proxima Nova Extrabold Italic.otf */,
				5D65421823D94280B50670F9 /* Proxima Nova Extrabold.otf */,
				D83E618C3C524C1DB05A3A70 /* Proxima Nova Light Italic.otf */,
				A4789C381832481A94483DF9 /* Proxima Nova Light.otf */,
				C43868FF22DD4ABBAFF73069 /* Proxima Nova Regular Italic.otf */,
				538147E0E0024187ADD93CD3 /* Proxima Nova Regular.otf */,
				8D0D8429560144F4A7AC3BD7 /* Proxima Nova Semibold Italic.otf */,
				CC10839F4BC5422AA02245D9 /* Proxima Nova Semibold.otf */,
				C694B25C9C034A23ADB5C012 /* Proxima Nova Thin Italic.otf */,
				08196CC10392470BBB3C2187 /* Proxima Nova Thin.otf */,
				246C731780CD4AF688BC6D39 /* ProximaNova-Black.otf */,
				A29611E13C53408A820F1E85 /* ProximaNova-Bold.otf */,
				D2404CF2D6DD49B0B76B492B /* ProximaNova-Light.otf */,
				7F8D0AB500534B9AA0241658 /* ProximaNova-BlackIt.otf */,
				CA3AF30E1CF5459BBD2E7795 /* ProximaNova-Extrabold.otf */,
				6C281AC14D6942229D508BFC /* ProximaNova-Thin.otf */,
				1A3661365E1645129CFF69E9 /* ProximaNova-Extrabld.otf */,
				1B44F32B74FF4EBDABC4A7D4 /* ProximaNova-LightIt.otf */,
				2864ED697D0D46B1B50F871B /* ProximaNova-Semibold.otf */,
				09D7E720573E4F02BF792E5E /* ProximaNova-SemiboldIt.otf */,
			);
			name = Resources;
			sourceTree = "<group>";
		};
		4FF74C0BAA9043372C626689 /* Pods */ = {
			isa = PBXGroup;
			children = (
				2BFCD81F88FA373B868A7CE7 /* Pods-BLApp.debug.xcconfig */,
				7B77B0B5F898279E358B2FC2 /* Pods-BLApp.release.xcconfig */,
				AC0CFD2FAECAAC854DBF4DF5 /* Pods-BLApp-tvOS.debug.xcconfig */,
				F6C3E4CC46F673A077444DB0 /* Pods-BLApp-tvOS.release.xcconfig */,
				5DD2E48B54917F22CF426236 /* Pods-BLAppTests.debug.xcconfig */,
				608B87B54F7F9CA2048AFB41 /* Pods-BLAppTests.release.xcconfig */,
			);
			path = Pods;
			sourceTree = "<group>";
		};
		5E91572E1DD0AC6500FF2AA8 /* Products */ = {
			isa = PBXGroup;
			children = (
				5E9157331DD0AC6500FF2AA8 /* libRCTAnimation.a */,
				5E9157351DD0AC6500FF2AA8 /* libRCTAnimation.a */,
			);
			name = Products;
			sourceTree = "<group>";
		};
		78C398B11ACF4ADC00677621 /* Products */ = {
			isa = PBXGroup;
			children = (
				78C398B91ACF4ADC00677621 /* libRCTLinking.a */,
				3DAD3E881DF850E9000B6D8A /* libRCTLinking-tvOS.a */,
			);
			name = Products;
			sourceTree = "<group>";
		};
		832341AE1AAA6A7D00B99B32 /* Libraries */ = {
			isa = PBXGroup;
			children = (
				22D4072F232D8C5300ED59F0 /* SplashScreen.xcodeproj */,
				5E91572D1DD0AC6500FF2AA8 /* RCTAnimation.xcodeproj */,
				146833FF1AC3E56700842450 /* React.xcodeproj */,
				00C302A71ABCB8CE00DB3ED1 /* RCTActionSheet.xcodeproj */,
				ADBDB91F1DFEBF0600ED6528 /* RCTBlob.xcodeproj */,
				00C302B51ABCB90400DB3ED1 /* RCTGeolocation.xcodeproj */,
				00C302BB1ABCB91800DB3ED1 /* RCTImage.xcodeproj */,
				78C398B01ACF4ADC00677621 /* RCTLinking.xcodeproj */,
				00C302D31ABCB9D200DB3ED1 /* RCTNetwork.xcodeproj */,
				139105B61AF99BAD00B5F7CC /* RCTSettings.xcodeproj */,
				832341B01AAA6A8300B99B32 /* RCTText.xcodeproj */,
				00C302DF1ABCB9EE00DB3ED1 /* RCTVibration.xcodeproj */,
				139FDEE61B06529A00C62182 /* RCTWebSocket.xcodeproj */,
				FB551402AF634683B40BFA43 /* RNReanimated.xcodeproj */,
				78A935CBAC36472F8D24D616 /* RNGestureHandler.xcodeproj */,
				B7E368E7F62342A5A9703B25 /* RNScreens.xcodeproj */,
				37CBB85FFD9D4824A1F757FA /* RNFirebase.xcodeproj */,
				C5340276326D46C5A5059D92 /* React-Native-Webview-Bridge.xcodeproj */,
				3CE36407C50A4B219E226AA5 /* SajjadBlurOverlay.xcodeproj */,
			);
			name = Libraries;
			sourceTree = "<group>";
		};
		832341B11AAA6A8300B99B32 /* Products */ = {
			isa = PBXGroup;
			children = (
				832341B51AAA6A8300B99B32 /* libRCTText.a */,
				3DAD3E941DF850E9000B6D8A /* libRCTText-tvOS.a */,
			);
			name = Products;
			sourceTree = "<group>";
		};
		83CBB9F61A601CBA00E9B192 = {
			isa = PBXGroup;
			children = (
				397BC31C24E859A900494EFF /* begin.mp3 */,
				397BC31924E859A800494EFF /* fail.mp3 */,
				397BC31A24E859A800494EFF /* game_over.mp3 */,
				397BC31B24E859A900494EFF /* tada.mp3 */,
				397BC31D24E859A900494EFF /* win.mp3 */,
				397BC2E924E859A800494EFF /* wrong.mp3 */,
				13B07FAE1A68108700A75B9A /* BLApp */,
				832341AE1AAA6A7D00B99B32 /* Libraries */,
				00E356EF1AD99517003FC87E /* BLAppTests */,
				83CBBA001A601CBA00E9B192 /* Products */,
				2D16E6871FA4F8E400B85C8A /* Frameworks */,
				2284B764232C47CF0087518E /* Recovered References */,
				4FF74C0BAA9043372C626689 /* Pods */,
				40BE8DF261EC4F62BA467D94 /* Resources */,
			);
			indentWidth = 2;
			sourceTree = "<group>";
			tabWidth = 2;
			usesTabs = 0;
		};
		83CBBA001A601CBA00E9B192 /* Products */ = {
			isa = PBXGroup;
			children = (
				13B07F961A680F5B00A75B9A /* BLApp.app */,
				00E356EE1AD99517003FC87E /* BLAppTests.xctest */,
				2D02E47B1E0B4A5D006451C7 /* BLApp-tvOS.app */,
				2D02E4901E0B4A5D006451C7 /* BLApp-tvOSTests.xctest */,
			);
			name = Products;
			sourceTree = "<group>";
		};
		ADBDB9201DFEBF0600ED6528 /* Products */ = {
			isa = PBXGroup;
			children = (
				ADBDB9271DFEBF0700ED6528 /* libRCTBlob.a */,
				2D16E6721FA4F8DC00B85C8A /* libRCTBlob-tvOS.a */,
			);
			name = Products;
			sourceTree = "<group>";
		};
/* End PBXGroup section */

/* Begin PBXNativeTarget section */
		00E356ED1AD99517003FC87E /* BLAppTests */ = {
			isa = PBXNativeTarget;
			buildConfigurationList = 00E357021AD99517003FC87E /* Build configuration list for PBXNativeTarget "BLAppTests" */;
			buildPhases = (
				51E8985DD1C884B1E22F703B /* [CP] Check Pods Manifest.lock */,
				00E356EA1AD99517003FC87E /* Sources */,
				00E356EB1AD99517003FC87E /* Frameworks */,
				00E356EC1AD99517003FC87E /* Resources */,
			);
			buildRules = (
			);
			dependencies = (
				00E356F51AD99517003FC87E /* PBXTargetDependency */,
			);
			name = BLAppTests;
			productName = BLAppTests;
			productReference = 00E356EE1AD99517003FC87E /* BLAppTests.xctest */;
			productType = "com.apple.product-type.bundle.unit-test";
		};
		13B07F861A680F5B00A75B9A /* BLApp */ = {
			isa = PBXNativeTarget;
			buildConfigurationList = 13B07F931A680F5B00A75B9A /* Build configuration list for PBXNativeTarget "BLApp" */;
			buildPhases = (
				55B401F4F47E56F9BF011D36 /* [CP] Check Pods Manifest.lock */,
				13B07F871A680F5B00A75B9A /* Sources */,
				13B07F8C1A680F5B00A75B9A /* Frameworks */,
				13B07F8E1A680F5B00A75B9A /* Resources */,
				00DD1BFF1BD5951E006B06BC /* Bundle React Native code and images */,
				88AA2BF05FA9101A710B4483 /* [CP] Copy Pods Resources */,
			);
			buildRules = (
			);
			dependencies = (
			);
			name = BLApp;
			productName = "Hello World";
			productReference = 13B07F961A680F5B00A75B9A /* BLApp.app */;
			productType = "com.apple.product-type.application";
		};
		2D02E47A1E0B4A5D006451C7 /* BLApp-tvOS */ = {
			isa = PBXNativeTarget;
			buildConfigurationList = 2D02E4BA1E0B4A5E006451C7 /* Build configuration list for PBXNativeTarget "BLApp-tvOS" */;
			buildPhases = (
				69015A9E25DC534A7FE23109 /* [CP] Check Pods Manifest.lock */,
				2D02E4771E0B4A5D006451C7 /* Sources */,
				2D02E4781E0B4A5D006451C7 /* Frameworks */,
				2D02E4791E0B4A5D006451C7 /* Resources */,
				2D02E4CB1E0B4B27006451C7 /* Bundle React Native Code And Images */,
			);
			buildRules = (
			);
			dependencies = (
			);
			name = "BLApp-tvOS";
			productName = "BLApp-tvOS";
			productReference = 2D02E47B1E0B4A5D006451C7 /* BLApp-tvOS.app */;
			productType = "com.apple.product-type.application";
		};
		2D02E48F1E0B4A5D006451C7 /* BLApp-tvOSTests */ = {
			isa = PBXNativeTarget;
			buildConfigurationList = 2D02E4BB1E0B4A5E006451C7 /* Build configuration list for PBXNativeTarget "BLApp-tvOSTests" */;
			buildPhases = (
				2D02E48C1E0B4A5D006451C7 /* Sources */,
				2D02E48D1E0B4A5D006451C7 /* Frameworks */,
				2D02E48E1E0B4A5D006451C7 /* Resources */,
			);
			buildRules = (
			);
			dependencies = (
				2D02E4921E0B4A5D006451C7 /* PBXTargetDependency */,
			);
			name = "BLApp-tvOSTests";
			productName = "BLApp-tvOSTests";
			productReference = 2D02E4901E0B4A5D006451C7 /* BLApp-tvOSTests.xctest */;
			productType = "com.apple.product-type.bundle.unit-test";
		};
/* End PBXNativeTarget section */

/* Begin PBXProject section */
		83CBB9F71A601CBA00E9B192 /* Project object */ = {
			isa = PBXProject;
			attributes = {
				LastUpgradeCheck = 940;
				ORGANIZATIONNAME = Facebook;
				TargetAttributes = {
					00E356ED1AD99517003FC87E = {
						CreatedOnToolsVersion = 6.2;
						TestTargetID = 13B07F861A680F5B00A75B9A;
					};
					13B07F861A680F5B00A75B9A = {
						DevelopmentTeam = QB2MLJZ69R;
					};
					2D02E47A1E0B4A5D006451C7 = {
						CreatedOnToolsVersion = 8.2.1;
						ProvisioningStyle = Automatic;
					};
					2D02E48F1E0B4A5D006451C7 = {
						CreatedOnToolsVersion = 8.2.1;
						ProvisioningStyle = Automatic;
						TestTargetID = 2D02E47A1E0B4A5D006451C7;
					};
				};
			};
			buildConfigurationList = 83CBB9FA1A601CBA00E9B192 /* Build configuration list for PBXProject "BLApp" */;
			compatibilityVersion = "Xcode 3.2";
			developmentRegion = English;
			hasScannedForEncodings = 0;
			knownRegions = (
				English,
				en,
				Base,
			);
			mainGroup = 83CBB9F61A601CBA00E9B192;
			productRefGroup = 83CBBA001A601CBA00E9B192 /* Products */;
			projectDirPath = "";
			projectReferences = (
				{
					ProductGroup = 00C302A81ABCB8CE00DB3ED1 /* Products */;
					ProjectRef = 00C302A71ABCB8CE00DB3ED1 /* RCTActionSheet.xcodeproj */;
				},
				{
					ProductGroup = 5E91572E1DD0AC6500FF2AA8 /* Products */;
					ProjectRef = 5E91572D1DD0AC6500FF2AA8 /* RCTAnimation.xcodeproj */;
				},
				{
					ProductGroup = ADBDB9201DFEBF0600ED6528 /* Products */;
					ProjectRef = ADBDB91F1DFEBF0600ED6528 /* RCTBlob.xcodeproj */;
				},
				{
					ProductGroup = 00C302B61ABCB90400DB3ED1 /* Products */;
					ProjectRef = 00C302B51ABCB90400DB3ED1 /* RCTGeolocation.xcodeproj */;
				},
				{
					ProductGroup = 00C302BC1ABCB91800DB3ED1 /* Products */;
					ProjectRef = 00C302BB1ABCB91800DB3ED1 /* RCTImage.xcodeproj */;
				},
				{
					ProductGroup = 78C398B11ACF4ADC00677621 /* Products */;
					ProjectRef = 78C398B01ACF4ADC00677621 /* RCTLinking.xcodeproj */;
				},
				{
					ProductGroup = 00C302D41ABCB9D200DB3ED1 /* Products */;
					ProjectRef = 00C302D31ABCB9D200DB3ED1 /* RCTNetwork.xcodeproj */;
				},
				{
					ProductGroup = 139105B71AF99BAD00B5F7CC /* Products */;
					ProjectRef = 139105B61AF99BAD00B5F7CC /* RCTSettings.xcodeproj */;
				},
				{
					ProductGroup = 832341B11AAA6A8300B99B32 /* Products */;
					ProjectRef = 832341B01AAA6A8300B99B32 /* RCTText.xcodeproj */;
				},
				{
					ProductGroup = 00C302E01ABCB9EE00DB3ED1 /* Products */;
					ProjectRef = 00C302DF1ABCB9EE00DB3ED1 /* RCTVibration.xcodeproj */;
				},
				{
					ProductGroup = 139FDEE71B06529A00C62182 /* Products */;
					ProjectRef = 139FDEE61B06529A00C62182 /* RCTWebSocket.xcodeproj */;
				},
				{
					ProductGroup = 39B47F4B24010C3900AAFAA1 /* Products */;
					ProjectRef = C5340276326D46C5A5059D92 /* React-Native-Webview-Bridge.xcodeproj */;
				},
				{
					ProductGroup = 146834001AC3E56700842450 /* Products */;
					ProjectRef = 146833FF1AC3E56700842450 /* React.xcodeproj */;
				},
				{
					ProductGroup = 3970806C23FCE003004970F4 /* Products */;
					ProjectRef = 37CBB85FFD9D4824A1F757FA /* RNFirebase.xcodeproj */;
				},
				{
					ProductGroup = 2284B794232C47D80087518E /* Products */;
					ProjectRef = 78A935CBAC36472F8D24D616 /* RNGestureHandler.xcodeproj */;
				},
				{
					ProductGroup = 2284B792232C47D80087518E /* Products */;
					ProjectRef = FB551402AF634683B40BFA43 /* RNReanimated.xcodeproj */;
				},
				{
					ProductGroup = 2284B796232C47D80087518E /* Products */;
					ProjectRef = B7E368E7F62342A5A9703B25 /* RNScreens.xcodeproj */;
				},
				{
					ProductGroup = 39E9DA772406552B001BFF50 /* Products */;
					ProjectRef = 3CE36407C50A4B219E226AA5 /* SajjadBlurOverlay.xcodeproj */;
				},
				{
					ProductGroup = 22D40730232D8C5300ED59F0 /* Products */;
					ProjectRef = 22D4072F232D8C5300ED59F0 /* SplashScreen.xcodeproj */;
				},
			);
			projectRoot = "";
			targets = (
				13B07F861A680F5B00A75B9A /* BLApp */,
				00E356ED1AD99517003FC87E /* BLAppTests */,
				2D02E47A1E0B4A5D006451C7 /* BLApp-tvOS */,
				2D02E48F1E0B4A5D006451C7 /* BLApp-tvOSTests */,
			);
		};
/* End PBXProject section */

/* Begin PBXReferenceProxy section */
		00C302AC1ABCB8CE00DB3ED1 /* libRCTActionSheet.a */ = {
			isa = PBXReferenceProxy;
			fileType = archive.ar;
			path = libRCTActionSheet.a;
			remoteRef = 00C302AB1ABCB8CE00DB3ED1 /* PBXContainerItemProxy */;
			sourceTree = BUILT_PRODUCTS_DIR;
		};
		00C302BA1ABCB90400DB3ED1 /* libRCTGeolocation.a */ = {
			isa = PBXReferenceProxy;
			fileType = archive.ar;
			path = libRCTGeolocation.a;
			remoteRef = 00C302B91ABCB90400DB3ED1 /* PBXContainerItemProxy */;
			sourceTree = BUILT_PRODUCTS_DIR;
		};
		00C302C01ABCB91800DB3ED1 /* libRCTImage.a */ = {
			isa = PBXReferenceProxy;
			fileType = archive.ar;
			path = libRCTImage.a;
			remoteRef = 00C302BF1ABCB91800DB3ED1 /* PBXContainerItemProxy */;
			sourceTree = BUILT_PRODUCTS_DIR;
		};
		00C302DC1ABCB9D200DB3ED1 /* libRCTNetwork.a */ = {
			isa = PBXReferenceProxy;
			fileType = archive.ar;
			path = libRCTNetwork.a;
			remoteRef = 00C302DB1ABCB9D200DB3ED1 /* PBXContainerItemProxy */;
			sourceTree = BUILT_PRODUCTS_DIR;
		};
		00C302E41ABCB9EE00DB3ED1 /* libRCTVibration.a */ = {
			isa = PBXReferenceProxy;
			fileType = archive.ar;
			path = libRCTVibration.a;
			remoteRef = 00C302E31ABCB9EE00DB3ED1 /* PBXContainerItemProxy */;
			sourceTree = BUILT_PRODUCTS_DIR;
		};
		139105C11AF99BAD00B5F7CC /* libRCTSettings.a */ = {
			isa = PBXReferenceProxy;
			fileType = archive.ar;
			path = libRCTSettings.a;
			remoteRef = 139105C01AF99BAD00B5F7CC /* PBXContainerItemProxy */;
			sourceTree = BUILT_PRODUCTS_DIR;
		};
		139FDEF41B06529B00C62182 /* libRCTWebSocket.a */ = {
			isa = PBXReferenceProxy;
			fileType = archive.ar;
			path = libRCTWebSocket.a;
			remoteRef = 139FDEF31B06529B00C62182 /* PBXContainerItemProxy */;
			sourceTree = BUILT_PRODUCTS_DIR;
		};
		146834041AC3E56700842450 /* libReact.a */ = {
			isa = PBXReferenceProxy;
			fileType = archive.ar;
			path = libReact.a;
			remoteRef = 146834031AC3E56700842450 /* PBXContainerItemProxy */;
			sourceTree = BUILT_PRODUCTS_DIR;
		};
		2284B78B232C47D80087518E /* libjsi.a */ = {
			isa = PBXReferenceProxy;
			fileType = archive.ar;
			path = libjsi.a;
			remoteRef = 2284B78A232C47D80087518E /* PBXContainerItemProxy */;
			sourceTree = BUILT_PRODUCTS_DIR;
		};
		2284B78D232C47D80087518E /* libjsiexecutor.a */ = {
			isa = PBXReferenceProxy;
			fileType = archive.ar;
			path = libjsiexecutor.a;
			remoteRef = 2284B78C232C47D80087518E /* PBXContainerItemProxy */;
			sourceTree = BUILT_PRODUCTS_DIR;
		};
		2284B78F232C47D80087518E /* libjsi-tvOS.a */ = {
			isa = PBXReferenceProxy;
			fileType = archive.ar;
			path = "libjsi-tvOS.a";
			remoteRef = 2284B78E232C47D80087518E /* PBXContainerItemProxy */;
			sourceTree = BUILT_PRODUCTS_DIR;
		};
		2284B791232C47D80087518E /* libjsiexecutor-tvOS.a */ = {
			isa = PBXReferenceProxy;
			fileType = archive.ar;
			path = "libjsiexecutor-tvOS.a";
			remoteRef = 2284B790232C47D80087518E /* PBXContainerItemProxy */;
			sourceTree = BUILT_PRODUCTS_DIR;
		};
		2284B79B232C47D80087518E /* libRNGestureHandler.a */ = {
			isa = PBXReferenceProxy;
			fileType = archive.ar;
			path = libRNGestureHandler.a;
			remoteRef = 2284B79A232C47D80087518E /* PBXContainerItemProxy */;
			sourceTree = BUILT_PRODUCTS_DIR;
		};
		2284B79D232C47D80087518E /* libRNGestureHandler-tvOS.a */ = {
			isa = PBXReferenceProxy;
			fileType = archive.ar;
			path = "libRNGestureHandler-tvOS.a";
			remoteRef = 2284B79C232C47D80087518E /* PBXContainerItemProxy */;
			sourceTree = BUILT_PRODUCTS_DIR;
		};
		2284B7A1232C47D80087518E /* libRNReanimated.a */ = {
			isa = PBXReferenceProxy;
			fileType = archive.ar;
			path = libRNReanimated.a;
			remoteRef = 2284B7A0232C47D80087518E /* PBXContainerItemProxy */;
			sourceTree = BUILT_PRODUCTS_DIR;
		};
		2284B7A3232C47D80087518E /* libRNReanimated-tvOS.a */ = {
			isa = PBXReferenceProxy;
			fileType = archive.ar;
			path = "libRNReanimated-tvOS.a";
			remoteRef = 2284B7A2232C47D80087518E /* PBXContainerItemProxy */;
			sourceTree = BUILT_PRODUCTS_DIR;
		};
		2284B7A7232C47D80087518E /* libRNScreens.a */ = {
			isa = PBXReferenceProxy;
			fileType = archive.ar;
			path = libRNScreens.a;
			remoteRef = 2284B7A6232C47D80087518E /* PBXContainerItemProxy */;
			sourceTree = BUILT_PRODUCTS_DIR;
		};
		2284B7A9232C47D80087518E /* libRNScreens-tvOS.a */ = {
			isa = PBXReferenceProxy;
			fileType = archive.ar;
			path = "libRNScreens-tvOS.a";
			remoteRef = 2284B7A8232C47D80087518E /* PBXContainerItemProxy */;
			sourceTree = BUILT_PRODUCTS_DIR;
		};
		22D40734232D8C5600ED59F0 /* libSplashScreen.a */ = {
			isa = PBXReferenceProxy;
			fileType = archive.ar;
			path = libSplashScreen.a;
			remoteRef = 22D40733232D8C5600ED59F0 /* PBXContainerItemProxy */;
			sourceTree = BUILT_PRODUCTS_DIR;
		};
		2D16E6721FA4F8DC00B85C8A /* libRCTBlob-tvOS.a */ = {
			isa = PBXReferenceProxy;
			fileType = archive.ar;
			path = "libRCTBlob-tvOS.a";
			remoteRef = 2D16E6711FA4F8DC00B85C8A /* PBXContainerItemProxy */;
			sourceTree = BUILT_PRODUCTS_DIR;
		};
		2D16E6841FA4F8DC00B85C8A /* libfishhook.a */ = {
			isa = PBXReferenceProxy;
			fileType = archive.ar;
			path = libfishhook.a;
			remoteRef = 2D16E6831FA4F8DC00B85C8A /* PBXContainerItemProxy */;
			sourceTree = BUILT_PRODUCTS_DIR;
		};
		2D16E6861FA4F8DC00B85C8A /* libfishhook-tvOS.a */ = {
			isa = PBXReferenceProxy;
			fileType = archive.ar;
			path = "libfishhook-tvOS.a";
			remoteRef = 2D16E6851FA4F8DC00B85C8A /* PBXContainerItemProxy */;
			sourceTree = BUILT_PRODUCTS_DIR;
		};
		2DF0FFDF2056DD460020B375 /* libjsinspector.a */ = {
			isa = PBXReferenceProxy;
			fileType = archive.ar;
			path = libjsinspector.a;
			remoteRef = 2DF0FFDE2056DD460020B375 /* PBXContainerItemProxy */;
			sourceTree = BUILT_PRODUCTS_DIR;
		};
		2DF0FFE12056DD460020B375 /* libjsinspector-tvOS.a */ = {
			isa = PBXReferenceProxy;
			fileType = archive.ar;
			path = "libjsinspector-tvOS.a";
			remoteRef = 2DF0FFE02056DD460020B375 /* PBXContainerItemProxy */;
			sourceTree = BUILT_PRODUCTS_DIR;
		};
		2DF0FFE32056DD460020B375 /* libthird-party.a */ = {
			isa = PBXReferenceProxy;
			fileType = archive.ar;
			path = "libthird-party.a";
			remoteRef = 2DF0FFE22056DD460020B375 /* PBXContainerItemProxy */;
			sourceTree = BUILT_PRODUCTS_DIR;
		};
		2DF0FFE52056DD460020B375 /* libthird-party.a */ = {
			isa = PBXReferenceProxy;
			fileType = archive.ar;
			path = "libthird-party.a";
			remoteRef = 2DF0FFE42056DD460020B375 /* PBXContainerItemProxy */;
			sourceTree = BUILT_PRODUCTS_DIR;
		};
		2DF0FFE72056DD460020B375 /* libdouble-conversion.a */ = {
			isa = PBXReferenceProxy;
			fileType = archive.ar;
			path = "libdouble-conversion.a";
			remoteRef = 2DF0FFE62056DD460020B375 /* PBXContainerItemProxy */;
			sourceTree = BUILT_PRODUCTS_DIR;
		};
		2DF0FFE92056DD460020B375 /* libdouble-conversion.a */ = {
			isa = PBXReferenceProxy;
			fileType = archive.ar;
			path = "libdouble-conversion.a";
			remoteRef = 2DF0FFE82056DD460020B375 /* PBXContainerItemProxy */;
			sourceTree = BUILT_PRODUCTS_DIR;
		};
		3970807023FCE003004970F4 /* libRNFirebase.a */ = {
			isa = PBXReferenceProxy;
			fileType = archive.ar;
			path = libRNFirebase.a;
			remoteRef = 3970806F23FCE003004970F4 /* PBXContainerItemProxy */;
			sourceTree = BUILT_PRODUCTS_DIR;
		};
		39B47F4F24010C3A00AAFAA1 /* libReact-Native-Webview-Bridge.a */ = {
			isa = PBXReferenceProxy;
			fileType = archive.ar;
			path = "libReact-Native-Webview-Bridge.a";
			remoteRef = 39B47F4E24010C3A00AAFAA1 /* PBXContainerItemProxy */;
			sourceTree = BUILT_PRODUCTS_DIR;
		};
		39E9DA7B2406552B001BFF50 /* libSajjadBlurOverlay.a */ = {
			isa = PBXReferenceProxy;
			fileType = archive.ar;
			path = libSajjadBlurOverlay.a;
			remoteRef = 39E9DA7A2406552B001BFF50 /* PBXContainerItemProxy */;
			sourceTree = BUILT_PRODUCTS_DIR;
		};
		3DAD3E841DF850E9000B6D8A /* libRCTImage-tvOS.a */ = {
			isa = PBXReferenceProxy;
			fileType = archive.ar;
			path = "libRCTImage-tvOS.a";
			remoteRef = 3DAD3E831DF850E9000B6D8A /* PBXContainerItemProxy */;
			sourceTree = BUILT_PRODUCTS_DIR;
		};
		3DAD3E881DF850E9000B6D8A /* libRCTLinking-tvOS.a */ = {
			isa = PBXReferenceProxy;
			fileType = archive.ar;
			path = "libRCTLinking-tvOS.a";
			remoteRef = 3DAD3E871DF850E9000B6D8A /* PBXContainerItemProxy */;
			sourceTree = BUILT_PRODUCTS_DIR;
		};
		3DAD3E8C1DF850E9000B6D8A /* libRCTNetwork-tvOS.a */ = {
			isa = PBXReferenceProxy;
			fileType = archive.ar;
			path = "libRCTNetwork-tvOS.a";
			remoteRef = 3DAD3E8B1DF850E9000B6D8A /* PBXContainerItemProxy */;
			sourceTree = BUILT_PRODUCTS_DIR;
		};
		3DAD3E901DF850E9000B6D8A /* libRCTSettings-tvOS.a */ = {
			isa = PBXReferenceProxy;
			fileType = archive.ar;
			path = "libRCTSettings-tvOS.a";
			remoteRef = 3DAD3E8F1DF850E9000B6D8A /* PBXContainerItemProxy */;
			sourceTree = BUILT_PRODUCTS_DIR;
		};
		3DAD3E941DF850E9000B6D8A /* libRCTText-tvOS.a */ = {
			isa = PBXReferenceProxy;
			fileType = archive.ar;
			path = "libRCTText-tvOS.a";
			remoteRef = 3DAD3E931DF850E9000B6D8A /* PBXContainerItemProxy */;
			sourceTree = BUILT_PRODUCTS_DIR;
		};
		3DAD3E991DF850E9000B6D8A /* libRCTWebSocket-tvOS.a */ = {
			isa = PBXReferenceProxy;
			fileType = archive.ar;
			path = "libRCTWebSocket-tvOS.a";
			remoteRef = 3DAD3E981DF850E9000B6D8A /* PBXContainerItemProxy */;
			sourceTree = BUILT_PRODUCTS_DIR;
		};
		3DAD3EA31DF850E9000B6D8A /* libReact.a */ = {
			isa = PBXReferenceProxy;
			fileType = archive.ar;
			path = libReact.a;
			remoteRef = 3DAD3EA21DF850E9000B6D8A /* PBXContainerItemProxy */;
			sourceTree = BUILT_PRODUCTS_DIR;
		};
		3DAD3EA51DF850E9000B6D8A /* libyoga.a */ = {
			isa = PBXReferenceProxy;
			fileType = archive.ar;
			path = libyoga.a;
			remoteRef = 3DAD3EA41DF850E9000B6D8A /* PBXContainerItemProxy */;
			sourceTree = BUILT_PRODUCTS_DIR;
		};
		3DAD3EA71DF850E9000B6D8A /* libyoga.a */ = {
			isa = PBXReferenceProxy;
			fileType = archive.ar;
			path = libyoga.a;
			remoteRef = 3DAD3EA61DF850E9000B6D8A /* PBXContainerItemProxy */;
			sourceTree = BUILT_PRODUCTS_DIR;
		};
		3DAD3EA91DF850E9000B6D8A /* libcxxreact.a */ = {
			isa = PBXReferenceProxy;
			fileType = archive.ar;
			path = libcxxreact.a;
			remoteRef = 3DAD3EA81DF850E9000B6D8A /* PBXContainerItemProxy */;
			sourceTree = BUILT_PRODUCTS_DIR;
		};
		3DAD3EAB1DF850E9000B6D8A /* libcxxreact.a */ = {
			isa = PBXReferenceProxy;
			fileType = archive.ar;
			path = libcxxreact.a;
			remoteRef = 3DAD3EAA1DF850E9000B6D8A /* PBXContainerItemProxy */;
			sourceTree = BUILT_PRODUCTS_DIR;
		};
		5E9157331DD0AC6500FF2AA8 /* libRCTAnimation.a */ = {
			isa = PBXReferenceProxy;
			fileType = archive.ar;
			path = libRCTAnimation.a;
			remoteRef = 5E9157321DD0AC6500FF2AA8 /* PBXContainerItemProxy */;
			sourceTree = BUILT_PRODUCTS_DIR;
		};
		5E9157351DD0AC6500FF2AA8 /* libRCTAnimation.a */ = {
			isa = PBXReferenceProxy;
			fileType = archive.ar;
			path = libRCTAnimation.a;
			remoteRef = 5E9157341DD0AC6500FF2AA8 /* PBXContainerItemProxy */;
			sourceTree = BUILT_PRODUCTS_DIR;
		};
		78C398B91ACF4ADC00677621 /* libRCTLinking.a */ = {
			isa = PBXReferenceProxy;
			fileType = archive.ar;
			path = libRCTLinking.a;
			remoteRef = 78C398B81ACF4ADC00677621 /* PBXContainerItemProxy */;
			sourceTree = BUILT_PRODUCTS_DIR;
		};
		832341B51AAA6A8300B99B32 /* libRCTText.a */ = {
			isa = PBXReferenceProxy;
			fileType = archive.ar;
			path = libRCTText.a;
			remoteRef = 832341B41AAA6A8300B99B32 /* PBXContainerItemProxy */;
			sourceTree = BUILT_PRODUCTS_DIR;
		};
		ADBDB9271DFEBF0700ED6528 /* libRCTBlob.a */ = {
			isa = PBXReferenceProxy;
			fileType = archive.ar;
			path = libRCTBlob.a;
			remoteRef = ADBDB9261DFEBF0700ED6528 /* PBXContainerItemProxy */;
			sourceTree = BUILT_PRODUCTS_DIR;
		};
/* End PBXReferenceProxy section */

/* Begin PBXResourcesBuildPhase section */
		00E356EC1AD99517003FC87E /* Resources */ = {
			isa = PBXResourcesBuildPhase;
			buildActionMask = 2147483647;
			files = (
			);
			runOnlyForDeploymentPostprocessing = 0;
		};
		13B07F8E1A680F5B00A75B9A /* Resources */ = {
			isa = PBXResourcesBuildPhase;
			buildActionMask = 2147483647;
			files = (
				397BC37924E8692400494EFF /* GoogleService-Info.plist in Resources */,
				13B07FBF1A68108700A75B9A /* Images.xcassets in Resources */,
				C96F41521EC24793A95E2D5B /* Proxima Nova Bold Italic.otf in Resources */,
				395D490D2404585700DD2E98 /* LaunchScreen.xib in Resources */,
				397BC31E24E859A900494EFF /* wrong.mp3 in Resources */,
				69D37B9B3FDF476F81141903 /* Proxima Nova Extrabold Italic.otf in Resources */,
				DB0D18C9A0C5484E83CC0B4D /* Proxima Nova Regular Italic.otf in Resources */,
				E34D9A60660C4822AC8BF72E /* Proxima Nova Regular.otf in Resources */,
				D286B8063A4140DC8CD3389C /* Proxima Nova Thin Italic.otf in Resources */,
				5B31561A88D54F6AABB81029 /* ProximaNova-Black.otf in Resources */,
				5F38F2C280A74DEBAD889411 /* ProximaNova-Bold.otf in Resources */,
				BEED54BB956548AABF225F05 /* ProximaNova-Light.otf in Resources */,
				397BC32224E859A900494EFF /* begin.mp3 in Resources */,
				397BC32024E859A900494EFF /* game_over.mp3 in Resources */,
				FC00C5B6D6334F5794384F81 /* ProximaNova-BlackIt.otf in Resources */,
				B058DD6B66554D8A962CFFA7 /* ProximaNova-Thin.otf in Resources */,
				D090BD7E5B3F437AAED10A0D /* ProximaNova-Extrabld.otf in Resources */,
				397BC32324E859A900494EFF /* win.mp3 in Resources */,
				2EE7985E789E4F8597874279 /* ProximaNova-LightIt.otf in Resources */,
				FAC3E631F69A41038D155C8A /* ProximaNova-Semibold.otf in Resources */,
				397BC31F24E859A900494EFF /* fail.mp3 in Resources */,
				4E01CE51027945D39C907152 /* ProximaNova-SemiboldIt.otf in Resources */,
				397BC32124E859A900494EFF /* tada.mp3 in Resources */,
			);
			runOnlyForDeploymentPostprocessing = 0;
		};
		2D02E4791E0B4A5D006451C7 /* Resources */ = {
			isa = PBXResourcesBuildPhase;
			buildActionMask = 2147483647;
			files = (
				2D02E4BD1E0B4A84006451C7 /* Images.xcassets in Resources */,
			);
			runOnlyForDeploymentPostprocessing = 0;
		};
		2D02E48E1E0B4A5D006451C7 /* Resources */ = {
			isa = PBXResourcesBuildPhase;
			buildActionMask = 2147483647;
			files = (
			);
			runOnlyForDeploymentPostprocessing = 0;
		};
/* End PBXResourcesBuildPhase section */

/* Begin PBXShellScriptBuildPhase section */
		00DD1BFF1BD5951E006B06BC /* Bundle React Native code and images */ = {
			isa = PBXShellScriptBuildPhase;
			buildActionMask = 2147483647;
			files = (
			);
			inputPaths = (
			);
			name = "Bundle React Native code and images";
			outputPaths = (
			);
			runOnlyForDeploymentPostprocessing = 0;
			shellPath = /bin/sh;
			shellScript = "export NODE_BINARY=node\n../node_modules/react-native/scripts/react-native-xcode.sh";
		};
		2D02E4CB1E0B4B27006451C7 /* Bundle React Native Code And Images */ = {
			isa = PBXShellScriptBuildPhase;
			buildActionMask = 2147483647;
			files = (
			);
			inputPaths = (
			);
			name = "Bundle React Native Code And Images";
			outputPaths = (
			);
			runOnlyForDeploymentPostprocessing = 0;
			shellPath = /bin/sh;
			shellScript = "export NODE_BINARY=node\n../node_modules/react-native/scripts/react-native-xcode.sh";
		};
		51E8985DD1C884B1E22F703B /* [CP] Check Pods Manifest.lock */ = {
			isa = PBXShellScriptBuildPhase;
			buildActionMask = 2147483647;
			files = (
			);
			inputFileListPaths = (
			);
			inputPaths = (
				"${PODS_PODFILE_DIR_PATH}/Podfile.lock",
				"${PODS_ROOT}/Manifest.lock",
			);
			name = "[CP] Check Pods Manifest.lock";
			outputFileListPaths = (
			);
			outputPaths = (
				"$(DERIVED_FILE_DIR)/Pods-BLAppTests-checkManifestLockResult.txt",
			);
			runOnlyForDeploymentPostprocessing = 0;
			shellPath = /bin/sh;
			shellScript = "diff \"${PODS_PODFILE_DIR_PATH}/Podfile.lock\" \"${PODS_ROOT}/Manifest.lock\" > /dev/null\nif [ $? != 0 ] ; then\n    # print error to STDERR\n    echo \"error: The sandbox is not in sync with the Podfile.lock. Run 'pod install' or update your CocoaPods installation.\" >&2\n    exit 1\nfi\n# This output is used by Xcode 'outputs' to avoid re-running this script phase.\necho \"SUCCESS\" > \"${SCRIPT_OUTPUT_FILE_0}\"\n";
			showEnvVarsInLog = 0;
		};
		55B401F4F47E56F9BF011D36 /* [CP] Check Pods Manifest.lock */ = {
			isa = PBXShellScriptBuildPhase;
			buildActionMask = 2147483647;
			files = (
			);
			inputFileListPaths = (
			);
			inputPaths = (
				"${PODS_PODFILE_DIR_PATH}/Podfile.lock",
				"${PODS_ROOT}/Manifest.lock",
			);
			name = "[CP] Check Pods Manifest.lock";
			outputFileListPaths = (
			);
			outputPaths = (
				"$(DERIVED_FILE_DIR)/Pods-BLApp-checkManifestLockResult.txt",
			);
			runOnlyForDeploymentPostprocessing = 0;
			shellPath = /bin/sh;
			shellScript = "diff \"${PODS_PODFILE_DIR_PATH}/Podfile.lock\" \"${PODS_ROOT}/Manifest.lock\" > /dev/null\nif [ $? != 0 ] ; then\n    # print error to STDERR\n    echo \"error: The sandbox is not in sync with the Podfile.lock. Run 'pod install' or update your CocoaPods installation.\" >&2\n    exit 1\nfi\n# This output is used by Xcode 'outputs' to avoid re-running this script phase.\necho \"SUCCESS\" > \"${SCRIPT_OUTPUT_FILE_0}\"\n";
			showEnvVarsInLog = 0;
		};
		69015A9E25DC534A7FE23109 /* [CP] Check Pods Manifest.lock */ = {
			isa = PBXShellScriptBuildPhase;
			buildActionMask = 2147483647;
			files = (
			);
			inputFileListPaths = (
			);
			inputPaths = (
				"${PODS_PODFILE_DIR_PATH}/Podfile.lock",
				"${PODS_ROOT}/Manifest.lock",
			);
			name = "[CP] Check Pods Manifest.lock";
			outputFileListPaths = (
			);
			outputPaths = (
				"$(DERIVED_FILE_DIR)/Pods-BLApp-tvOS-checkManifestLockResult.txt",
			);
			runOnlyForDeploymentPostprocessing = 0;
			shellPath = /bin/sh;
			shellScript = "diff \"${PODS_PODFILE_DIR_PATH}/Podfile.lock\" \"${PODS_ROOT}/Manifest.lock\" > /dev/null\nif [ $? != 0 ] ; then\n    # print error to STDERR\n    echo \"error: The sandbox is not in sync with the Podfile.lock. Run 'pod install' or update your CocoaPods installation.\" >&2\n    exit 1\nfi\n# This output is used by Xcode 'outputs' to avoid re-running this script phase.\necho \"SUCCESS\" > \"${SCRIPT_OUTPUT_FILE_0}\"\n";
			showEnvVarsInLog = 0;
		};
		88AA2BF05FA9101A710B4483 /* [CP] Copy Pods Resources */ = {
			isa = PBXShellScriptBuildPhase;
			buildActionMask = 2147483647;
			files = (
			);
			inputPaths = (
				"${PODS_ROOT}/Target Support Files/Pods-BLApp/Pods-BLApp-resources.sh",
				"${PODS_ROOT}/../../node_modules/react-native-vector-icons/Fonts/AntDesign.ttf",
				"${PODS_ROOT}/../../node_modules/react-native-vector-icons/Fonts/Entypo.ttf",
				"${PODS_ROOT}/../../node_modules/react-native-vector-icons/Fonts/EvilIcons.ttf",
				"${PODS_ROOT}/../../node_modules/react-native-vector-icons/Fonts/Feather.ttf",
				"${PODS_ROOT}/../../node_modules/react-native-vector-icons/Fonts/FontAwesome.ttf",
				"${PODS_ROOT}/../../node_modules/react-native-vector-icons/Fonts/FontAwesome5_Brands.ttf",
				"${PODS_ROOT}/../../node_modules/react-native-vector-icons/Fonts/FontAwesome5_Regular.ttf",
				"${PODS_ROOT}/../../node_modules/react-native-vector-icons/Fonts/FontAwesome5_Solid.ttf",
				"${PODS_ROOT}/../../node_modules/react-native-vector-icons/Fonts/Fontisto.ttf",
				"${PODS_ROOT}/../../node_modules/react-native-vector-icons/Fonts/Foundation.ttf",
				"${PODS_ROOT}/../../node_modules/react-native-vector-icons/Fonts/Ionicons.ttf",
				"${PODS_ROOT}/../../node_modules/react-native-vector-icons/Fonts/MaterialCommunityIcons.ttf",
				"${PODS_ROOT}/../../node_modules/react-native-vector-icons/Fonts/MaterialIcons.ttf",
				"${PODS_ROOT}/../../node_modules/react-native-vector-icons/Fonts/Octicons.ttf",
				"${PODS_ROOT}/../../node_modules/react-native-vector-icons/Fonts/SimpleLineIcons.ttf",
				"${PODS_ROOT}/../../node_modules/react-native-vector-icons/Fonts/Zocial.ttf",
				"${PODS_ROOT}/YoutubePlayer-in-WKWebView/WKYTPlayerView/WKYTPlayerView.bundle",
			);
			name = "[CP] Copy Pods Resources";
			outputPaths = (
				"${TARGET_BUILD_DIR}/${UNLOCALIZED_RESOURCES_FOLDER_PATH}/AntDesign.ttf",
				"${TARGET_BUILD_DIR}/${UNLOCALIZED_RESOURCES_FOLDER_PATH}/Entypo.ttf",
				"${TARGET_BUILD_DIR}/${UNLOCALIZED_RESOURCES_FOLDER_PATH}/EvilIcons.ttf",
				"${TARGET_BUILD_DIR}/${UNLOCALIZED_RESOURCES_FOLDER_PATH}/Feather.ttf",
				"${TARGET_BUILD_DIR}/${UNLOCALIZED_RESOURCES_FOLDER_PATH}/FontAwesome.ttf",
				"${TARGET_BUILD_DIR}/${UNLOCALIZED_RESOURCES_FOLDER_PATH}/FontAwesome5_Brands.ttf",
				"${TARGET_BUILD_DIR}/${UNLOCALIZED_RESOURCES_FOLDER_PATH}/FontAwesome5_Regular.ttf",
				"${TARGET_BUILD_DIR}/${UNLOCALIZED_RESOURCES_FOLDER_PATH}/FontAwesome5_Solid.ttf",
				"${TARGET_BUILD_DIR}/${UNLOCALIZED_RESOURCES_FOLDER_PATH}/Fontisto.ttf",
				"${TARGET_BUILD_DIR}/${UNLOCALIZED_RESOURCES_FOLDER_PATH}/Foundation.ttf",
				"${TARGET_BUILD_DIR}/${UNLOCALIZED_RESOURCES_FOLDER_PATH}/Ionicons.ttf",
				"${TARGET_BUILD_DIR}/${UNLOCALIZED_RESOURCES_FOLDER_PATH}/MaterialCommunityIcons.ttf",
				"${TARGET_BUILD_DIR}/${UNLOCALIZED_RESOURCES_FOLDER_PATH}/MaterialIcons.ttf",
				"${TARGET_BUILD_DIR}/${UNLOCALIZED_RESOURCES_FOLDER_PATH}/Octicons.ttf",
				"${TARGET_BUILD_DIR}/${UNLOCALIZED_RESOURCES_FOLDER_PATH}/SimpleLineIcons.ttf",
				"${TARGET_BUILD_DIR}/${UNLOCALIZED_RESOURCES_FOLDER_PATH}/Zocial.ttf",
				"${TARGET_BUILD_DIR}/${UNLOCALIZED_RESOURCES_FOLDER_PATH}/WKYTPlayerView.bundle",
			);
			runOnlyForDeploymentPostprocessing = 0;
			shellPath = /bin/sh;
			shellScript = "\"${PODS_ROOT}/Target Support Files/Pods-BLApp/Pods-BLApp-resources.sh\"\n";
			showEnvVarsInLog = 0;
		};
/* End PBXShellScriptBuildPhase section */

/* Begin PBXSourcesBuildPhase section */
		00E356EA1AD99517003FC87E /* Sources */ = {
			isa = PBXSourcesBuildPhase;
			buildActionMask = 2147483647;
			files = (
				00E356F31AD99517003FC87E /* BLAppTests.m in Sources */,
			);
			runOnlyForDeploymentPostprocessing = 0;
		};
		13B07F871A680F5B00A75B9A /* Sources */ = {
			isa = PBXSourcesBuildPhase;
			buildActionMask = 2147483647;
			files = (
				13B07FBC1A68108700A75B9A /* AppDelegate.m in Sources */,
				13B07FC11A68108700A75B9A /* main.m in Sources */,
			);
			runOnlyForDeploymentPostprocessing = 0;
		};
		2D02E4771E0B4A5D006451C7 /* Sources */ = {
			isa = PBXSourcesBuildPhase;
			buildActionMask = 2147483647;
			files = (
				2D02E4BF1E0B4AB3006451C7 /* main.m in Sources */,
				2D02E4BC1E0B4A80006451C7 /* AppDelegate.m in Sources */,
			);
			runOnlyForDeploymentPostprocessing = 0;
		};
		2D02E48C1E0B4A5D006451C7 /* Sources */ = {
			isa = PBXSourcesBuildPhase;
			buildActionMask = 2147483647;
			files = (
				2DCD954D1E0B4F2C00145EB5 /* BLAppTests.m in Sources */,
			);
			runOnlyForDeploymentPostprocessing = 0;
		};
/* End PBXSourcesBuildPhase section */

/* Begin PBXTargetDependency section */
		00E356F51AD99517003FC87E /* PBXTargetDependency */ = {
			isa = PBXTargetDependency;
			target = 13B07F861A680F5B00A75B9A /* BLApp */;
			targetProxy = 00E356F41AD99517003FC87E /* PBXContainerItemProxy */;
		};
		2D02E4921E0B4A5D006451C7 /* PBXTargetDependency */ = {
			isa = PBXTargetDependency;
			target = 2D02E47A1E0B4A5D006451C7 /* BLApp-tvOS */;
			targetProxy = 2D02E4911E0B4A5D006451C7 /* PBXContainerItemProxy */;
		};
/* End PBXTargetDependency section */

/* Begin PBXVariantGroup section */
		13B07FB11A68108700A75B9A /* LaunchScreen.xib */ = {
			isa = PBXVariantGroup;
			children = (
				13B07FB21A68108700A75B9A /* Base */,
			);
			name = LaunchScreen.xib;
			path = BLApp;
			sourceTree = "<group>";
		};
/* End PBXVariantGroup section */

/* Begin XCBuildConfiguration section */
		00E356F61AD99517003FC87E /* Debug */ = {
			isa = XCBuildConfiguration;
			baseConfigurationReference = 5DD2E48B54917F22CF426236 /* Pods-BLAppTests.debug.xcconfig */;
			buildSettings = {
				BUNDLE_LOADER = "$(TEST_HOST)";
				GCC_PREPROCESSOR_DEFINITIONS = (
					"DEBUG=1",
					"$(inherited)",
				);
				HEADER_SEARCH_PATHS = (
					"$(inherited)",
					"$(SRCROOT)..\node_modules\neact-native-reanimatedios/**",
					"$(SRCROOT)..\node_modules\neact-native-gesture-handlerios/**",
					"$(SRCROOT)..\node_modules\neact-native-screensios",
					"$(SRCROOT)..\node_modules\neact-native-firebaseiosRNFirebase/**",
					"$(SRCROOT)/../node_modules/react-native-webview-bridge/ios",
					"$(SRCROOT)/../node_modules/react-native-blur-overlay/ios",
				);
				INFOPLIST_FILE = BLAppTests/Info.plist;
				IPHONEOS_DEPLOYMENT_TARGET = 9.0;
				LD_RUNPATH_SEARCH_PATHS = "$(inherited) @executable_path/Frameworks @loader_path/Frameworks";
				LIBRARY_SEARCH_PATHS = (
					"$(inherited)",
					"\"$(SRCROOT)/$(TARGET_NAME)\"",
					"\"$(SRCROOT)/$(TARGET_NAME)\"",
					"\"$(SRCROOT)/$(TARGET_NAME)\"",
					"\"$(SRCROOT)/$(TARGET_NAME)\"",
					"\"$(SRCROOT)/$(TARGET_NAME)\"",
					"\"$(SRCROOT)/$(TARGET_NAME)\"",
					"\"$(SRCROOT)/$(TARGET_NAME)\"",
					"\"$(SRCROOT)/$(TARGET_NAME)\"",
					"\"$(SRCROOT)/$(TARGET_NAME)\"",
				);
				OTHER_LDFLAGS = (
					"-ObjC",
					"-lc++",
				);
				PRODUCT_BUNDLE_IDENTIFIER = "org.reactjs.native.example.$(PRODUCT_NAME:rfc1034identifier)";
				PRODUCT_NAME = "$(TARGET_NAME)";
				TEST_HOST = "$(BUILT_PRODUCTS_DIR)/BLApp.app/BLApp";
			};
			name = Debug;
		};
		00E356F71AD99517003FC87E /* Release */ = {
			isa = XCBuildConfiguration;
			baseConfigurationReference = 608B87B54F7F9CA2048AFB41 /* Pods-BLAppTests.release.xcconfig */;
			buildSettings = {
				BUNDLE_LOADER = "$(TEST_HOST)";
				COPY_PHASE_STRIP = NO;
				HEADER_SEARCH_PATHS = (
					"$(inherited)",
					"$(SRCROOT)..\node_modules\neact-native-reanimatedios/**",
					"$(SRCROOT)..\node_modules\neact-native-gesture-handlerios/**",
					"$(SRCROOT)..\node_modules\neact-native-screensios",
					"$(SRCROOT)..\node_modules\neact-native-firebaseiosRNFirebase/**",
					"$(SRCROOT)/../node_modules/react-native-webview-bridge/ios",
					"$(SRCROOT)/../node_modules/react-native-blur-overlay/ios",
				);
				INFOPLIST_FILE = BLAppTests/Info.plist;
				IPHONEOS_DEPLOYMENT_TARGET = 9.0;
				LD_RUNPATH_SEARCH_PATHS = "$(inherited) @executable_path/Frameworks @loader_path/Frameworks";
				LIBRARY_SEARCH_PATHS = (
					"$(inherited)",
					"\"$(SRCROOT)/$(TARGET_NAME)\"",
					"\"$(SRCROOT)/$(TARGET_NAME)\"",
					"\"$(SRCROOT)/$(TARGET_NAME)\"",
					"\"$(SRCROOT)/$(TARGET_NAME)\"",
					"\"$(SRCROOT)/$(TARGET_NAME)\"",
					"\"$(SRCROOT)/$(TARGET_NAME)\"",
					"\"$(SRCROOT)/$(TARGET_NAME)\"",
					"\"$(SRCROOT)/$(TARGET_NAME)\"",
					"\"$(SRCROOT)/$(TARGET_NAME)\"",
				);
				OTHER_LDFLAGS = (
					"-ObjC",
					"-lc++",
				);
				PRODUCT_BUNDLE_IDENTIFIER = "org.reactjs.native.example.$(PRODUCT_NAME:rfc1034identifier)";
				PRODUCT_NAME = "$(TARGET_NAME)";
				TEST_HOST = "$(BUILT_PRODUCTS_DIR)/BLApp.app/BLApp";
			};
			name = Release;
		};
		13B07F941A680F5B00A75B9A /* Debug */ = {
			isa = XCBuildConfiguration;
			baseConfigurationReference = 2BFCD81F88FA373B868A7CE7 /* Pods-BLApp.debug.xcconfig */;
			buildSettings = {
				ASSETCATALOG_COMPILER_APPICON_NAME = AppIcon;
				CURRENT_PROJECT_VERSION = 1;
				DEAD_CODE_STRIPPING = NO;
				DEVELOPMENT_TEAM = QB2MLJZ69R;
				HEADER_SEARCH_PATHS = (
					"$(inherited)",
					"$(SRCROOT)..",
					ode_modules,
					"eact-native-reanimatedios/**",
					"$(SRCROOT)..",
					ode_modules,
					"eact-native-gesture-handlerios/**",
					"$(SRCROOT)..",
					ode_modules,
					"eact-native-screensios",
					"$(SRCROOT)/../node_modules/react-native-splash-screen/ios",
					"$(SRCROOT)..",
					ode_modules,
					"eact-native-firebaseiosRNFirebase/**",
					"$(SRCROOT)/../node_modules/react-native-webview-bridge/ios",
					"$(SRCROOT)/../node_modules/react-native-blur-overlay/ios",
					"$(SRCROOT)/../node_modules/react-native-firebase/ios/RNFirebase/messaging",
					"$(SRCROOT)/../node_modules/react-native-firebase/ios/RNFirebase/notifications",
					"$(SRCROOT)/../node_modules/react-native-firebase/ios/RNFirebase",
				);
				INFOPLIST_FILE = BLApp/Info.plist;
				LD_RUNPATH_SEARCH_PATHS = "$(inherited) @executable_path/Frameworks";
				OTHER_LDFLAGS = (
					"$(inherited)",
					"-ObjC",
					"-lc++",
				);
				PRODUCT_BUNDLE_IDENTIFIER = "org.reactjs.native.example.$(PRODUCT_NAME:rfc1034identifier)";
				PRODUCT_NAME = BLApp;
				VERSIONING_SYSTEM = "apple-generic";
			};
			name = Debug;
		};
		13B07F951A680F5B00A75B9A /* Release */ = {
			isa = XCBuildConfiguration;
			baseConfigurationReference = 7B77B0B5F898279E358B2FC2 /* Pods-BLApp.release.xcconfig */;
			buildSettings = {
				ASSETCATALOG_COMPILER_APPICON_NAME = AppIcon;
				CURRENT_PROJECT_VERSION = 1;
				DEVELOPMENT_TEAM = QB2MLJZ69R;
				HEADER_SEARCH_PATHS = (
					"$(inherited)",
					"$(SRCROOT)..",
					ode_modules,
					"eact-native-reanimatedios/**",
					"$(SRCROOT)..",
					ode_modules,
					"eact-native-gesture-handlerios/**",
					"$(SRCROOT)..",
					ode_modules,
					"eact-native-screensios",
					"$(SRCROOT)/../node_modules/react-native-splash-screen/ios",
					"$(SRCROOT)..",
					ode_modules,
					"eact-native-firebaseiosRNFirebase/**",
					"$(SRCROOT)/../node_modules/react-native-webview-bridge/ios",
					"$(SRCROOT)/../node_modules/react-native-blur-overlay/ios",
					"$(SRCROOT)/../node_modules/react-native-firebase/ios/RNFirebase/messaging",
					"$(SRCROOT)/../node_modules/react-native-firebase/ios/RNFirebase/notifications",
					"$(SRCROOT)/../node_modules/react-native-firebase/ios/RNFirebase",
				);
				INFOPLIST_FILE = BLApp/Info.plist;
				LD_RUNPATH_SEARCH_PATHS = "$(inherited) @executable_path/Frameworks";
				OTHER_LDFLAGS = (
					"$(inherited)",
					"-ObjC",
					"-lc++",
				);
				PRODUCT_BUNDLE_IDENTIFIER = "org.reactjs.native.example.$(PRODUCT_NAME:rfc1034identifier)";
				PRODUCT_NAME = BLApp;
				VERSIONING_SYSTEM = "apple-generic";
			};
			name = Release;
		};
		2D02E4971E0B4A5E006451C7 /* Debug */ = {
			isa = XCBuildConfiguration;
			baseConfigurationReference = AC0CFD2FAECAAC854DBF4DF5 /* Pods-BLApp-tvOS.debug.xcconfig */;
			buildSettings = {
				ASSETCATALOG_COMPILER_APPICON_NAME = "App Icon & Top Shelf Image";
				ASSETCATALOG_COMPILER_LAUNCHIMAGE_NAME = LaunchImage;
				CLANG_ANALYZER_NONNULL = YES;
				CLANG_WARN_DOCUMENTATION_COMMENTS = YES;
				CLANG_WARN_INFINITE_RECURSION = YES;
				CLANG_WARN_SUSPICIOUS_MOVE = YES;
				DEBUG_INFORMATION_FORMAT = dwarf;
				ENABLE_TESTABILITY = YES;
				GCC_NO_COMMON_BLOCKS = YES;
				HEADER_SEARCH_PATHS = (
					"$(inherited)",
					"$(SRCROOT)..\node_modules\neact-native-reanimatedios/**",
					"$(SRCROOT)..\node_modules\neact-native-gesture-handlerios/**",
					"$(SRCROOT)..\node_modules\neact-native-screensios",
					"$(SRCROOT)..\node_modules\neact-native-firebaseiosRNFirebase/**",
					"$(SRCROOT)/../node_modules/react-native-webview-bridge/ios",
					"$(SRCROOT)/../node_modules/react-native-blur-overlay/ios",
				);
				INFOPLIST_FILE = "BLApp-tvOS/Info.plist";
				LD_RUNPATH_SEARCH_PATHS = "$(inherited) @executable_path/Frameworks";
				LIBRARY_SEARCH_PATHS = (
					"$(inherited)",
					"\"$(SRCROOT)/$(TARGET_NAME)\"",
					"\"$(SRCROOT)/$(TARGET_NAME)\"",
					"\"$(SRCROOT)/$(TARGET_NAME)\"",
					"\"$(SRCROOT)/$(TARGET_NAME)\"",
					"\"$(SRCROOT)/$(TARGET_NAME)\"",
					"\"$(SRCROOT)/$(TARGET_NAME)\"",
					"\"$(SRCROOT)/$(TARGET_NAME)\"",
					"\"$(SRCROOT)/$(TARGET_NAME)\"",
					"\"$(SRCROOT)/$(TARGET_NAME)\"",
				);
				OTHER_LDFLAGS = (
					"-ObjC",
					"-lc++",
				);
				PRODUCT_BUNDLE_IDENTIFIER = "com.facebook.REACT.BLApp-tvOS";
				PRODUCT_NAME = "$(TARGET_NAME)";
				SDKROOT = appletvos;
				TARGETED_DEVICE_FAMILY = 3;
				TVOS_DEPLOYMENT_TARGET = 9.2;
			};
			name = Debug;
		};
		2D02E4981E0B4A5E006451C7 /* Release */ = {
			isa = XCBuildConfiguration;
			baseConfigurationReference = F6C3E4CC46F673A077444DB0 /* Pods-BLApp-tvOS.release.xcconfig */;
			buildSettings = {
				ASSETCATALOG_COMPILER_APPICON_NAME = "App Icon & Top Shelf Image";
				ASSETCATALOG_COMPILER_LAUNCHIMAGE_NAME = LaunchImage;
				CLANG_ANALYZER_NONNULL = YES;
				CLANG_WARN_DOCUMENTATION_COMMENTS = YES;
				CLANG_WARN_INFINITE_RECURSION = YES;
				CLANG_WARN_SUSPICIOUS_MOVE = YES;
				COPY_PHASE_STRIP = NO;
				DEBUG_INFORMATION_FORMAT = "dwarf-with-dsym";
				GCC_NO_COMMON_BLOCKS = YES;
				HEADER_SEARCH_PATHS = (
					"$(inherited)",
					"$(SRCROOT)..\node_modules\neact-native-reanimatedios/**",
					"$(SRCROOT)..\node_modules\neact-native-gesture-handlerios/**",
					"$(SRCROOT)..\node_modules\neact-native-screensios",
					"$(SRCROOT)..\node_modules\neact-native-firebaseiosRNFirebase/**",
					"$(SRCROOT)/../node_modules/react-native-webview-bridge/ios",
					"$(SRCROOT)/../node_modules/react-native-blur-overlay/ios",
				);
				INFOPLIST_FILE = "BLApp-tvOS/Info.plist";
				LD_RUNPATH_SEARCH_PATHS = "$(inherited) @executable_path/Frameworks";
				LIBRARY_SEARCH_PATHS = (
					"$(inherited)",
					"\"$(SRCROOT)/$(TARGET_NAME)\"",
					"\"$(SRCROOT)/$(TARGET_NAME)\"",
					"\"$(SRCROOT)/$(TARGET_NAME)\"",
					"\"$(SRCROOT)/$(TARGET_NAME)\"",
					"\"$(SRCROOT)/$(TARGET_NAME)\"",
					"\"$(SRCROOT)/$(TARGET_NAME)\"",
					"\"$(SRCROOT)/$(TARGET_NAME)\"",
					"\"$(SRCROOT)/$(TARGET_NAME)\"",
					"\"$(SRCROOT)/$(TARGET_NAME)\"",
				);
				OTHER_LDFLAGS = (
					"-ObjC",
					"-lc++",
				);
				PRODUCT_BUNDLE_IDENTIFIER = "com.facebook.REACT.BLApp-tvOS";
				PRODUCT_NAME = "$(TARGET_NAME)";
				SDKROOT = appletvos;
				TARGETED_DEVICE_FAMILY = 3;
				TVOS_DEPLOYMENT_TARGET = 9.2;
			};
			name = Release;
		};
		2D02E4991E0B4A5E006451C7 /* Debug */ = {
			isa = XCBuildConfiguration;
			buildSettings = {
				BUNDLE_LOADER = "$(TEST_HOST)";
				CLANG_ANALYZER_NONNULL = YES;
				CLANG_WARN_DOCUMENTATION_COMMENTS = YES;
				CLANG_WARN_INFINITE_RECURSION = YES;
				CLANG_WARN_SUSPICIOUS_MOVE = YES;
				DEBUG_INFORMATION_FORMAT = dwarf;
				ENABLE_TESTABILITY = YES;
				GCC_NO_COMMON_BLOCKS = YES;
				HEADER_SEARCH_PATHS = (
					"$(inherited)",
					"$(SRCROOT)..\node_modules\neact-native-reanimatedios/**",
					"$(SRCROOT)..\node_modules\neact-native-gesture-handlerios/**",
					"$(SRCROOT)..\node_modules\neact-native-screensios",
					"$(SRCROOT)..\node_modules\neact-native-firebaseiosRNFirebase/**",
					"$(SRCROOT)/../node_modules/react-native-webview-bridge/ios",
					"$(SRCROOT)/../node_modules/react-native-blur-overlay/ios",
				);
				INFOPLIST_FILE = "BLApp-tvOSTests/Info.plist";
				LD_RUNPATH_SEARCH_PATHS = "$(inherited) @executable_path/Frameworks @loader_path/Frameworks";
				LIBRARY_SEARCH_PATHS = (
					"$(inherited)",
					"\"$(SRCROOT)/$(TARGET_NAME)\"",
					"\"$(SRCROOT)/$(TARGET_NAME)\"",
					"\"$(SRCROOT)/$(TARGET_NAME)\"",
					"\"$(SRCROOT)/$(TARGET_NAME)\"",
					"\"$(SRCROOT)/$(TARGET_NAME)\"",
					"\"$(SRCROOT)/$(TARGET_NAME)\"",
					"\"$(SRCROOT)/$(TARGET_NAME)\"",
					"\"$(SRCROOT)/$(TARGET_NAME)\"",
					"\"$(SRCROOT)/$(TARGET_NAME)\"",
				);
				OTHER_LDFLAGS = (
					"-ObjC",
					"-lc++",
				);
				PRODUCT_BUNDLE_IDENTIFIER = "com.facebook.REACT.BLApp-tvOSTests";
				PRODUCT_NAME = "$(TARGET_NAME)";
				SDKROOT = appletvos;
				TEST_HOST = "$(BUILT_PRODUCTS_DIR)/BLApp-tvOS.app/BLApp-tvOS";
				TVOS_DEPLOYMENT_TARGET = 10.1;
			};
			name = Debug;
		};
		2D02E49A1E0B4A5E006451C7 /* Release */ = {
			isa = XCBuildConfiguration;
			buildSettings = {
				BUNDLE_LOADER = "$(TEST_HOST)";
				CLANG_ANALYZER_NONNULL = YES;
				CLANG_WARN_DOCUMENTATION_COMMENTS = YES;
				CLANG_WARN_INFINITE_RECURSION = YES;
				CLANG_WARN_SUSPICIOUS_MOVE = YES;
				COPY_PHASE_STRIP = NO;
				DEBUG_INFORMATION_FORMAT = "dwarf-with-dsym";
				GCC_NO_COMMON_BLOCKS = YES;
				HEADER_SEARCH_PATHS = (
					"$(inherited)",
					"$(SRCROOT)..\node_modules\neact-native-reanimatedios/**",
					"$(SRCROOT)..\node_modules\neact-native-gesture-handlerios/**",
					"$(SRCROOT)..\node_modules\neact-native-screensios",
					"$(SRCROOT)..\node_modules\neact-native-firebaseiosRNFirebase/**",
					"$(SRCROOT)/../node_modules/react-native-webview-bridge/ios",
					"$(SRCROOT)/../node_modules/react-native-blur-overlay/ios",
				);
				INFOPLIST_FILE = "BLApp-tvOSTests/Info.plist";
				LD_RUNPATH_SEARCH_PATHS = "$(inherited) @executable_path/Frameworks @loader_path/Frameworks";
				LIBRARY_SEARCH_PATHS = (
					"$(inherited)",
					"\"$(SRCROOT)/$(TARGET_NAME)\"",
					"\"$(SRCROOT)/$(TARGET_NAME)\"",
					"\"$(SRCROOT)/$(TARGET_NAME)\"",
					"\"$(SRCROOT)/$(TARGET_NAME)\"",
					"\"$(SRCROOT)/$(TARGET_NAME)\"",
					"\"$(SRCROOT)/$(TARGET_NAME)\"",
					"\"$(SRCROOT)/$(TARGET_NAME)\"",
					"\"$(SRCROOT)/$(TARGET_NAME)\"",
					"\"$(SRCROOT)/$(TARGET_NAME)\"",
				);
				OTHER_LDFLAGS = (
					"-ObjC",
					"-lc++",
				);
				PRODUCT_BUNDLE_IDENTIFIER = "com.facebook.REACT.BLApp-tvOSTests";
				PRODUCT_NAME = "$(TARGET_NAME)";
				SDKROOT = appletvos;
				TEST_HOST = "$(BUILT_PRODUCTS_DIR)/BLApp-tvOS.app/BLApp-tvOS";
				TVOS_DEPLOYMENT_TARGET = 10.1;
			};
			name = Release;
		};
		83CBBA201A601CBA00E9B192 /* Debug */ = {
			isa = XCBuildConfiguration;
			buildSettings = {
				ALWAYS_SEARCH_USER_PATHS = NO;
				CLANG_CXX_LANGUAGE_STANDARD = "gnu++0x";
				CLANG_CXX_LIBRARY = "libc++";
				CLANG_ENABLE_MODULES = YES;
				CLANG_ENABLE_OBJC_ARC = YES;
				CLANG_WARN_BLOCK_CAPTURE_AUTORELEASING = YES;
				CLANG_WARN_BOOL_CONVERSION = YES;
				CLANG_WARN_COMMA = YES;
				CLANG_WARN_CONSTANT_CONVERSION = YES;
				CLANG_WARN_DEPRECATED_OBJC_IMPLEMENTATIONS = YES;
				CLANG_WARN_DIRECT_OBJC_ISA_USAGE = YES_ERROR;
				CLANG_WARN_EMPTY_BODY = YES;
				CLANG_WARN_ENUM_CONVERSION = YES;
				CLANG_WARN_INFINITE_RECURSION = YES;
				CLANG_WARN_INT_CONVERSION = YES;
				CLANG_WARN_NON_LITERAL_NULL_CONVERSION = YES;
				CLANG_WARN_OBJC_IMPLICIT_RETAIN_SELF = YES;
				CLANG_WARN_OBJC_LITERAL_CONVERSION = YES;
				CLANG_WARN_OBJC_ROOT_CLASS = YES_ERROR;
				CLANG_WARN_RANGE_LOOP_ANALYSIS = YES;
				CLANG_WARN_STRICT_PROTOTYPES = YES;
				CLANG_WARN_SUSPICIOUS_MOVE = YES;
				CLANG_WARN_UNREACHABLE_CODE = YES;
				CLANG_WARN__DUPLICATE_METHOD_MATCH = YES;
				"CODE_SIGN_IDENTITY[sdk=iphoneos*]" = "iPhone Developer";
				COPY_PHASE_STRIP = NO;
				ENABLE_STRICT_OBJC_MSGSEND = YES;
				ENABLE_TESTABILITY = YES;
				GCC_C_LANGUAGE_STANDARD = gnu99;
				GCC_DYNAMIC_NO_PIC = NO;
				GCC_NO_COMMON_BLOCKS = YES;
				GCC_OPTIMIZATION_LEVEL = 0;
				GCC_PREPROCESSOR_DEFINITIONS = (
					"DEBUG=1",
					"$(inherited)",
				);
				GCC_SYMBOLS_PRIVATE_EXTERN = NO;
				GCC_WARN_64_TO_32_BIT_CONVERSION = YES;
				GCC_WARN_ABOUT_RETURN_TYPE = YES_ERROR;
				GCC_WARN_UNDECLARED_SELECTOR = YES;
				GCC_WARN_UNINITIALIZED_AUTOS = YES_AGGRESSIVE;
				GCC_WARN_UNUSED_FUNCTION = YES;
				GCC_WARN_UNUSED_VARIABLE = YES;
				IPHONEOS_DEPLOYMENT_TARGET = 9.0;
				MTL_ENABLE_DEBUG_INFO = YES;
				ONLY_ACTIVE_ARCH = YES;
				SDKROOT = iphoneos;
			};
			name = Debug;
		};
		83CBBA211A601CBA00E9B192 /* Release */ = {
			isa = XCBuildConfiguration;
			buildSettings = {
				ALWAYS_SEARCH_USER_PATHS = NO;
				CLANG_CXX_LANGUAGE_STANDARD = "gnu++0x";
				CLANG_CXX_LIBRARY = "libc++";
				CLANG_ENABLE_MODULES = YES;
				CLANG_ENABLE_OBJC_ARC = YES;
				CLANG_WARN_BLOCK_CAPTURE_AUTORELEASING = YES;
				CLANG_WARN_BOOL_CONVERSION = YES;
				CLANG_WARN_COMMA = YES;
				CLANG_WARN_CONSTANT_CONVERSION = YES;
				CLANG_WARN_DEPRECATED_OBJC_IMPLEMENTATIONS = YES;
				CLANG_WARN_DIRECT_OBJC_ISA_USAGE = YES_ERROR;
				CLANG_WARN_EMPTY_BODY = YES;
				CLANG_WARN_ENUM_CONVERSION = YES;
				CLANG_WARN_INFINITE_RECURSION = YES;
				CLANG_WARN_INT_CONVERSION = YES;
				CLANG_WARN_NON_LITERAL_NULL_CONVERSION = YES;
				CLANG_WARN_OBJC_IMPLICIT_RETAIN_SELF = YES;
				CLANG_WARN_OBJC_LITERAL_CONVERSION = YES;
				CLANG_WARN_OBJC_ROOT_CLASS = YES_ERROR;
				CLANG_WARN_RANGE_LOOP_ANALYSIS = YES;
				CLANG_WARN_STRICT_PROTOTYPES = YES;
				CLANG_WARN_SUSPICIOUS_MOVE = YES;
				CLANG_WARN_UNREACHABLE_CODE = YES;
				CLANG_WARN__DUPLICATE_METHOD_MATCH = YES;
				"CODE_SIGN_IDENTITY[sdk=iphoneos*]" = "iPhone Developer";
				COPY_PHASE_STRIP = YES;
				ENABLE_NS_ASSERTIONS = NO;
				ENABLE_STRICT_OBJC_MSGSEND = YES;
				GCC_C_LANGUAGE_STANDARD = gnu99;
				GCC_NO_COMMON_BLOCKS = YES;
				GCC_WARN_64_TO_32_BIT_CONVERSION = YES;
				GCC_WARN_ABOUT_RETURN_TYPE = YES_ERROR;
				GCC_WARN_UNDECLARED_SELECTOR = YES;
				GCC_WARN_UNINITIALIZED_AUTOS = YES_AGGRESSIVE;
				GCC_WARN_UNUSED_FUNCTION = YES;
				GCC_WARN_UNUSED_VARIABLE = YES;
				IPHONEOS_DEPLOYMENT_TARGET = 9.0;
				MTL_ENABLE_DEBUG_INFO = NO;
				SDKROOT = iphoneos;
				VALIDATE_PRODUCT = YES;
			};
			name = Release;
		};
/* End XCBuildConfiguration section */

/* Begin XCConfigurationList section */
		00E357021AD99517003FC87E /* Build configuration list for PBXNativeTarget "BLAppTests" */ = {
			isa = XCConfigurationList;
			buildConfigurations = (
				00E356F61AD99517003FC87E /* Debug */,
				00E356F71AD99517003FC87E /* Release */,
			);
			defaultConfigurationIsVisible = 0;
			defaultConfigurationName = Release;
		};
		13B07F931A680F5B00A75B9A /* Build configuration list for PBXNativeTarget "BLApp" */ = {
			isa = XCConfigurationList;
			buildConfigurations = (
				13B07F941A680F5B00A75B9A /* Debug */,
				13B07F951A680F5B00A75B9A /* Release */,
			);
			defaultConfigurationIsVisible = 0;
			defaultConfigurationName = Release;
		};
		2D02E4BA1E0B4A5E006451C7 /* Build configuration list for PBXNativeTarget "BLApp-tvOS" */ = {
			isa = XCConfigurationList;
			buildConfigurations = (
				2D02E4971E0B4A5E006451C7 /* Debug */,
				2D02E4981E0B4A5E006451C7 /* Release */,
			);
			defaultConfigurationIsVisible = 0;
			defaultConfigurationName = Release;
		};
		2D02E4BB1E0B4A5E006451C7 /* Build configuration list for PBXNativeTarget "BLApp-tvOSTests" */ = {
			isa = XCConfigurationList;
			buildConfigurations = (
				2D02E4991E0B4A5E006451C7 /* Debug */,
				2D02E49A1E0B4A5E006451C7 /* Release */,
			);
			defaultConfigurationIsVisible = 0;
			defaultConfigurationName = Release;
		};
		83CBB9FA1A601CBA00E9B192 /* Build configuration list for PBXProject "BLApp" */ = {
			isa = XCConfigurationList;
			buildConfigurations = (
				83CBBA201A601CBA00E9B192 /* Debug */,
				83CBBA211A601CBA00E9B192 /* Release */,
			);
			defaultConfigurationIsVisible = 0;
			defaultConfigurationName = Release;
		};
/* End XCConfigurationList section */
	};
	rootObject = 83CBB9F71A601CBA00E9B192 /* Project object */;
}
