# Supplementary material for: Design of a micro-learning framework and mobile application using design-based research
Source: PeerJ Comput Sci. 2023 Mar 9;9:e1223. doi: 10.7717/peerj-cs.1223 (PMC10280576; doi:10.7717/peerj-cs.1223)
Supplement: Supplemental Information 1 [file peerj-cs-09-1223-s001.zip › BLApp-master/ios/BLApp.xcodeproj/xcshareddata/xcschemes/BLApp.xcscheme]

<?xml version="1.0" encoding="UTF-8"?>
<Scheme
   LastUpgradeVersion = "0940"
   version = "1.3">
   <BuildAction
      parallelizeBuildables = "NO"
      buildImplicitDependencies = "YES">
      <BuildActionEntries>
         <BuildActionEntry
            buildForTesting = "YES"
            buildForRunning = "YES"
            buildForProfiling = "YES"
            buildForArchiving = "YES"
            buildForAnalyzing = "YES">
            <BuildableReference
               BuildableIdentifier = "primary"
               BlueprintIdentifier = "83CBBA2D1A601D0E00E9B192"
               BuildableName = "libReact.a"
               BlueprintName = "React"
               ReferencedContainer = "container:../node_modules/react-native/React/React.xcodeproj">
            </BuildableReference>
         </BuildActionEntry>
         <BuildActionEntry
            buildForTesting = "YES"
            buildForRunning = "YES"
            buildForProfiling = "YES"
            buildForArchiving = "YES"
            buildForAnalyzing = "YES">
            <BuildableReference
               BuildableIdentifier = "primary"
               BlueprintIdentifier = "13B07F861A680F5B00A75B9A"
               BuildableName = "BLApp.app"
               BlueprintName = "BLApp"
               ReferencedContainer = "container:BLApp.xcodeproj">
            </BuildableReference>
         </BuildActionEntry>
         <BuildActionEntry
            buildForTesting = "YES"
            buildForRunning = "YES"
            buildForProfiling = "NO"
            buildForArchiving = "NO"
            buildForAnalyzing = "YES">
            <BuildableReference
               BuildableIdentifier = "primary"
               BlueprintIdentifier = "00E356ED1AD99517003FC87E"
               BuildableName = "BLAppTests.xctest"
               BlueprintName = "BLAppTests"
               ReferencedContainer = "container:BLApp.xcodeproj">
            </BuildableReference>
         </BuildActionEntry>
      </BuildActionEntries>
   </BuildAction>
   <TestAction
      buildConfiguration = "Debug"
      selectedDebuggerIdentifier = "Xcode.DebuggerFoundation.Debugger.LLDB"
      selectedLauncherIdentifier = "Xcode.DebuggerFoundation.Launcher.LLDB"
      shouldUseLaunchSchemeArgsEnv = "YES">
      <Testables>
         <TestableReference
            skipped = "NO">
            <BuildableReference
               BuildableIdentifier = "primary"
               BlueprintIdentifier = "00E356ED1AD99517003FC87E"
               BuildableName = "BLAppTests.xctest"
               BlueprintName = "BLAppTests"
               ReferencedContainer = "container:BLApp.xcodeproj">
            </BuildableReference>
         </TestableReference>
      </Testables>
      <MacroExpansion>
         <BuildableReference
            BuildableIdentifier = "primary"
            BlueprintIdentifier = "13B07F861A680F5B00A75B9A"
            BuildableName = "BLApp.app"
            BlueprintName = "BLApp"
            ReferencedContainer = "container:BLApp.xcodeproj">
         </BuildableReference>
      </MacroExpansion>
      <AdditionalOptions>
      </AdditionalOptions>
   </TestAction>
   <LaunchAction
      buildConfiguration = "Debug"
      selectedDebuggerIdentifier = "Xcode.DebuggerFoundation.Debugger.LLDB"
      selectedLauncherIdentifier = "Xcode.DebuggerFoundation.Launcher.LLDB"
      launchStyle = "0"
      useCustomWorkingDirectory = "NO"
      ignoresPersistentStateOnLaunch = "NO"
      debugDocumentVersioning = "YES"
      debugServiceExtension = "internal"
      allowLocationSimulation = "YES">
      <BuildableProductRunnable
         runnableDebuggingMode = "0">
         <BuildableReference
            BuildableIdentifier = "primary"
            BlueprintIdentifier = "13B07F861A680F5B00A75B9A"
            BuildableName = "BLApp.app"
            BlueprintName = "BLApp"
            ReferencedContainer = "container:BLApp.xcodeproj">
         </BuildableReference>
      </BuildableProductRunnable>
      <AdditionalOptions>
      </AdditionalOptions>
   </LaunchAction>
   <ProfileAction
      buildConfiguration = "Release"
      shouldUseLaunchSchemeArgsEnv = "YES"
      savedToolIdentifier = ""
      useCustomWorkingDirectory = "NO"
      debugDocumentVersioning = "YES">
      <BuildableProductRunnable
         runnableDebuggingMode = "0">
         <BuildableReference
            BuildableIdentifier = "primary"
            BlueprintIdentifier = "13B07F861A680F5B00A75B9A"
            BuildableName = "BLApp.app"
            BlueprintName = "BLApp"
            ReferencedContainer = "container:BLApp.xcodeproj">
         </BuildableReference>
      </BuildableProductRunnable>
   </ProfileAction>
   <AnalyzeAction
      buildConfiguration = "Debug">
   </AnalyzeAction>
   <ArchiveAction
      buildConfiguration = "Release"
      revealArchiveInOrganizer = "YES">
   </ArchiveAction>
</Scheme>
