# Supplementary material for: Design of a micro-learning framework and mobile application using design-based research
Source: PeerJ Comput Sci. 2023 Mar 9;9:e1223. doi: 10.7717/peerj-cs.1223 (PMC10280576; doi:10.7717/peerj-cs.1223)
Supplement: Supplemental Information 1 [file peerj-cs-09-1223-s001.zip › BLApp-master/ios/BLApp/AppDelegate.h]

/**
 * Copyright (c) Facebook, Inc. and its affiliates.
 *
 * This source code is licensed under the MIT license found in the
 * LICENSE file in the root directory of this source tree.
 */

#import <React/RCTBridgeDelegate.h>
#import <UIKit/UIKit.h>
#import <UserNotifications/UserNotifications.h>
@interface AppDelegate : UIResponder <UIApplicationDelegate, UNUserNotificationCenterDelegate>

@property (nonatomic, strong) UIWindow *window;

@end
