# Supplementary material for: Design of a micro-learning framework and mobile application using design-based research
Source: PeerJ Comput Sci. 2023 Mar 9;9:e1223. doi: 10.7717/peerj-cs.1223 (PMC10280576; doi:10.7717/peerj-cs.1223)
Supplement: Supplemental Information 1 [file peerj-cs-09-1223-s001.zip › BLApp-master/ios/BLApp/AppDelegate.m]

/**
 * Copyright (c) Facebook, Inc. and its affiliates.
 *
 * This source code is licensed under the MIT license found in the
 * LICENSE file in the root directory of this source tree.
 */

#import "AppDelegate.h"

#import <React/RCTBridge.h>
#import <React/RCTBundleURLProvider.h>
#import <React/RCTRootView.h>
#import "SplashScreen.h"
#import <Firebase.h>
#import "RNFirebaseNotifications.h"
#import "RNFirebaseMessaging.h"
#import "React/RCTLinkingManager.h"
@import Firebase;
@implementation AppDelegate

- (BOOL)application:(UIApplication *)application didFinishLaunchingWithOptions:(NSDictionary *)launchOptions
{
   [FIRApp configure];
  RCTBridge *bridge = [[RCTBridge alloc] initWithDelegate:self launchOptions:launchOptions];
  RCTRootView *rootView = [[RCTRootView alloc] initWithBridge:bridge
                                                   moduleName:@"BLApp"
                                            initialProperties:nil];

  rootView.backgroundColor = [[UIColor alloc] initWithRed:1.0f green:1.0f blue:1.0f alpha:1];

  self.window = [[UIWindow alloc] initWithFrame:[UIScreen mainScreen].bounds];
  UIViewController *rootViewController = [UIViewController new];
  rootViewController.view = rootView;
  self.window.rootViewController = rootViewController;
  [self.window makeKeyAndVisible];
  [SplashScreen show];
 
  [[UNUserNotificationCenter currentNotificationCenter] setDelegate:self];
  [RNFirebaseNotifications configure];
  return YES;
}
- (void)application:(UIApplication *)application didReceiveLocalNotification:(UILocalNotification *)notification {
  [[RNFirebaseNotifications instance] didReceiveLocalNotification:notification];
}

- (void)application:(UIApplication *)application didReceiveRemoteNotification:(nonnull NSDictionary *)userInfo
                                                       fetchCompletionHandler:(nonnull void (^)(UIBackgroundFetchResult))completionHandler{
  [[RNFirebaseNotifications instance] didReceiveRemoteNotification:userInfo fetchCompletionHandler:completionHandler];
}

- (void)application:(UIApplication *)application didRegisterUserNotificationSettings:(UIUserNotificationSettings *)notificationSettings {
  [[RNFirebaseMessaging instance] didRegisterUserNotificationSettings:notificationSettings];
}

-(void) userNotificationCenter:(UNUserNotificationCenter *)center didReceiveNotificationResponse:(UNNotificationResponse *)response withCompletionHandler:(void (^)(void))completionHandler {
 
  [[RNFirebaseMessaging instance] didReceiveRemoteNotification:response.notification.request.content.userInfo];
  completionHandler();
}
- (NSURL *)sourceURLForBridge:(RCTBridge *)bridge
{
#if DEBUG
  return [[RCTBundleURLProvider sharedSettings] jsBundleURLForBundleRoot:@"index" fallbackResource:nil];
#else
  return [[NSBundle mainBundle] URLForResource:@"main" withExtension:@"jsbundle"];
#endif
}
- (BOOL)application:(UIApplication *)application openURL:(NSURL *)url
sourceApplication:(NSString *)sourceApplication annotation:(id)annotation
{
return [RCTLinkingManager application:application openURL:url
sourceApplication:sourceApplication annotation:annotation];
}

@end
