# Supplementary material for: Design of a micro-learning framework and mobile application using design-based research
Source: PeerJ Comput Sci. 2023 Mar 9;9:e1223. doi: 10.7717/peerj-cs.1223 (PMC10280576; doi:10.7717/peerj-cs.1223)
Supplement: Supplemental Information 1 [file peerj-cs-09-1223-s001.zip › BLApp-master/ios/BLApp/Base.lproj/LaunchScreen.xib]

<?xml version="1.0" encoding="UTF-8"?>
<document type="com.apple.InterfaceBuilder3.CocoaTouch.XIB" version="3.0" toolsVersion="15705" targetRuntime="iOS.CocoaTouch" propertyAccessControl="none" useAutolayout="YES" launchScreen="YES" useTraitCollections="YES" colorMatched="YES">
    <device id="retina4_7" orientation="portrait" appearance="light"/>
    <dependencies>
        <deployment identifier="iOS"/>
        <plugIn identifier="com.apple.InterfaceBuilder.IBCocoaTouchPlugin" version="15706"/>
        <capability name="documents saved in the Xcode 8 format" minToolsVersion="8.0"/>
    </dependencies>
    <objects>
        <placeholder placeholderIdentifier="IBFilesOwner" id="-1" userLabel="File's Owner"/>
        <placeholder placeholderIdentifier="IBFirstResponder" id="-2" customClass="UIResponder"/>
        <view contentMode="scaleToFill" id="iN0-l3-epB">
            <rect key="frame" x="0.0" y="0.0" width="480" height="481"/>
            <autoresizingMask key="autoresizingMask" widthSizable="YES" heightSizable="YES"/>
            <subviews>
                <imageView clipsSubviews="YES" userInteractionEnabled="NO" contentMode="scaleAspectFit" horizontalHuggingPriority="251" verticalHuggingPriority="251" fixedFrame="YES" image="SplashIcon" translatesAutoresizingMaskIntoConstraints="NO" id="qry-K4-qdo">
                    <rect key="frame" x="120" y="176" width="240" height="128"/>
                    <autoresizingMask key="autoresizingMask" flexibleMinX="YES" widthSizable="YES" flexibleMaxX="YES" flexibleMinY="YES" heightSizable="YES" flexibleMaxY="YES"/>
                </imageView>
            </subviews>
            <color key="backgroundColor" red="0.070588235294117646" green="0.16078431372549018" blue="0.44705882352941173" alpha="1" colorSpace="custom" customColorSpace="displayP3"/>
            <nil key="simulatedStatusBarMetrics"/>
            <freeformSimulatedSizeMetrics key="simulatedDestinationMetrics"/>
            <point key="canvasLocation" x="547.20000000000005" y="453.82308845577217"/>
        </view>
    </objects>
    <resources>
        <image name="SplashIcon" width="83.5" height="83.5"/>
    </resources>
</document>
