# Supplementary material for: Design of a micro-learning framework and mobile application using design-based research
Source: PeerJ Comput Sci. 2023 Mar 9;9:e1223. doi: 10.7717/peerj-cs.1223 (PMC10280576; doi:10.7717/peerj-cs.1223)
Supplement: Supplemental Information 1 [file peerj-cs-09-1223-s001.zip › BLApp-master/ios/BLApp/Images.xcassets/SplashIcon.imageset/Contents.json]

{
  "images" : [
    {
      "idiom" : "universal",
      "filename" : "Icon-marketing-1024x1024.png",
      "scale" : "1x"
    },
    {
      "idiom" : "universal",
      "filename" : "Icon-83.5@2x.png",
      "scale" : "2x"
    },
    {
      "idiom" : "universal",
      "filename" : "Icon-60x60@3x.png",
      "scale" : "3x"
    }
  ],
  "info" : {
    "version" : 1,
    "author" : "xcode"
  }
}
