# Supplementary material for: Design of a micro-learning framework and mobile application using design-based research
Source: PeerJ Comput Sci. 2023 Mar 9;9:e1223. doi: 10.7717/peerj-cs.1223 (PMC10280576; doi:10.7717/peerj-cs.1223)
Supplement: Supplemental Information 1 [file peerj-cs-09-1223-s001.zip › BLApp-master/ios/BLApp/Info.plist]

<?xml version="1.0" encoding="UTF-8"?>
<!DOCTYPE plist PUBLIC "-//Apple//DTD PLIST 1.0//EN" "http://www.apple.com/DTDs/PropertyList-1.0.dtd">
<plist version="1.0">
<dict>
	<key>CFBundleDevelopmentRegion</key>
	<string>en</string>
	<key>CFBundleDisplayName</key>
	<string>Entre Líneas</string>
	<key>CFBundleExecutable</key>
	<string>$(EXECUTABLE_NAME)</string>
	<key>CFBundleIdentifier</key>
	<string>$(PRODUCT_BUNDLE_IDENTIFIER)</string>
	<key>CFBundleInfoDictionaryVersion</key>
	<string>6.0</string>
	<key>CFBundleName</key>
	<string>$(PRODUCT_NAME)</string>
	<key>CFBundlePackageType</key>
	<string>APPL</string>
	<key>CFBundleShortVersionString</key>
	<string>1.0</string>
	<key>CFBundleSignature</key>
	<string>????</string>
	<key>CFBundleURLTypes</key>
	<array>
		<dict>
			<key>CFBundleTypeRole</key>
			<string>Editor</string>
			<key>CFBundleURLName</key>
			<string>entrelineasapp</string>
			<key>CFBundleURLSchemes</key>
			<array>
				<string>entrelineasapp</string>
			</array>
		</dict>
	</array>
	<key>CFBundleVersion</key>
	<string>1</string>
	<key>LSRequiresIPhoneOS</key>
	<true/>
	<key>NSAppTransportSecurity</key>
	<dict>
		<key>NSAllowsArbitraryLoads</key>
		<true/>
		<key>NSExceptionDomains</key>
		<dict>
			<key>localhost</key>
			<dict>
				<key>NSExceptionAllowsInsecureHTTPLoads</key>
				<true/>
			</dict>
		</dict>
	</dict>
	<key>NSLocationWhenInUseUsageDescription</key>
	<string/>
	<key>UIAppFonts</key>
	<array>
		<string>AntDesign.ttf</string>
		<string>Entypo.ttf</string>
		<string>EvilIcons.ttf</string>
		<string>Feather.ttf</string>
		<string>FontAwesome.ttf</string>
		<string>FontAwesome5_Brands.ttf</string>
		<string>FontAwesome5_Regular.ttf</string>
		<string>FontAwesome5_Solid.ttf</string>
		<string>Fontisto.ttf</string>
		<string>Foundation.ttf</string>
		<string>Ionicons.ttf</string>
		<string>MaterialCommunityIcons.ttf</string>
		<string>MaterialIcons.ttf</string>
		<string>Octicons.ttf</string>
		<string>SimpleLineIcons.ttf</string>
		<string>Zocial.ttf</string>
		<string>Proxima Nova Black Italic.otf</string>
		<string>Proxima Nova Black.otf</string>
		<string>Proxima Nova Bold Italic.otf</string>
		<string>Proxima Nova Bold.otf</string>
		<string>Proxima Nova Extrabold Italic.otf</string>
		<string>Proxima Nova Extrabold.otf</string>
		<string>Proxima Nova Light Italic.otf</string>
		<string>Proxima Nova Light.otf</string>
		<string>Proxima Nova Regular Italic.otf</string>
		<string>Proxima Nova Regular.otf</string>
		<string>Proxima Nova Semibold Italic.otf</string>
		<string>Proxima Nova Semibold.otf</string>
		<string>Proxima Nova Thin Italic.otf</string>
		<string>Proxima Nova Thin.otf</string>
		<string>ProximaNova-Black.otf</string>
		<string>ProximaNova-Bold.otf</string>
		<string>ProximaNova-Light.otf</string>
		<string>ProximaNova-BlackIt.otf</string>
		<string>ProximaNova-Extrabold.otf</string>
		<string>ProximaNova-Thin.otf</string>
		<string>ProximaNova-Extrabld.otf</string>
		<string>ProximaNova-LightIt.otf</string>
		<string>ProximaNova-Semibold.otf</string>
		<string>ProximaNova-SemiboldIt.otf</string>
	</array>
	<key>UILaunchStoryboardName</key>
	<string>LaunchScreen</string>
	<key>UIRequiredDeviceCapabilities</key>
	<array>
		<string>armv7</string>
	</array>
	<key>UISupportedInterfaceOrientations</key>
	<array>
		<string>UIInterfaceOrientationPortrait</string>
		<string>UIInterfaceOrientationLandscapeLeft</string>
		<string>UIInterfaceOrientationLandscapeRight</string>
	</array>
	<key>UIViewControllerBasedStatusBarAppearance</key>
	<false/>
</dict>
</plist>
