# Supplementary material for: Design of a micro-learning framework and mobile application using design-based research
Source: PeerJ Comput Sci. 2023 Mar 9;9:e1223. doi: 10.7717/peerj-cs.1223 (PMC10280576; doi:10.7717/peerj-cs.1223)
Supplement: Supplemental Information 1 [file peerj-cs-09-1223-s001.zip › BLApp-master/ios/BLApp/main.m]

/**
 * Copyright (c) Facebook, Inc. and its affiliates.
 *
 * This source code is licensed under the MIT license found in the
 * LICENSE file in the root directory of this source tree.
 */

#import <UIKit/UIKit.h>

#import "AppDelegate.h"

int main(int argc, char * argv[]) {
  @autoreleasepool {
    return UIApplicationMain(argc, argv, nil, NSStringFromClass([AppDelegate class]));
  }
}
