# Supplementary material for: Design of a micro-learning framework and mobile application using design-based research
Source: PeerJ Comput Sci. 2023 Mar 9;9:e1223. doi: 10.7717/peerj-cs.1223 (PMC10280576; doi:10.7717/peerj-cs.1223)
Supplement: Supplemental Information 1 [file peerj-cs-09-1223-s001.zip › BLApp-master/ios/BLAppTests/BLAppTests.m]

/**
 * Copyright (c) Facebook, Inc. and its affiliates.
 *
 * This source code is licensed under the MIT license found in the
 * LICENSE file in the root directory of this source tree.
 */

#import <UIKit/UIKit.h>
#import <XCTest/XCTest.h>

#import <React/RCTLog.h>
#import <React/RCTRootView.h>

#define TIMEOUT_SECONDS 600
#define TEXT_TO_LOOK_FOR @"Welcome to React Native!"

@interface BLAppTests : XCTestCase

@end

@implementation BLAppTests

- (BOOL)findSubviewInView:(UIView *)view matching:(BOOL(^)(UIView *view))test
{
  if (test(view)) {
    return YES;
  }
  for (UIView *subview in [view subviews]) {
    if ([self findSubviewInView:subview matching:test]) {
      return YES;
    }
  }
  return NO;
}

- (void)testRendersWelcomeScreen
{
  UIViewController *vc = [[[RCTSharedApplication() delegate] window] rootViewController];
  NSDate *date = [NSDate dateWithTimeIntervalSinceNow:TIMEOUT_SECONDS];
  BOOL foundElement = NO;

  __block NSString *redboxError = nil;
  RCTSetLogFunction(^(RCTLogLevel level, RCTLogSource source, NSString *fileName, NSNumber *lineNumber, NSString *message) {
    if (level >= RCTLogLevelError) {
      redboxError = message;
    }
  });

  while ([date timeIntervalSinceNow] > 0 && !foundElement && !redboxError) {
    [[NSRunLoop mainRunLoop] runMode:NSDefaultRunLoopMode beforeDate:[NSDate dateWithTimeIntervalSinceNow:0.1]];
    [[NSRunLoop mainRunLoop] runMode:NSRunLoopCommonModes beforeDate:[NSDate dateWithTimeIntervalSinceNow:0.1]];

    foundElement = [self findSubviewInView:vc.view matching:^BOOL(UIView *view) {
      if ([view.accessibilityLabel isEqualToString:TEXT_TO_LOOK_FOR]) {
        return YES;
      }
      return NO;
    }];
  }

  RCTSetLogFunction(RCTDefaultLogFunction);

  XCTAssertNil(redboxError, @"RedBox error: %@", redboxError);
  XCTAssertTrue(foundElement, @"Couldn't find element with text '%@' in %d seconds", TEXT_TO_LOOK_FOR, TIMEOUT_SECONDS);
}


@end
