# Supplementary material for: Design of a micro-learning framework and mobile application using design-based research
Source: PeerJ Comput Sci. 2023 Mar 9;9:e1223. doi: 10.7717/peerj-cs.1223 (PMC10280576; doi:10.7717/peerj-cs.1223)
Supplement: Supplemental Information 1 [file peerj-cs-09-1223-s001.zip › BLApp-master/ios/Podfile]

# Uncomment the next line to define a global platform for your project
# platform :ios, '9.0'

target 'BLApp' do
  # Comment the next line if you don't want to use dynamic frameworks
  pod 'Firebase/Analytics'
  pod 'Firebase/Messaging','~> 6.5.0'
  # Pods for BLApp
  pod 'RNVectorIcons', :path => '../node_modules/react-native-vector-icons'

  pod 'ReactNativeExceptionHandler', :path => '../node_modules/react-native-exception-handler'

  pod 'react-native-splash-screen', :path => '../node_modules/react-native-splash-screen'

  pod 'RNSVG', :path => '../node_modules/react-native-svg'

  pod 'RCTYouTube', :path => '../node_modules/react-native-youtube'

  pod 'RNSound', :path => '../node_modules/react-native-sound'
  pod 'React', :path => '../node_modules/react-native',:subspecs =>[
  'RCTImage'
  ]
  pod 'yoga', :path => '../node_modules/react-native/ReactCommon/yoga'
  pod 'react-native-webview', :path => '../node_modules/react-native-webview'

  pod 'react-native-video', :path => '../node_modules/react-native-video'
  pod 'XCDYouTubeKit', '~> 2.8'

  post_install do |installer|
  installer.pods_project.targets.each do |target|
    if target.name == "React"
      target.remove_from_project
    end
  end
  target 'BLApp-tvOSTests' do
    inherit! :search_paths
    # Pods for testing

  end

  end

  target 'BLAppTests' do
    inherit! :search_paths
    # Pods for testing
  end

end

target 'BLApp-tvOS' do
  # Comment the next line if you don't want to use dynamic frameworks
  use_frameworks!

  # Pods for BLApp-tvOS


end
