# Supplementary material for: Design of a micro-learning framework and mobile application using design-based research
Source: PeerJ Comput Sci. 2023 Mar 9;9:e1223. doi: 10.7717/peerj-cs.1223 (PMC10280576; doi:10.7717/peerj-cs.1223)
Supplement: Supplemental Information 1 [file peerj-cs-09-1223-s001.zip › BLApp-master/ios/Podfile.lock]

PODS:
  - Firebase/Analytics (6.5.0):
    - Firebase/Core
  - Firebase/Core (6.5.0):
    - Firebase/CoreOnly
    - FirebaseAnalytics (= 6.0.4)
  - Firebase/CoreOnly (6.5.0):
    - FirebaseCore (= 6.1.0)
  - Firebase/Messaging (6.5.0):
    - Firebase/CoreOnly
    - FirebaseMessaging (~> 4.1.1)
  - FirebaseAnalytics (6.0.4):
    - FirebaseCore (~> 6.1)
    - FirebaseInstanceID (~> 4.2)
    - GoogleAppMeasurement (= 6.0.4)
    - GoogleUtilities/AppDelegateSwizzler (~> 6.0)
    - GoogleUtilities/MethodSwizzler (~> 6.0)
    - GoogleUtilities/Network (~> 6.0)
    - "GoogleUtilities/NSData+zlib (~> 6.0)"
    - nanopb (~> 0.3)
  - FirebaseAnalyticsInterop (1.5.0)
  - FirebaseCore (6.1.0):
    - GoogleUtilities/Environment (~> 6.0)
    - GoogleUtilities/Logger (~> 6.0)
  - FirebaseInstanceID (4.2.7):
    - FirebaseCore (~> 6.0)
    - GoogleUtilities/Environment (~> 6.0)
    - GoogleUtilities/UserDefaults (~> 6.0)
  - FirebaseMessaging (4.1.1):
    - FirebaseAnalyticsInterop (~> 1.1)
    - FirebaseCore (~> 6.0)
    - FirebaseInstanceID (~> 4.1)
    - GoogleUtilities/AppDelegateSwizzler (~> 6.2)
    - GoogleUtilities/Environment (~> 6.2)
    - GoogleUtilities/Reachability (~> 6.2)
    - GoogleUtilities/UserDefaults (~> 6.2)
    - Protobuf (~> 3.1)
  - GoogleAppMeasurement (6.0.4):
    - GoogleUtilities/AppDelegateSwizzler (~> 6.0)
    - GoogleUtilities/MethodSwizzler (~> 6.0)
    - GoogleUtilities/Network (~> 6.0)
    - "GoogleUtilities/NSData+zlib (~> 6.0)"
    - nanopb (~> 0.3)
  - GoogleUtilities/AppDelegateSwizzler (6.5.1):
    - GoogleUtilities/Environment
    - GoogleUtilities/Logger
    - GoogleUtilities/Network
  - GoogleUtilities/Environment (6.5.1)
  - GoogleUtilities/Logger (6.5.1):
    - GoogleUtilities/Environment
  - GoogleUtilities/MethodSwizzler (6.5.1):
    - GoogleUtilities/Logger
  - GoogleUtilities/Network (6.5.1):
    - GoogleUtilities/Logger
    - "GoogleUtilities/NSData+zlib"
    - GoogleUtilities/Reachability
  - "GoogleUtilities/NSData+zlib (6.5.1)"
  - GoogleUtilities/Reachability (6.5.1):
    - GoogleUtilities/Logger
  - GoogleUtilities/UserDefaults (6.5.1):
    - GoogleUtilities/Logger
  - nanopb (0.3.9011):
    - nanopb/decode (= 0.3.9011)
    - nanopb/encode (= 0.3.9011)
  - nanopb/decode (0.3.9011)
  - nanopb/encode (0.3.9011)
  - Protobuf (3.11.4)
  - RCTYouTube (2.0.0):
    - React
    - YoutubePlayer-in-WKWebView (~> 0.3.1)
  - React (0.59.3):
    - React/Core (= 0.59.3)
  - react-native-splash-screen (3.0.6):
    - React
  - react-native-video (5.1.0-alpha8):
    - React
    - react-native-video/Video (= 5.1.0-alpha8)
  - react-native-video/Video (5.1.0-alpha8):
    - React
  - react-native-webview (8.1.2):
    - React
  - React/Core (0.59.3):
    - yoga (= 0.59.3.React)
  - React/RCTImage (0.59.3):
    - React/Core
    - React/RCTNetwork
  - React/RCTNetwork (0.59.3):
    - React/Core
  - ReactNativeExceptionHandler (2.10.8):
    - React
  - RNSound (0.11.0):
    - React
    - RNSound/Core (= 0.11.0)
  - RNSound/Core (0.11.0):
    - React
  - RNSVG (9.13.3):
    - React
  - RNVectorIcons (6.6.0):
    - React
  - XCDYouTubeKit (2.11.0)
  - yoga (0.59.3.React)
  - YoutubePlayer-in-WKWebView (0.3.4)

DEPENDENCIES:
  - Firebase/Analytics
  - Firebase/Messaging (~> 6.5.0)
  - RCTYouTube (from `../node_modules/react-native-youtube`)
  - react-native-splash-screen (from `../node_modules/react-native-splash-screen`)
  - react-native-video (from `../node_modules/react-native-video`)
  - react-native-webview (from `../node_modules/react-native-webview`)
  - React/RCTImage (from `../node_modules/react-native`)
  - ReactNativeExceptionHandler (from `../node_modules/react-native-exception-handler`)
  - RNSound (from `../node_modules/react-native-sound`)
  - RNSVG (from `../node_modules/react-native-svg`)
  - RNVectorIcons (from `../node_modules/react-native-vector-icons`)
  - XCDYouTubeKit (~> 2.8)
  - yoga (from `../node_modules/react-native/ReactCommon/yoga`)

SPEC REPOS:
  trunk:
    - Firebase
    - FirebaseAnalytics
    - FirebaseAnalyticsInterop
    - FirebaseCore
    - FirebaseInstanceID
    - FirebaseMessaging
    - GoogleAppMeasurement
    - GoogleUtilities
    - nanopb
    - Protobuf
    - XCDYouTubeKit
    - YoutubePlayer-in-WKWebView

EXTERNAL SOURCES:
  RCTYouTube:
    :path: "../node_modules/react-native-youtube"
  React:
    :path: "../node_modules/react-native"
  react-native-splash-screen:
    :path: "../node_modules/react-native-splash-screen"
  react-native-video:
    :path: "../node_modules/react-native-video"
  react-native-webview:
    :path: "../node_modules/react-native-webview"
  ReactNativeExceptionHandler:
    :path: "../node_modules/react-native-exception-handler"
  RNSound:
    :path: "../node_modules/react-native-sound"
  RNSVG:
    :path: "../node_modules/react-native-svg"
  RNVectorIcons:
    :path: "../node_modules/react-native-vector-icons"
  yoga:
    :path: "../node_modules/react-native/ReactCommon/yoga"

SPEC CHECKSUMS:
  Firebase: dedc9e48ea3f3649ad5f6b982f8a0c73508a14b5
  FirebaseAnalytics: 3fb375bc9d13779add4039716f868d233a473fad
  FirebaseAnalyticsInterop: 3f86269c38ae41f47afeb43ebf32a001f58fcdae
  FirebaseCore: aecf02fb2274ec361b9bebeac112f5daa18273bd
  FirebaseInstanceID: ebd2ea79ee38db0cb5f5167b17a0d387e1cc7b6e
  FirebaseMessaging: 6bb0bdaf64c55fef7a219b7bb1e94e94a0855ced
  GoogleAppMeasurement: 183bd916af7f80deb67c01888368f1108d641832
  GoogleUtilities: 06eb53bb579efe7099152735900dd04bf09e7275
  nanopb: 18003b5e52dab79db540fe93fe9579f399bd1ccd
  Protobuf: 176220c526ad8bd09ab1fb40a978eac3fef665f7
  RCTYouTube: 5e94bfa005371c41d307f3f93c51b3e8eabfb0c8
  React: b52fdb80565505b7e4592b313a38868f5df51641
  react-native-splash-screen: d712b25c25f6671a15227f9b8579f87b2dbb0340
  react-native-video: 8d97379f3c2322a569f1e27542ad1a646cad9444
  react-native-webview: 055c7110f17c2f19c971f655064ee480638db668
  ReactNativeExceptionHandler: 8025d98049c25f186835a3af732dd7c9974d6dce
  RNSound: c980916b596cc15c8dcd2f6ecd3b13c4881dbe20
  RNSVG: f6177f8d7c095fada7cfee2e4bb7388ba426064c
  RNVectorIcons: 0bb4def82230be1333ddaeee9fcba45f0b288ed4
  XCDYouTubeKit: 41a4d54785fc4622cc711f92af12bc559e27cab5
  yoga: 1a492113f66a35e9e583bb0434f4b8cc668dd839
  YoutubePlayer-in-WKWebView: af2f5929fc78882d94bfdfeea999b661b78d9717

PODFILE CHECKSUM: da052ee0cc737c75a87e3508b4cbbbea228cf9ad

COCOAPODS: 1.8.4
