# Supplementary material for: Design of a micro-learning framework and mobile application using design-based research
Source: PeerJ Comput Sci. 2023 Mar 9;9:e1223. doi: 10.7717/peerj-cs.1223 (PMC10280576; doi:10.7717/peerj-cs.1223)
Supplement: Supplemental Information 1 [file peerj-cs-09-1223-s001.zip › BLApp-master/ios/Pods/FirebaseAnalytics/Frameworks/FIRAnalyticsConnector.framework/Modules/module.modulemap]

framework module FIRAnalyticsConnector {
  export *
  module * { export * }
  link "sqlite3"
  link "z"
  link framework "CoreData"
  link framework "Security"
  link framework "StoreKit"
  link framework "SystemConfiguration"
  link framework "UIKit"
}
