# Supplementary material for: Design of a micro-learning framework and mobile application using design-based research
Source: PeerJ Comput Sci. 2023 Mar 9;9:e1223. doi: 10.7717/peerj-cs.1223 (PMC10280576; doi:10.7717/peerj-cs.1223)
Supplement: Supplemental Information 2 [file peerj-cs-09-1223-s002.zip]

Archive with 6 entries (6 files):
- English version/Encuesta de _Practica_ (Responses)translated.xlsx
- English version/Encuesta de usabilidad de Entre Líneas (Responses)translated.xlsx
- English version/Modulo de lectura critica (Responses)translated.xlsx
- English version/Modulo de lectura critica. Wilman (Responses)Traduccion.xlsx
- English version/Tips survey (Responses) .xlsx
- English version/Usabilidad 2019 2020 translation.xlsx
