# Supplementary material for: Design of a micro-learning framework and mobile application using design-based research
Source: PeerJ Comput Sci. 2023 Mar 9;9:e1223. doi: 10.7717/peerj-cs.1223 (PMC10280576; doi:10.7717/peerj-cs.1223)
Supplement: Supplemental Information 2 [file peerj-cs-09-1223-s002.zip › English version/Encuesta de _Practica_ (Responses)translated.xlsx]

## Sheet: Form Responses 1
Timestamp	¿Qué impresión te dio la sección de práctica?
2019-11-05 14:57:23	Me gustó, pero preferiría que no se tuviera que empezar de cero las respuestas para pasar de nivel, sino que solo se tengan que responder las que uno saque mal.
2019-11-05 14:57:24	Buena, aunque a a veces se tildaba.
2019-11-05 14:57:37	Las respuestas eran ambiguas. Las preguntas podrían refomularse de manera tal que el usuario seleccione la opción que sea correcta.
2019-11-05 14:57:40	Muy practica y coherente con cada nivel
2019-11-05 14:57:48	Tiene algunos errores gramaticales. Las respuestas de las frases o aforismos expuestos tienen poca coherencia, lo que conlleva un poco de confusión
2019-11-05 14:57:50	Es una propuesta apta con los niveles que se piden
2019-11-05 14:57:50	Me pareció buena, te puede poner a pensar un poco. Sin embargo, no me pareció tan compleja, creo que sería mucho más difícil con más opciones. En general estuvo apropiada para los niveles y las respuestas fueron buenas.
2019-11-05 14:57:55	Es divertida e interesante. Pero deberían hacer que uno reinicie la prueba en cuanto comete un error y no hacerlo terminar toda la prueba sin razón alguna porque luego habrá que volver a iniciarlo hasta que no haya errores.
2019-11-05 14:57:56	Sencillas. Sin embargo las respuestas eran algo ambiguas.
2019-11-05 14:58:16	Yo me considero una persona lenta para realizar pruebas del tipo que dan en la aplicación. Sin embargo, considero que fueron cortas. Me parece que sirve para personas que quieren practicar unos minutos todos los días.
2019-11-05 14:58:26	Me pareció simple la verdad. Estuvo buena. El único problema que tuve fue que la aplicación se tildaba un poco en mi celular y no me dejaba dar las respuestas correctas, por lo cual debía iniciar la prueba desde el nivel en el que estaba
2019-11-05 14:58:30	La dificultad de las preguntas no avanzaban conforme el nivel. Los aforismos eran muy interesantes pero no todos tenían el autor.
2019-11-05 14:58:45	Me pareció más sencillo en inglés que en español
2019-11-05 14:59:21	Tiene algunos errores gramaticales. Las respuestas de las frases o aforismos expuestos tienen poca coherencia, lo que conlleva un poco de confusión
2019-11-05 14:59:25	Tiene algunos errores gramaticales. Las respuestas de las frases o aforismos expuestos tienen poca coherencia, lo que conlleva un poco de confusión
2019-11-05 14:59:26	Me pareció interesante aunque algunas opciones de respuesta me parecieron o demasiado obvias o demasiado confusas
2019-11-05 15:00:33	No terminé, porque el botón amarillo que decía "siguiente" no funcionaba adecuadamente, se quedaba tildado. Pero en general me causó buena impresión, es atractiva la aplicación aunque con el pasar del tiempo se empieza a tornar repetitivo ya qué el tipo de preguntas es el mismo, no cambia la estructura o formato de las preguntas.
2019-11-05 15:02:41	En el primer intento me agradó, lo que no me convenció fue el hecho de que cuando te equivocabas volvías a empezar para poder continuar con el siguiente nivel, lo cual me parece perfecto. Lo que no me parece es que sean las mismas preguntas, ya que como la app me había corregido yo ya escogía las opciones prácticamente sin reflexionar, entonces me gustaría que fueran nuevas preguntas para no "ten…
2019-11-05 15:03:14	Es extraño que de repente ya no haya sonido. Los aforismos eran bastante buenos, aunque algunas de las respuestas correctas no me parecían tan correctas. Podría ser útil que se mostraran estadísticas de lo que otras personas han respondido. Me pregunto también cómo se podría plantear la app para que ofrezca más variedad y menos predictibilidad, de modo que no sean siempre las mismas preguntas en …
2019-11-05 14:57:23	How did you feel about the practice section?
2019-11-05 14:57:24	I liked it, but I would prefer not to have to start from cero the answers to pass to the next level, but only have to answer the ones you get wrong.
2019-11-05 14:57:37	Good, although it was sometimes marked up.
2019-11-05 14:57:40	The answers were ambiguous. The questions could be rephrased so that the user selects the option that is correct.
2019-11-05 14:57:48	Very practical and consistent with each level
2019-11-05 14:57:50	It has some grammatical errors. The answers to the presented sentences or aphorisms have little coherence, which leads to some confusion.
2019-11-05 14:57:50	It is a suitable proposal for the levels requested.
2019-11-05 14:57:55	I thought it was good, it can make you think a bit. However, I didn't find it that complex, I think it would be much more difficult with more options. Overall it was appropriate for the levels and the answers were good.
2019-11-05 14:57:56	It's fun and interesting. But they should make you restart the test as soon as you make a mistake and not make you finish the whole test for no reason because then you will have to restart it again until there are no mistakes.
2019-11-05 14:58:16	Simple. However the answers were somewhat ambiguous.
2019-11-05 14:58:26	I consider myself a slow test taker of the type they give in the application. However, I think they were short. I find that it works for people who want to practice a few minutes every day.
2019-11-05 14:58:30	It seemed simple to me. It was good. The only problem I had was that the application got a little bit stuck on my cell phone and would not let me give the correct answers, so I had to start the test from the level I was at.
2019-11-05 14:58:45	The difficulty of the questions did not advance according to the level. The aphorisms were very interesting but not all of them had the author.
2019-11-05 14:59:21	I found it easier in English than in Spanish
2019-11-05 14:59:25	It has some grammatical errors. The answers to the sentences or aphorisms exposed have little coherence, which leads to some confusion.
2019-11-05 14:59:26	I found it interesting although I found some of the answer choices either too obvious or too confusing.
2019-11-05 15:00:33	I didn't finish, because the yellow button that said "next" didn't work properly, it remained unchecked. But in general I had a good impression, the application is attractive although as time goes by it starts to become repetitive because the type of questions is the same, the structure or format of the questions does not change.
2019-11-05 15:02:41	On the first try I liked it, what did not convince me was the fact that when you made a mistake you had to start again to continue with the next level, which seems perfect to me. What I don't like is that they are the same questions, because as the app had corrected me I already chose the options practically without thinking, so I would like them to be new questions so as not to "have the cake". …
2019-11-05 15:03:14	It is wierd that suddenly there is no sound anymore. The aphorisms were quite good, although some of the correct answers didn't seem so correct to me. It might be useful to have statistics displayed of what other people have answered. I also wonder how the app could be set up to offer more variety and less predictability, so that it's not always the same questions in the same order.
