# Supplementary material for: Design of a micro-learning framework and mobile application using design-based research
Source: PeerJ Comput Sci. 2023 Mar 9;9:e1223. doi: 10.7717/peerj-cs.1223 (PMC10280576; doi:10.7717/peerj-cs.1223)
Supplement: Supplemental Information 2 [file peerj-cs-09-1223-s002.zip › English version/Encuesta de usabilidad de Entre Líneas (Responses)translated.xlsx]

## Sheet: Form Responses 1
Timestamp	1. I think I would use this app when it is available.	2. I find this app unnecessarily complex.	3. I thought this app was easy to use.	4. I think I would need the help of a technical person to be able to use the application.	5. I find various functions of the application well integrated.	6. I think there was a lot of inconsistency in this app.	7. I imagine that most people would learn to use this application quickly.	8. I found this app very difficult to use.	9. I felt very confident using this app.	10. I needed to learn a lot of things before I could properly interact with the app.
2019-11-05 15:05:01	3	3	5	1	4	1	4	1	4	1
2019-11-05 15:05:20	3	3	3	2	2	3	3	3	3	3
2019-11-05 15:08:18	4	1	5	1	3	1	5	1	5	1
2019-11-05 15:09:57	4	1	4	1	3	3	4	1	5	1
2019-11-05 15:10:58	3	1	5	5	4	4	4	2	5	1
2019-11-05 15:12:20	4	2	4	5	4	2	4	1	5	2
2019-11-05 15:12:21	4	2	5	1	5	1	5	1	5	1
2019-11-05 15:12:24	3	1	5	1	4	3	5	1	2	1
2019-11-05 15:12:28	5	1	5	1	5	1	5	1	5	1
2019-11-05 15:12:33	5	2	4	2	5	2	5	1	4	1
2019-11-05 15:12:50	3	4	5	2	2	3	4	2	4	3
2019-11-05 15:12:50	2	4	4	1	3	2	5	1	4	5
2019-11-05 15:13:20	2	3	4	2	2	2	4	2	4	2
2019-11-05 15:13:22	4	2	5	1	4	2	4	1	4	2
2019-11-05 15:13:24	4	5	5	1	4	2	5	1	5	1
2019-11-05 15:13:37	5	1	4	4	4	1	4	5	5	4
2019-11-05 15:14:56	4	2	4	2	3	3	5	1	5	1
