# Supplementary material for: Design of a micro-learning framework and mobile application using design-based research
Source: PeerJ Comput Sci. 2023 Mar 9;9:e1223. doi: 10.7717/peerj-cs.1223 (PMC10280576; doi:10.7717/peerj-cs.1223)
Supplement: Supplemental Information 2 [file peerj-cs-09-1223-s002.zip › English version/Modulo de lectura critica (Responses)translated.xlsx]

## Sheet: Form Responses 1
Timestamp	Email Address	Score	Full Name	Age	Place of birth	Gender	Academic program	The bachelor's degree you obtained comes from an institution	1. According to the text, so that primary health care, by official medicine, can serve more than 20 % of the population, it would be necessary mainly	2. The promotion of academic studies to determine which of the practices used by popular medicine are harmful and which provide health alternatives implies that	3. In the second paragraph, the opponents of bullfighting are distorted	4. Among the reasons given by Jorge Nacif to support his thesis, it is a fallacy	5. According to Arturo Escobar, the purpose of the Truman doctrine was	6. To achieve the purposes of the doctrine, Harry Truman proposed as a strategy	7. The broken bike gives Felipe one chance out of	8. When Helena is arguing with David, she	9. Helena changed her expression because	10. The message that the advertiser wanted to send by putting a cow and referring to the Tetra Pak container it could be stated as follows:	11. Consider the following statement: “Tetra Pak containers are made with a renewable and recyclable natural raw material ‒paper‒ and do not let EVEN LIGHT NOT THE AIR. That is why foods are kept in optimal conditions and keep all their flavour, vitamins and properties intact until the moment of consumption” This text leads the reader to think that erroneously	12. Mafalda gives the turtle the name “Bureaucracy” with the purpose of highlight that bureaucracy is	13. Of the following ideas, the one that opposes the central idea defended by the author is:	14. The statement "The era of the aforementioned information society is also the era of the production of mental states" is	15. Luisa's statement, "If I'm with a man that I like just because, why shouldn't I be with another for money?", implies that she	16. Of the following statements, which can NOT be deduced correctly of the statement "a man is just only if his behavior conforms to the norms of a supposedly just social order"?	17. Consider the following excerpt: “Justice is in the first place a possible quality, -but- not necessary, of a social order that regulates the mutual relations between men. Only secondarily is it a human virtue, -since- a man is just only if his behavior conforms to the norms of a supposedly just social order”. The underlined words respectively indicate	18. Consider the following statement: “The search for Justice it is the eternal search for human happiness”. Which of the following options can be concluded from the statement?	19. Consider the following excerpt: “What does it mean to say that a social order is just? It means that this social order regulates the behavior of men in a way that is satisfactory for all, that is, that all men find happiness in it.” Which of the following options is antithetical to the ideas presented?	20. According to the previous statement, which of the following words would be the most suitable antonym for the expression “mutual benevolence”?	21. What function does the connector “however” fulfill in the previous text?	22. On the one hand, the author affirms (i) that fear originates societies. On the other hand, (ii) that if fear did not exist, man would seek to dominate others. What is the argumentative relationship between these two statements? 23. Which of the following statements exactly expresses the antithesis of the main thesis of the previous text? 24. According to the ideas expressed in the text, if “m…	23. Which of the following statements exactly expresses the antithesis of the main thesis of the previous text?	24. According to the ideas expressed in the text, if “men by their nature are more inclined to domination than to society”, why did large and lasting societies appear?	25. According to the text, which of the following statements is compatible with the author's position on the natural inclination of man towards the domination of others?	26. The phrase implies that	Socioeconomic status	Current semester	Do you think that non-attendance due to the measures taken against COVID19 has increased the difficulty of learning from the classes received at the university?	Do you think that through technologies that encourage self-learning through a virtual tutor, you can increase the ease of adapting to the new reality that the COVID19 pandemic entails?
2020-03-13 11:42:00	1	0	1	19	Barranquilla	Male	Management	private	A. Promote adequate and equitable financing systems that channel the necessary resources to achieve better quality care and greater coverage.	D. the gap between chemical medicine and botanical medicine widens.	A. citing the opinion of a recognized source such as David Silveti.	B. quote David Silveti, since he is a renowned bullfighter who will obviously have the same opinion as the author regarding bullfighting.	B. adopt, in the first world, the American dream of peace and abundance, education and modern cultural values.	C. produce more by strengthening the alliance between capital, science and technology.	D. show Isabel that he is almost an adult.	C. concentrates on finding an agreement.	D. David wanted to plant the tree in the garden.	B. "Take the milk with the freshness that it has in its natural container."	C. Since the products are packed in Tetra Pak, they have an unlimited shelf life.	A. quiet and calm in their behavior.	B. The bullfights are rituals of torture.	B. an idea that is supposed to be true even if no evidence is presented to prove it.	D. the opinion of others is important when making decisions.	A. A man who behaves justly follows the norms of a social order.	B. a clarification and a reason.	C. He who seeks justice never finds happiness.	A. The just social order benefits all members of the community where such order prevails.	B. Mutual negligence.	C. Contrast the idea that mutual help increases comforts, with the idea that it is more effective to dominate others to increase them.	A. (i) is a premise and (ii) the conclusion.	C. The origin of large and lasting societies is found in the reciprocal obedience of the men who make them up.	A. It is natural for man to associate with others to exercise his dominion safely.	D. Dominance is an admirable inclination insofar as it causes the fear that leads to the creation of society.	A. a contract carries mutual responsibilities.
2020-03-13 12:05:28	2	0	2	20	Barranquilla	Male	Architecture	private	A. Promote adequate and equitable financing systems that channel the necessary resources to achieve better quality care and greater coverage.	B. official regulation processes are initiated on this type of practice.	B. denouncing his lack of understanding of the art of bullfighting.	C. resort to a historical reference to express that, although there have been detractors since the beginning of bullfighting, they have never managed to prevent it.	C. initiate a new era in the understanding and management of the affairs of the most economically advanced countries.	B. equitably treat all nations and all peoples on the planet.	B. seek the support of his father.	A. emphasizes his views.	B. the tree seemed expensive to him.	B. "Take the milk with the freshness that it has in its natural container."	A. Food will not stay fresh if Tetra Pak containers are not used.	D. capricious in the organization of schedules.	D. Tolerance is the means to overcome disagreement.	A. a conclusion reached by the author of the text after recognizing that there is a new type of consumer.	B. does not give more importance to feelings than to money.	C. There are men who conform to a supposedly just social order and yet are unjust.	B. a clarification and a reason.	B. Whoever seeks justice also seeks happiness.	B. A social order cannot be just and not satisfactorily regulate the behavior of all the members of the community where such order governs.	C. Mutually disagreeable.	C. Contrast the idea that mutual help increases comforts, with the idea that it is more effective to dominate others to increase them.	A. (i) is a premise and (ii) the conclusion.	C. The origin of large and lasting societies is found in the reciprocal obedience of the men who make them up.	B. To expand his domain capacity, man finds it more effective to live in society.	B. Dominance is a desirable inclination inasmuch as it favors cooperation among men.	D. Choosing a bench is as important as spending time with your partner.
2020-03-13 12:06:41	3	0	3	19	barranquilla	Male	industrial engineering	public	A. Promote adequate and equitable financing systems that channel the necessary resources to achieve better quality care and greater coverage.	B. official regulation processes are initiated on this type of practice.	A. citing the opinion of a recognized source such as David Silveti.	A. say that it is an art, because for other people bullfighting may not have anything artistic at all.	B. adopt, in the first world, the American dream of peace and abundance, education and modern cultural values.	D. mitigate the conditions of poverty, hunger and misery in all areas of the globe.	D. show Isabel that he is almost an adult.	A. emphasizes his points of view.	C. the tree did not look its best.	C. "Keep your food in optimal conditions for longer."	D. the containers that conserve food and the environment are the Tetra Pak.	A. quiet and calm in their behavior.	B. The bullfights are rituals of torture.	A. a conclusion reached by the author of the text after recognizing that there is a new type of consumer.	A.makes decisions within the norms of a community.	C. There are men who conform to a supposedly just social order and yet are unjust.		B. Whoever seeks justice also seeks happiness.	A. The just social order benefits all members of the community where such order prevails.	D. Mutual hostility.	A. Clarify the idea that mutual aid increases comforts with the idea that mastery of others is a better way to increase them.	B. (ii) is a premise and (i) the conclusion.	C. The origin of large and lasting societies is found in the reciprocal obedience of the men who make them up.	B. To expand his domain capacity, man finds it more effective to live in society.	B. Dominance is a desirable inclination inasmuch as it favors cooperation among men.	A. a contract carries mutual responsibilities.
2020-03-13 12:06:53	4	0	4	18	Valledupar	Male	Business Administration	private	A. Promote adequate and equitable financing systems that channel the necessary resources to achieve better quality care and greater coverage.	B. official regulation processes are initiated on this type of practice.	B. denouncing his lack of understanding of the art of bullfighting.	C. resort to a historical reference to express that, although there have been detractors since the beginning of bullfighting, they have never managed to prevent it.	C. initiate a new era in the understanding and management of the affairs of the most economically advanced countries.	B. equitably treat all nations and all peoples on the planet.	B. seek the support of his father.	A. emphasizes his points of view.	B. the tree seemed expensive to him.	B. "Take the milk with the freshness that it has in its natural container."	B. Because the Tetra Pak is made from recyclable materials, it does not allow light or air to pass through.	D. capricious in the organization of schedules.	D. Tolerance is the means to overcome disagreement.	B. an idea that is supposed to be true even if no evidence is presented to prove it.	B. does not give more importance to feelings than to money.	C. There are men who conform to a supposedly just social order and yet are unjust.	B. a clarification and a reason.	B. Whoever seeks justice also seeks happiness.	B. A social order cannot be just and not satisfactorily regulate the behavior of all the members of the community where such order governs.	D. Mutual hostility.	C. Contrast the idea that mutual help increases comforts, with the idea that it is more effective to dominate others to increase them.	A. (i) is a premise and (ii) the conclusion.	D. The origin of large and lasting societies results from the disinterested collaboration of the men who make them up.	B. To expand his domain capacity, man finds it more effective to live in society.	B. Dominance is a desirable inclination inasmuch as it favors cooperation among men.	B. By choosing the services of the entity, the conditions to form a family are ensured.
2020-03-13 12:06:57	5	0	5	18	Barranquilla	Male	Business Administration	private	A. Promote adequate and equitable financing systems that channel the necessary resources to achieve better quality care and greater coverage.	D. the gap between chemical medicine and botanical medicine widens.	B. denouncing his lack of understanding of the art of bullfighting.	A. say that it is an art, because for other people bullfighting may not have anything artistic at all.	A. create conditions to reproduce throughout the world the characteristic features of advanced societies.	A. raise the levels of industrialization and urbanization.	C. show his resentment against Elizabeth.	A. emphasizes his points of view.	C. the tree did not look its best.	B. "Take the milk with the freshness that it has in its natural container."	A. Food will not stay fresh if Tetra Pak containers are not used.	C. organized to manage her time and that of others.	A. Bullfighting should be prohibited.	D. an argument based on the concept of information society assumed in the text.	B. does not give more importance to feelings than to money.	B. Every man who does not conform to the norms of a just social order is unjust.	D. an opposition and a conclusion.	B. Whoever seeks justice also seeks happiness.	B. A social order cannot be just and not satisfactorily regulate the behavior of all the members of the community where such order governs.	C. Mutually disagreeable.	D. Challenge the idea that mutual aid increases comfort by claiming that dominance can actually increase comfort.	C. (i) and (ii) are premises of the same argument.	D. The origin of large and lasting societies results from the disinterested collaboration of the men who make them up.	A. It is natural for man to associate with others in order to exercise dominion over himself in safety.	C. Dominance is an inescapable inclination, since it is more efficient to achieve comfort than mutual help.	D. Choosing a bench is as important as spending time with your partner.
2020-03-13 12:07:24	6	0	6	18	Barranquilla	Female	Social communication and Journalism	private	A. Promote adequate and equitable financing systems that channel the necessary resources to achieve better quality care and greater coverage.	B. official regulation processes are initiated on this type of practice.	B. denouncing his lack of understanding of the art of bullfighting.	C. resort to a historical reference to express that, although there have been detractors since the beginning of bullfighting, they have never managed to prevent it.	C. initiate a new era in the understanding and management of the affairs of the most economically advanced countries.	B. equitably treat all nations and all peoples on the planet.	B. seek the support of his father.	B. investigates the interests of the other.	C. the tree did not look its best.	B. "Take the milk with the freshness that it has in its natural container."	B. Because the Tetra Pak is made from recyclable materials, it does not allow light or air to pass through.	D. capricious in the organization of schedules.	D. Tolerance is the means to overcome disagreement.	D. an argument based on the concept of information society assumed in the text.	B. does not give more importance to feelings than to money.	C. There are men who conform to a supposedly just social order and yet are unjust.	B. a clarification and a reason.	C. He who seeks justice never finds happiness.	B. A social order cannot be just and not satisfactorily regulate the behavior of all the members of the community where such order governs.	C. Mutually disagreeable.	C. Contrast the idea that mutual help increases comforts, with the idea that it is more effective to dominate others to increase them.	A. (i) is a premise and (ii) the conclusion.	C. The origin of large and lasting societies is found in the reciprocal obedience of the men who make them up.	B. To expand his domain capacity, man finds it more effective to live in society.	B. Dominance is a desirable inclination inasmuch as it favors cooperation among men.	B. By choosing the services of the entity, the conditions to form a family are ensured.
2020-03-13 12:09:47	7	0	7	19	Valledupar	Male	Civil Engineering	private	A. Promote adequate and equitable financing systems that channel the necessary resources to achieve better quality care and greater coverage.	C. the law that scientific medicine is the only official one is repealed.	B. denouncing his lack of understanding of the art of bullfighting.	D. indicate that the bull, like all beings, must die, because he establishes an analogy between a natural event and caused death.	A. create conditions to reproduce throughout the world the characteristic features of advanced societies.	C. produce more by strengthening the alliance between capital, science and technology.	C. show his resentment against Elizabeth.	D. turns the discussion into a personal attack.	C. the tree did not look its best.	B. "Take the milk with the freshness that it has in its natural container."	A. Food will not stay fresh if Tetra Pak containers are not used.	D. capricious in the organization of schedules.	A. Bullfighting should be prohibited.	C. an inference that results from relating the ideas of the text with the image of the consumer of the light culture.	B. does not give more importance to feelings than to money.	C. There are men who conform to a supposedly just social order and yet are unjust.	D. an opposition and a conclusion.	B. Whoever seeks justice also seeks happiness.	D. A social order can be just and still not satisfactorily regulate the behavior of all members of the community where that order rules.	A. Mutual discrepancy.	C. Contrast the idea that mutual help increases comforts, with the idea that it is more effective to dominate others to increase them.	B. (ii) is a premise and (i) the conclusion.	C. The origin of large and lasting societies is found in the reciprocal obedience of the men who make them up.	C. It is typical of man to avoid all kinds of domination through the trustworthy relationships that life in society offers him.	B. Dominance is a desirable inclination inasmuch as it favors cooperation among men.	C. money guarantees the harmony of couples.
2020-03-13 12:10:46	8	0	8	18	Barranquilla	Female	Public accounting	public	A. Promote adequate and equitable financing systems that channel the necessary resources to achieve better quality care and greater coverage.	A. The nonconformity of those who practice official medicine is prolonged.	B. denouncing his lack of understanding of the art of bullfighting.	D. indicate that the bull, like all beings, must die, because he establishes an analogy between a natural event and caused death.	A. create conditions to reproduce throughout the world the characteristic features of advanced societies.	C. produce more by strengthening the alliance between capital, science and technology.	C. show his resentment against Elizabeth.	A. emphasizes his points of view.	C. the tree did not look its best.	B. "Take the milk with the freshness that it has in its natural container."	C. Since the products are packed in Tetra Pak, they have an unlimited shelf life.	C. organized to manage her time and that of others.	A. Bullfighting should be prohibited.	D. an argument based on the concept of information society assumed in the text.	B. does not give more importance to feelings than to money.	C. There are men who conform to a supposedly just social order and yet are unjust.	B. a clarification and a reason.	B. Whoever seeks justice also seeks happiness.	D. A social order can be just and still not satisfactorily regulate the behavior of all members of the community where that order rules.	D. Mutual hostility.	B. Disprove the idea that mutual help increases comfort and affirm that it is achieved through the control of others.	A. (i) is a premise and (ii) the conclusion.	C. The origin of large and lasting societies is found in the reciprocal obedience of the men who make them up.	D. Man seeks security and it is safer for him to live in community than to be exposed to being dominated by another.	C. Dominance is an inescapable inclination, since it is more efficient to achieve comfort than mutual help.	B. By choosing the services of the entity, the conditions to form a family are ensured.
2020-03-13 12:11:12	9	0	9	19	Valledupar	Male	Ing. Industrial	private	A. Promote adequate and equitable financing systems that channel the necessary resources to achieve better quality care and greater coverage.	A. The nonconformity of those who practice official medicine is prolonged.	B. denouncing his lack of understanding of the art of bullfighting.	D. indicate that the bull, like all beings, must die, because he establishes an analogy between a natural event and caused death.	A. create conditions to reproduce throughout the world the characteristic features of advanced societies.	A. raise the levels of industrialization and urbanization.	C. show his resentment against Elizabeth.	A. emphasizes his points of view.	C. the tree did not look its best.	A. “Protect the planet by using recyclable and renewable packaging.”	D. the containers that conserve food and the environment are the Tetra Pak.	C. organized to manage her time and that of others.	A. Bullfighting should be prohibited.	B. an idea that is supposed to be true even if no evidence is presented to prove it.	B. does not give more importance to feelings than to money.	C. There are men who conform to a supposedly just social order and yet are unjust.	B. a clarification and a reason.	D. He who seeks justice always finds happiness.	D. A social order can be just and still not satisfactorily regulate the behavior of all members of the community where that order rules.	C. Mutually disagreeable.	C. Contrast the idea that mutual help increases comforts, with the idea that it is more effective to dominate others to increase them.	C. (i) and (ii) are premises of the same argument.	D. The origin of large and lasting societies results from the disinterested collaboration of the men who make them up.	A. It is natural for man to associate with others in order to exercise dominion over himself in safety.	C. Dominance is an inescapable inclination, since it is more efficient to achieve comfort than mutual help.	B. By choosing the services of the entity, the conditions to form a family are ensured.
2020-03-13 12:12:13	10	0	10	19	Barranquilla	Male	Public accounting	private	A. Promote adequate and equitable financing systems that channel the necessary resources to achieve better quality care and greater coverage.	A. The nonconformity of those who practice official medicine is prolonged.	B. denouncing his lack of understanding of the art of bullfighting.	D. indicate that the bull, like all beings, must die, because he establishes an analogy between a natural event and caused death.	A. create conditions to reproduce throughout the world the characteristic features of advanced societies.	C. produce more by strengthening the alliance between capital, science and technology.	C. show his resentment against Elizabeth.	A. emphasizes his points of view.	C. the tree did not look its best.	B. "Take the milk with the freshness that it has in its natural container."	C. Since the products are packed in Tetra Pak, they have an unlimited shelf life.	C. organized to manage her time and that of others.	A. Bullfighting should be prohibited.	D. an argument based on the concept of information society assumed in the text.	B. does not give more importance to feelings than to money.	B. Every man who does not conform to the norms of a just social order is unjust.	C. a clarification and an opposition.	B. Whoever seeks justice also seeks happiness.	A. The just social order benefits all members of the community where such order prevails.	A. Mutual discrepancy.	C. Contrast the idea that mutual help increases comforts, with the idea that it is more effective to dominate others to increase them.	A. (i) is a premise and (ii) the conclusion.	B. The origin of large and lasting societies is explained by the indifference of the men who make them up.	A. It is natural for man to associate with others in order to exercise dominion over himself in safety.	B. Dominance is a desirable inclination inasmuch as it favors cooperation among men.	C. money guarantees the harmony of couples.
2020-03-13 12:12:18	11	0	11	18	Barranquilla	Female	Modern Languages and Culture	private	A. Promote adequate and equitable financing systems that channel the necessary resources to achieve better quality care and greater coverage.	D. the gap between chemical medicine and botanical medicine widens.	B. denouncing his lack of understanding of the art of bullfighting.	D. indicate that the bull, like all beings, must die, because he establishes an analogy between a natural event and caused death.	A. create conditions to reproduce throughout the world the characteristic features of advanced societies.	C. produce more by strengthening the alliance between capital, science and technology.	C. show his resentment against Elizabeth.	A. emphasizes his points of view.	C. the tree did not look its best.	B. "Take the milk with the freshness that it has in its natural container."	A. Food will not stay fresh if Tetra Pak containers are not used.	D. capricious in the organization of schedules.	A. Bullfighting should be prohibited.	D. an argument based on the concept of information society assumed in the text.	B. does not give more importance to feelings than to money.	B. Every man who does not conform to the norms of a just social order is unjust.	D. an opposition and a conclusion.	B. Whoever seeks justice also seeks happiness.	D. A social order can be just and still not satisfactorily regulate the behavior of all members of the community where that order rules.	D. Mutual hostility.	C. Contrast the idea that mutual help increases comforts, with the idea that it is more effective to dominate others to increase them.	B. (ii) is a premise and (i) the conclusion.	D. The origin of large and lasting societies results from the disinterested collaboration of the men who make them up.	D. Man seeks security and it is safer for him to live in community than to be exposed to being dominated by another.	C. Dominance is an inescapable inclination, since it is more efficient to achieve comfort than mutual help.	B. By choosing the services of the entity, the conditions to form a family are ensured.
2020-03-13 12:13:10	12	0	12	18	Barranquilla	Male	Business Administration	private	A. Promote adequate and equitable financing systems that channel the necessary resources to achieve better quality care and greater coverage.	B. official regulation processes are initiated on this type of practice.	B. denouncing his lack of understanding of the art of bullfighting.	D. indicate that the bull, like all beings, must die, because it establishes an analogy between a natural event and caused death.	A. create conditions to reproduce throughout the world the characteristic features of advanced societies.	C. produce more by strengthening the alliance between capital, science and technology.	C. show his resentment against Elizabeth.	A. emphasizes his points of view.	C. the tree did not look its best.	B. "Take the milk with the freshness that it has in its natural container."	D. the containers that conserve food and the environment are the Tetra Pak.	B. shy to interact with unknown people.	C. The raising of animals is a hypocritical action.	A. a conclusion reached by the author of the text after recognizing that there is a new type of consumer.	C. likes men who have money.	B. Every man who does not conform to the norms of a just social order is unjust.	D. an opposition and a conclusion.	A. Whoever seeks justice does not find happiness.	B. A social order cannot be just and not satisfactorily regulate the behavior of all the members of the community where such order governs.	A. Mutual discrepancy.	C. Contrast the idea that mutual help increases comforts, with the idea that it is more effective to dominate others to increase them.	A. (i) is a premise and (ii) the conclusion.	D. The origin of large and lasting societies results from the disinterested collaboration of the men who make them up.	D. Man seeks security and it is safer for him to live in community than to be exposed to being dominated by another.	D. Dominance is an admirable inclination insofar as it causes the fear that leads to the creation of society.	B. By choosing the services of the entity, the conditions to form a family are ensured.
2020-03-13 12:13:11	13	0	13	18	Barranquilla	Female	Modern Languages and Culture	private	A. Promote adequate and equitable financing systems that channel the necessary resources to achieve better quality care and greater coverage.	D. the gap between chemical medicine and botanical medicine widens.	B. denouncing his lack of understanding of the art of bullfighting.	D. indicate that the bull, like all beings, must die, because it establishes an analogy between a natural event and caused death.	A. create conditions to reproduce throughout the world the characteristic features of advanced societies.	C. produce more by strengthening the alliance between capital, science and technology.	C. show his resentment against Elizabeth.	A. emphasizes his points of view.	C. the tree did not look its best.	A. “Protect the planet by using recyclable and renewable packaging.”	A. Food will not stay fresh if Tetra Pak containers are not used.	D. capricious in the organization of schedules.	A. Bullfighting should be prohibited.	D. an argument based on the concept of information society assumed in the text.	B. does not give more importance to feelings than to money.	D. There are no men who conform to a supposedly just social order and yet are unjust.	D. an opposition and a conclusion.	C. He who seeks justice never finds happiness.	D. A social order can be just and still not satisfactorily regulate the behavior of all members of the community where that order rules.	D. Mutual hostility.	C. Contrast the idea that mutual help increases comforts, with the idea that it is more effective to dominate others to increase them.	B. (ii) is a premise and (i) the conclusion.	D. The origin of large and lasting societies results from the disinterested collaboration of the men who make them up.	A. It is natural for man to associate with others in order to exercise dominion over himself in safety.	C. Dominance is an inescapable inclination, since it is more efficient to achieve comfort than mutual help.	B. By choosing the services of the entity, the conditions to form a family are ensured.
2020-03-13 12:13:17	14	0	14	17	El Roble	Male	Civil Engineering	public	A. Promote adequate and equitable financing systems that channel the necessary resources to achieve better quality care and greater coverage.	B. official regulation processes are initiated on this type of practice.	B. denouncing his lack of understanding of the art of bullfighting.	D. indicate that the bull, like all beings, must die, because it establishes an analogy between a natural event and caused death.	A. create conditions to reproduce throughout the world the characteristic features of advanced societies.	C. produce more by strengthening the alliance between capital, science and technology.	C. show his resentment against Elizabeth.	A. emphasizes his points of view.	C. the tree did not look its best.	B. "Take the milk with the freshness that it has in its natural container."	C. Since the products are packed in Tetra Pak, they have an unlimited shelf life.	D. capricious in the organization of schedules.	D. Tolerance is the means to overcome disagreement.	A. a conclusion reached by the author of the text after recognizing that there is a new type of consumer.	B. does not give more importance to feelings than to money.	C. There are men who conform to a supposedly just social order and yet are unjust.	B. a clarification and a reason.	B. Whoever seeks justice also seeks happiness.	D. A social order can be just and still not satisfactorily regulate the behavior of all members of the community where that order rules.	C. Mutually disagreeable.	C. Contrast the idea that mutual help increases comforts, with the idea that it is more effective to dominate others to increase them.	C. (i) and (ii) are premises of the same argument.	D. The origin of large and lasting societies results from the disinterested collaboration of the men who make them up.	D. Man seeks security and it is safer for him to live in community than to be exposed to being dominated by another.	D. Dominance is an admirable inclination insofar as it causes the fear that leads to the creation of society.	B. By choosing the services of the entity, the conditions to form a family are ensured.
2020-03-13 12:13:18	15	0	15	17	valledupar	Male	business Administration	private	A. Promote adequate and equitable financing systems that channel the necessary resources to achieve better quality care and greater coverage.	B. official regulation processes are initiated on this type of practice.	B. denouncing his lack of understanding of the art of bullfighting.	D. indicate that the bull, like all beings, must die, because it establishes an analogy between a natural event and caused death.	A. create conditions to reproduce throughout the world the characteristic features of advanced societies.	C. produce more by strengthening the alliance between capital, science and technology.	C. show his resentment against Elizabeth.	A. emphasizes his points of view.	C. the tree did not look its best.	B. "Take the milk with the freshness that it has in its natural container."	C. Since the products are packed in Tetra Pak, they have an unlimited shelf life.	B. shy to interact with unknown people.	D. Tolerance is the means to overcome disagreement.	B. an idea that is supposed to be true even if no evidence is presented to prove it.	B. does not give more importance to feelings than to money.	C. There are men who conform to a supposedly just social order and yet are unjust.	B. a clarification and a reason.	D. He who seeks justice always finds happiness.	C. Just social orders provide happiness for all members of the community where such orders apply.	C. Mutually disagreeable.	C. Contrast the idea that mutual help increases comforts, with the idea that it is more effective to dominate others to increase them.	C. (i) and (ii) are premises of the same argument.	D. The origin of large and lasting societies results from the disinterested collaboration of the men who make them up.	D. Man seeks security and it is safer for him to live in community than to be exposed to being dominated by another.	D. Dominance is an admirable inclination insofar as it causes the fear that leads to the creation of society.	B. By choosing the services of the entity, the conditions to form a family are ensured.
2020-03-13 12:13:19	16	0	16	19	Bucaramanga- Floridablanca	Male	industrial engineering	private	A. Promote adequate and equitable financing systems that channel the necessary resources to achieve better quality care and greater coverage.	B. official regulation processes are initiated on this type of practice.	B. denouncing his lack of understanding of the art of bullfighting.	D. indicate that the bull, like all beings, must die, because it establishes an analogy between a natural event and caused death.	A. create conditions to reproduce throughout the world the characteristic features of advanced societies.	C. produce more by strengthening the alliance between capital, science and technology.	C. show his resentment against Elizabeth.	C. concentrates on finding an agreement.	C. the tree did not look its best.	C. "Keep your food in optimal conditions for longer."	C. Since the products are packed in Tetra Pak, they have an unlimited shelf life.	B. shy to interact with unknown people.	A. Bullfighting should be prohibited.	D. an argument based on the concept of information society assumed in the text.	A.makes decisions within the norms of a community.	C. There are men who conform to a supposedly just social order and yet are unjust.	B. a clarification and a reason.	C. He who seeks justice never finds happiness.	D. A social order can be just and still not satisfactorily regulate the behavior of all members of the community where that order rules.	B. Mutual negligence.	C. Contrast the idea that mutual help increases comforts, with the idea that it is more effective to dominate others to increase them.	B. (ii) is a premise and (i) the conclusion.	D. The origin of large and lasting societies results from the disinterested collaboration of the men who make them up.	D. Man seeks security and it is safer for him to live in community than to be exposed to being dominated by another.	D. Dominance is an admirable inclination insofar as it causes the fear that leads to the creation of society.	B. By choosing the services of the entity, the conditions to form a family are ensured.
2020-03-13 12:14:23	17	0	17	19	Barranquilla	Female	Industrial engineering	private	A. Promote adequate and equitable financing systems that channel the necessary resources to achieve better quality care and greater coverage.	B. official regulation processes are initiated on this type of practice.	B. denouncing his lack of understanding of the art of bullfighting.	D. indicate that the bull, like all beings, must die, because it establishes an analogy between a natural event and caused death.	A. create conditions to reproduce throughout the world the characteristic features of advanced societies.	C. produce more by strengthening the alliance between capital, science and technology.	C. show his resentment against Elizabeth.	A. emphasizes his points of view.	C. the tree did not look its best.	B. "Take the milk with the freshness that it has in its natural container."	C. Since the products are packed in Tetra Pak, they have an unlimited shelf life.	D. capricious in the organization of schedules.	A. Bullfighting should be prohibited.	D. an argument based on the concept of information society assumed in the text.	A.makes decisions within the norms of a community.	C. There are men who conform to a supposedly just social order and yet are unjust.	B. a clarification and a reason.	C. He who seeks justice never finds happiness.	D. A social order can be just and still not satisfactorily regulate the behavior of all members of the community where that order rules.	B. Mutual negligence.	C. Contrast the idea that mutual help increases comforts, with the idea that it is more effective to dominate others to increase them.	D. (i) and (ii) present the same conclusion in different ways.	A. The origin of large and lasting societies is due to the mistrust of the men who make them up.tion 1	B. To expand his domain capacity, man finds it more effective to live in society.	A. Dominion is an inauspicious inclination inasmuch as it does not increase the comforts of life.	B. By choosing the services of the entity, the conditions to form a family are ensured.
2020-03-13 12:14:36	18	0	18	18	Barranquilla, Colombia	Female	Architecture	private	A. Promote adequate and equitable financing systems that channel the necessary resources to achieve better quality care and greater coverage.	B. official regulation processes are initiated on this type of practice.	B. denouncing his lack of understanding of the art of bullfighting.	D. indicate that the bull, like all beings, must die, because it establishes an analogy between a natural event and caused death.	A. create conditions to reproduce throughout the world the characteristic features of advanced societies.	C. produce more by strengthening the alliance between capital, science and technology.	C. show his resentment against Elizabeth.	A. emphasizes his points of view.	C. the tree did not look its best.	B. "Take the milk with the freshness that it has in its natural container."	C. Since the products are packed in Tetra Pak, they have an unlimited shelf life.	D. capricious in the organization of schedules.	A. Bullfighting should be prohibited.	D. an argument based on the concept of information society assumed in the text.	B. does not give more importance to feelings than to money.	C. There are men who conform to a supposedly just social order and yet are unjust.	B. a clarification and a reason.	B. Whoever seeks justice also seeks happiness.	D. A social order can be just and still not satisfactorily regulate the behavior of all members of the community where that order rules.	C. Mutually disagreeable.	C. Contrast the idea that mutual help increases comforts, with the idea that it is more effective to dominate others to increase them.	B. (ii) is a premise and (i) the conclusion.	D. The origin of large and lasting societies results from the disinterested collaboration of the men who make them up.	C. It is typical of man to avoid all kinds of domination through the trustworthy relationships that life in society offers him.	C. Dominance is an inescapable inclination, since it is more efficient to achieve comfort than mutual help.	D. Choosing a bench is as important as spending time with your partner.
2020-03-13 12:14:40	19	0	19	18	Barranquilla	Male	industrial engineering	private	A. Promote adequate and equitable financing systems that channel the necessary resources to achieve better quality care and greater coverage.	B. official regulation processes are initiated on this type of practice.	B. denouncing his lack of understanding of the art of bullfighting.	D. indicate that the bull, like all beings, must die, because it establishes an analogy between a natural event and caused death.	A. create conditions to reproduce throughout the world the characteristic features of advanced societies.	C. produce more by strengthening the alliance between capital, science and technology.	C. show their resentment against Elizabeth.	A. emphasizes his points of view.	C. the tree did not look its best.	B. "Take the milk with the freshness that it has in its natural container."	A. Food will not stay fresh if Tetra Pak containers are not used.	D. capricious in the organization of schedules.	A. Bullfighting should be prohibited.	B. an idea that is supposed to be true even if no evidence is presented to prove it.	B. does not give more importance to feelings than to money.	C. There are men who conform to a supposedly just social order and yet are unjust.	A. an opposition and a caveat.	B. Whoever seeks justice also seeks happiness.	D. A social order can be just and still not satisfactorily regulate the behavior of all members of the community where that order rules.	A. Mutual discrepancy.	C. Contrast the idea that mutual help increases comforts, with the idea that it is more effective to dominate others to increase them.	D. (i) and (ii) present the same conclusion in different ways.	A. The origin of large and lasting societies is due to the mistrust of the men who make them up.tion 1	D. Man seeks security and it is safer for him to live in community than to be exposed to being dominated by another.	A. Dominion is an inauspicious inclination inasmuch as it does not increase the comforts of life.	B. By choosing the services of the entity, the conditions to form a family are ensured.
