# Supplementary material for: Design of a micro-learning framework and mobile application using design-based research
Source: PeerJ Comput Sci. 2023 Mar 9;9:e1223. doi: 10.7717/peerj-cs.1223 (PMC10280576; doi:10.7717/peerj-cs.1223)
Supplement: Supplemental Information 2 [file peerj-cs-09-1223-s002.zip › English version/Modulo de lectura critica. Wilman (Responses)Traduccion.xlsx]

## Sheet: Form Responses 1
Timestamp	Email Address	Score	Full name	Age	Birth place	Gender	Level	Is your school public or private	1. According to the text, in order for primary health care, by official medicine, to be able to serve more than 20% of the population, it would be necessary mainly to	2. The promotion of academic studies to determine which of the practices used by traditional medicine are harmful and which ones provide health alternatives implies that	3. In the second paragraph, the opponents of bullfighting are distorted	4. Among the reasons given by Jorge Nacif to support his thesis, the following is a fallacy	5. According to Arturo Escobar, the purpose of the Truman Doctrine was to	6. To achieve the purposes of the doctrine, Harry Truman proposed as strategy	7. The broken bicycle gives Felipe an opportunity to	8. When Helena is arguing with David, she	9. Helena changed her expression because	10. The message the advertiser wanted to send by putting a cow and referring to the Tetra Pak package could be stated as follows:	11. Consider the following statement: "Tetra Pak packages are made from a renewable and recyclable natural raw material - paper - and they do not let any LIGHT OR AIR through. This is why food is preserved in optimal conditions and keeps all its flavor, vitamins and properties intact until the moment of consumption.	12. Mafalda gives the turtle the name "Bureaucracy" with the purpose of emphasizing that bureaucracy is	13. Of the following ideas, the one that opposes the central idea advocated by the author is:	14. The statement "The age of the aforementioned information society is also the age of the production of mental states" is	15. Luisa's statement, "If I'm with a man I like because I do, why shouldn't I be with another for money?", implies that she	16. Which of the following statements can NOT be correctly deduced from the statement "a man is just only if his conduct conforms to the norms of a social order"?	17. Consider the following fragment: "Justice is in the first place a possible, but not necessary, quality of a social order that regulates the mutual relations between men. Only secondarily is it a human virtue, -since- a man is just only if his conduct conforms to the norms of a supposedly just social order.".The underlined words respectively indicate	18. Consider the following statement: "The pursuit of Justice is the eternal pursuit of human happiness".Which of the following options can be concluded from the statement?	19. Consider the following excerpt: "What does it mean to say that a social order is just? It means that this social order regulates the conduct of men in a way that is satisfactory to all, that is, that all men find happiness in it. "Which of the following is an antithesis of the ideas presented?	20. According to the above statement, which of the following words would be the most appropriate antonym for the expression "mutual benevolence"?	21. What is the function of the connector "however" in the above text?	22. On the one hand, the author affirms (i) that fear originates societies. On the other hand, (ii) that if fear did not exist, man would seek to dominate others; what is the argumentative relationship between these two statements?	23. Which of the following statements accurately expresses the antithesis of the main thesis of the above text?	24. According to the ideas expressed in the text, if "men by their nature are more inclined to dominion than to society", why did large and lasting societies appear?	25. According to the text, which of the following statements is compatible with the author's position on man's natural inclination to dominate others?	26. The phrase implies that
2020-04-23 14:28:58	1	4	1	14	Puerto Colombia	Female	High school	Public	B. to anticipate the demographic aging of the population, changing family structures, and informal labor markets.	A. the non-conformity of those who practice official medicine is prolonged.	A. citing the opinion of a recognized source such as David Silveti.	B. citing David Silveti, since he is a renowned bullfighter who evidently has the same opinion as the author regarding bullfighting.	D. generate high levels of industrialization and urbanization, technifying agriculture in developed countries	C. to produce more by strengthening the alliance between capital, science and technology.	B. seek his father's support.	A. emphasizes their points of view.	D. David wanted to plant the tree in the garden.	B. "Carry the milk with the freshness it has in its natural container."	A. food will not stay fresh if Tetra Pak packages are not used.	C. organized to manage their time and the time of others.	D. Tolerance is the means to overcome disagreement.	C. an inference that results from relating the ideas in the text to the image of the consumer of light culture.	D. the opinion of others is important when making decisions.	B. Any man who does not conform to the norms of a just social order is unjust.	A. an opposition and a proviso.	D. He who seeks justice always finds happiness.	C. Just social orders provide happiness for all members of the community where such orders rule.	B. Mutual negligence	A. Clarify the idea that mutual aid increases comforts with the idea that mastery of others is a better way to increase comforts.	B. (ii) is a premise and (i) the conclusion.	B. The origin of large and enduring societies is explained by the indifference of the men who make them up.	A. It is natural for man to associate with others in order to exercise his dominion with security.	D. Dominance is an admirable inclination in that it causes the fear that leads to the creation of society.	A. a contract entails mutual responsibilities.
2020-04-23 14:40:22	2	0	2	14	Puerto Colombia	Female	High school	Public	C. respect for the right to health services, respect for cultural differences and the principles of equality and non-discrimination.	C. the law that scientific medicine is the only official medicine be repealed.	B. denouncing his lack of understanding of the art of bullfighting.	D. to indicate that the bull, like all beings, must die, because it establishes an analogy between a natural event and a provoked death.	A. create conditions to reproduce the characteristic features of advanced societies throughout the world.	D. mitigate the conditions of poverty, hunger and misery in all areas of the world.	C. show their resentment against Isabel.	D. turns the discussion into a personal attack.	B. the tree seemed expensive.	A. "Protect the planet by using recyclable and renewable packaging".	C. since the products are packaged in Tetra Pak, they have an unlimited shelf life.	A. quiet and calm in its behavior.	A. Bullfighting should be banned	B. an idea that is assumed to be true even if there is no evidence to prove it.	D. the opinion of others is important when making decisions.	A. A man who behaves fairly follows the norms of a social order.	C. a clarification and an opposition.	C. He who seeks justice never finds happiness.	A. A just social order benefits all members of the community where such an order prevails.	C. Mutual dislike.	B. Disprove the idea that mutual aid increases comforts and assert that it is through mastery of others that it is achieved.	D. (i) and (ii) present the same conclusion in different ways.	A. The origin of large and enduring societies is due to the distrust of the men who form them.	C. It is proper for man to avoid all kinds of domination through the trusting relationships that life in society affords him.	A. Dominance is an unfavorable inclination in that it does not increase the comforts of life.	D. choosing a bank is as important as spending time with your partner.
2020-04-23 14:48:55	3	0	3	17	Puerto Colombia - Atlántico	Female	High school	Public	A. promote adequate and equitable financing systems that channel the necessary resources to achieve better quality care with greater coverage.	B.official regulation processes on this type of practices are initiated.	B. denouncing his lack of understanding of the art of bullfighting.	D. to indicate that the bull, like all beings, must die, because it establishes an analogy between a natural event and a provoked death.	A. create conditions to reproduce the characteristic features of advanced societies throughout the world.	C. to produce more by strengthening the alliance between capital, science and technology.	C. show their resentment against Isabel.	A. emphasizes their points of view.	C. the tree didn't look its best.	B. "Carry the milk with the freshness it has in its natural container."	B. Since Tetra Pak is made from recyclable materials, it does not allow light or air to pass through.	D. capricious in the organization of schedules.	A. Bullfighting should be banned	B. an idea that is assumed to be true even if there is no evidence to prove it.	C. likes men who have money.	C. There are men who conform to a supposedly just social order and yet are unjust.	B. a clarification and a reason.	B. He who seeks justice also seeks happiness.	D. A social order can be just and yet not satisfactorily regulate the behavior of all members of the community where such an order prevails.	D. Mutual hostility.	C. Contrast the idea that mutual aid increases comforts with the idea that it is more effective to dominate others to increase comforts.	B. (ii) is a premise and (i) the conclusion.	D. The origin of great and lasting societies results from the disinterested collaboration of the men who form them.	D. Man seeks security and it is safer for him to live in community than to be exposed to being dominated by another.	C. Dominance is an inescapable inclination, as it is more efficient to achieve comfort than mutual aid	B. by choosing the services of the entity, the conditions for forming a family are ensured.
2020-04-23 14:52:21	4	0	4	16	Barranquilla	Male	High school	Public	C. respect for the right to health services, respect for cultural differences and the principles of equality and non-discrimination.	C. the law that scientific medicine is the only official medicine be repealed.	C. alabando la forma en que se tortura al animal en el ruedo.	C. to resort to a historical reference to express that, although since the beginning of bullfighting there have been detractors, they have never managed to prevent it.	A. create conditions to reproduce the characteristic features of advanced societies throughout the world.	B. treat all nations and all peoples of the planet equitably.	B. seek his father's support.	B. inquires into the interests of the other.	D. David wanted to plant the tree in the garden.	B. "Carry the milk with the freshness it has in its natural container."	B. Since Tetra Pak is made from recyclable materials, it does not allow light or air to pass through.	B. shy to interact with strangers.	B. Bullfighting festivals are torture rituals.	B. an idea that is assumed to be true even if there is no evidence to prove it.	C. likes men who have money.	B. Any man who does not conform to the norms of a just social order is unjust.	B. a clarification and a reason.	C. He who seeks justice never finds happiness.	A. A just social order benefits all members of the community where such an order prevails.	D. Mutual hostility.	B. Disprove the idea that mutual aid increases comforts and assert that it is through mastery of others that it is achieved.	A. (i) is a premise and (ii) the conclusion.	B. The origin of large and enduring societies is explained by the indifference of the men who make them up.	C. It is proper for man to avoid all kinds of domination through the trusting relationships that life in society affords him.	B. Dominance is a desirable inclination in that it favors cooperation among men.	B. by choosing the services of the entity, the conditions for forming a family are ensured.
2020-04-23 14:53:12	5	0	5	17	Barranquilla	Male	High school	Public	B. to anticipate the demographic aging of the population, changing family structures, and informal labor markets.	A. the non-conformity of those who practice official medicine is prolonged.	B. denouncing his lack of understanding of the art of bullfighting.	D. to indicate that the bull, like all beings, must die, because it establishes an analogy between a natural event and a provoked death.	A. create conditions to reproduce the characteristic features of advanced societies throughout the world.	A. raising levels of industrialization and urbanization.	C. show their resentment against Isabel.	A. emphasizes their points of view.	C. the tree didn't look its best.	A. "Protect the planet by using recyclable and renewable packaging".	D. the packages that preserve food and the environment are Tetra Paks.	B. shy to interact with strangers.	D. Tolerance is the means to overcome disagreement.	A. a conclusion reached by the author of the text after recognizing that there is a new type of consumer.	B. does not give more importance to feelings than to money.	A. A man who behaves fairly follows the norms of a social order.	B. a clarification and a reason.	B. He who seeks justice also seeks happiness.	A. A just social order benefits all members of the community where such an order prevails.	C. Mutual dislike.	A. Clarify the idea that mutual aid increases comforts with the idea that mastery of others is a better way to increase comforts.	B. (ii) is a premise and (i) the conclusion.	A. The origin of large and enduring societies is due to the distrust of the men who form them.	D. Man seeks security and it is safer for him to live in community than to be exposed to being dominated by another.	D. Dominance is an admirable inclination in that it causes the fear that leads to the creation of society.	C. Money guarantees harmony among couples
2020-04-23 14:55:57	6	0	6	15	Barranquilla	Female	High school	Public	A. promote adequate and equitable financing systems that channel the necessary resources to achieve better quality care with greater coverage.	B.official regulation processes on this type of practices are initiated.	B. denouncing his lack of understanding of the art of bullfighting.	D. to indicate that the bull, like all beings, must die, because it establishes an analogy between a natural event and a provoked death.	A. create conditions to reproduce the characteristic features of advanced societies throughout the world.	C. to produce more by strengthening the alliance between capital, science and technology.	C. show their resentment against Isabel.	A. emphasizes their points of view.	C. the tree didn't look its best.	B. "Carry the milk with the freshness it has in its natural container."	B. Since Tetra Pak is made from recyclable materials, it does not allow light or air to pass through.	D. capricious in the organization of schedules.	A. Bullfighting should be banned	B. an idea that is assumed to be true even if there is no evidence to prove it.	C. likes men who have money.	C. There are men who conform to a supposedly just social order and yet are unjust.	B. a clarification and a reason.	B. He who seeks justice also seeks happiness.	D. A social order can be just and yet not satisfactorily regulate the behavior of all members of the community where such an order prevails.	D. Mutual hostility.	C. Contrast the idea that mutual aid increases comforts with the idea that it is more effective to dominate others to increase comforts.	B. (ii) is a premise and (i) the conclusion.	D. The origin of great and lasting societies results from the disinterested collaboration of the men who form them.	D. Man seeks security and it is safer for him to live in community than to be exposed to being dominated by another.	C. Dominance is an inescapable inclination, as it is more efficient to achieve comfort than mutual aid	B. by choosing the services of the entity, the conditions for forming a family are ensured.
2020-04-23 14:58:02	7	0	7	15	Barranquilla/Atlántico	Male	High school	Public	A. promote adequate and equitable financing systems that channel the necessary resources to achieve better quality care with greater coverage.	B.official regulation processes on this type of practices are initiated.	A. citing the opinion of a recognized source such as David Silveti.	D. to indicate that the bull, like all beings, must die, because it establishes an analogy between a natural event and a provoked death.	C. to usher in a new era in the understanding and management of the affairs of the most economically advanced countries.
2020-04-23 14:58:20	8	0	8	15	Barranquilla/Atlántico	Male	High school	Public	A. promote adequate and equitable financing systems that channel the necessary resources to achieve better quality care with greater coverage.	B.official regulation processes on this type of practices are initiated.	A. citing the opinion of a recognized source such as David Silveti.	D. to indicate that the bull, like all beings, must die, because it establishes an analogy between a natural event and a provoked death.	C. iniciar una nueva era en la comprensión y manejo de los asuntos de los países económicamente más avanzados.
2020-04-23 14:58:39	9	0	9	16	Pivijay-Magdalena	Male	High school	Public	D. create an information system, with a human rights approach, to evaluate progress in health.	B.official regulation processes on this type of practices are initiated.	A. citing the opinion of a recognized source such as David Silveti.	D. to indicate that the bull, like all beings, must die, because it establishes an analogy between a natural event and a provoked death.	B. adopt, in the first world, the American dream of peace and abundance, education and modern cultural values.	A. raising levels of industrialization and urbanization.	C. show their resentment against Isabel.	A. emphasizes their points of view.	C. the tree didn't look its best.	B. "Carry the milk with the freshness it has in its natural container."	C. since the products are packaged in Tetra Pak, they have an unlimited shelf life.	C. organized to manage their time and the time of others.	C. Animal husbandry is a hypocritical action.	D. an argument based on the concept of information society assumed in the text.	B. does not give more importance to feelings than to money.	C. There are men who conform to a supposedly just social order and yet are unjust.	D. an opposition and a conclusion.	B. He who seeks justice also seeks happiness.	D. A social order can be just and yet not satisfactorily regulate the behavior of all members of the community where such an order prevails.	A. Mutual Disagreement.	D.Challenging the idea that mutual aid increases comfort by asserting that dominance can actually increase comfort.	C. (i) and (ii) are premises of the same argument.	A. The origin of large and enduring societies is due to the distrust of the men who form them.	C. It is proper for man to avoid all kinds of domination through the trusting relationships that life in society affords him.	B. Dominance is a desirable inclination in that it favors cooperation among men.	D. choosing a bank is as important as spending time with your partner.
2020-04-23 14:58:42	10	0	10	15	Barranquilla/Atlántico	Male	High school	Public	A. promote adequate and equitable financing systems that channel the necessary resources to achieve better quality care with greater coverage.	B.official regulation processes on this type of practices are initiated.	A. citing the opinion of a recognized source such as David Silveti.	D. to indicate that the bull, like all beings, must die, because it establishes an analogy between a natural event and a provoked death.	C. to usher in a new era in the understanding and management of the affairs of the most economically advanced countries.
2020-04-23 14:58:46	11	0	11	15	Barranquilla/Atlántico	Male	High school	Public	A. promote adequate and equitable financing systems that channel the necessary resources to achieve better quality care with greater coverage.	B.official regulation processes on this type of practices are initiated.	A. citing the opinion of a recognized source such as David Silveti.	D. to indicate that the bull, like all beings, must die, because it establishes an analogy between a natural event and a provoked death.	C. to usher in a new era in the understanding and management of the affairs of the most economically advanced countries.
2020-04-23 14:58:49	12	0	12	17	malambo	Dont say	High school	Private	A. promote adequate and equitable financing systems that channel the necessary resources to achieve better quality care with greater coverage.	B.official regulation processes on this type of practices are initiated.	B. denouncing his lack of understanding of the art of bullfighting.	D. to indicate that the bull, like all beings, must die, because it establishes an analogy between a natural event and a provoked death.	A. create conditions to reproduce the characteristic features of advanced societies throughout the world.	A. raising levels of industrialization and urbanization.	B. seek his father's support.	B. inquires into the interests of the other.	A. David bought a tree.	B. "Carry the milk with the freshness it has in its natural container."	C. since the products are packaged in Tetra Pak, they have an unlimited shelf life.	D. capricious in the organization of schedules.	A. Bullfighting should be banned	D. an argument based on the concept of information society assumed in the text.	A.makes decisions within the norms of a community.	A. A man who behaves fairly follows the norms of a social order.	D. an opposition and a conclusion.	B. He who seeks justice also seeks happiness.	D. A social order can be just and yet not satisfactorily regulate the behavior of all members of the community where such an order prevails.	A. Mutual Disagreement.	B. Disprove the idea that mutual aid increases comforts and assert that it is through mastery of others that it is achieved.	A. (i) is a premise and (ii) the conclusion.	B. The origin of large and enduring societies is explained by the indifference of the men who make them up.	D. Man seeks security and it is safer for him to live in community than to be exposed to being dominated by another.	C. Dominance is an inescapable inclination, as it is more efficient to achieve comfort than mutual aid	C. Money guarantees harmony among couples
2020-04-23 15:03:34	13	0	13	14	Atlántico /Barranquilla	Female	High school	Public	A. promote adequate and equitable financing systems that channel the necessary resources to achieve better quality care with greater coverage.	B.official regulation processes on this type of practices are initiated.	A. citing the opinion of a recognized source such as David Silveti.	A. to say that it is an art, because for other people bullfighting may have absolutely nothing artistic.	C. to usher in a new era in the understanding and management of the affairs of the most economically advanced countries.	D. mitigate the conditions of poverty, hunger and misery in all areas of the world.	C. show their resentment against Isabel.	A. emphasizes their points of view.	C. the tree didn't look its best.	A. "Protect the planet by using recyclable and renewable packaging".	C. since the products are packaged in Tetra Pak, they have an unlimited shelf life.	C. organized to manage their time and the time of others.	A. Bullfighting should be banned	A. a conclusion reached by the author of the text after recognizing that there is a new type of consumer.	C. likes men who have money.	C. There are men who conform to a supposedly just social order and yet are unjust.	B. a clarification and a reason.	B. He who seeks justice also seeks happiness.	D. A social order can be just and yet not satisfactorily regulate the behavior of all members of the community where such an order prevails.	D. Mutual hostility.	C. Contrast the idea that mutual aid increases comforts with the idea that it is more effective to dominate others to increase comforts.	B. (ii) is a premise and (i) the conclusion.	A. The origin of large and enduring societies is due to the distrust of the men who form them.	D. Man seeks security and it is safer for him to live in community than to be exposed to being dominated by another.		B. by choosing the services of the entity, the conditions for forming a family are ensured.
2020-04-23 15:03:44	14	0	14	15	Barranquilla	Female	High school	Public	A. promote adequate and equitable financing systems that channel the necessary resources to achieve better quality care with greater coverage.	B.official regulation processes on this type of practices are initiated.	A. citing the opinion of a recognized source such as David Silveti.	A. to say that it is an art, because for other people bullfighting may have absolutely nothing artistic.	C. to usher in a new era in the understanding and management of the affairs of the most economically advanced countries.	A. raising levels of industrialization and urbanization.	C. show their resentment against Isabel.	A. emphasizes their points of view.	C. the tree didn't look its best.	D. "Protect yourself from light and air by using recycled raw materials".	B. Since Tetra Pak is made from recyclable materials, it does not allow light or air to pass through.	C. organized to manage their time and the time of others.	A. Bullfighting should be banned	B. an idea that is assumed to be true even if there is no evidence to prove it.	B. does not give more importance to feelings than to money.	A. A man who behaves fairly follows the norms of a social order.	D. an opposition and a conclusion.	B. He who seeks justice also seeks happiness.	C. Just social orders provide happiness for all members of the community where such orders rule.	C. Mutual dislike.	A. Clarify the idea that mutual aid increases comforts with the idea that mastery of others is a better way to increase comforts.	C. (i) and (ii) are premises of the same argument.	C. The origin of great and lasting societies is found in the reciprocal obedience of the men who form them.	B. To expand his capacity for mastery, man finds it more effective to live in society.	A. Dominance is an unfavorable inclination in that it does not increase the comforts of life.	A. a contract entails mutual responsibilities.
2020-04-23 15:05:54	15	0	15	17	Barranquilla Atlántico	Male	High school	Public	A. promote adequate and equitable financing systems that channel the necessary resources to achieve better quality care with greater coverage.	C. the law that scientific medicine is the only official medicine be repealed.	C. praising the way the animal is tortured in the ring.	A. to say that it is an art, because for other people bullfighting may have absolutely nothing artistic.	A. create conditions to reproduce the characteristic features of advanced societies throughout the world.	B. treat all nations and all peoples of the planet equitably.	B. seek his father's support.	A. emphasizes their points of view.	D. David wanted to plant the tree in the garden.	B. "Carry the milk with the freshness it has in its natural container."	A. food will not stay fresh if Tetra Pak packages are not used.	C. organized to manage their time and the time of others.	A. Bullfighting should be banned	A. a conclusion reached by the author of the text after recognizing that there is a new type of consumer.	B. does not give more importance to feelings than to money.	C. There are men who conform to a supposedly just social order and yet are unjust.	D. an opposition and a conclusion.	B. He who seeks justice also seeks happiness.	B. A social order cannot be just and not satisfactorily regulate the behavior of all the members of the community where such order rules.	A. Mutual Disagreement.	A. Clarify the idea that mutual aid increases comforts with the idea that mastery of others is a better way to increase comforts.	C. (i) and (ii) are premises of the same argument.	B. The origin of large and enduring societies is explained by the indifference of the men who make them up.	B. To expand his capacity for mastery, man finds it more effective to live in society.	A. Dominance is an unfavorable inclination in that it does not increase the comforts of life.	A. a contract entails mutual responsibilities.
2020-04-23 15:12:32	16	0	16	15	Barranquilla	Female	High school	Public	A. promote adequate and equitable financing systems that channel the necessary resources to achieve better quality care with greater coverage.	B.official regulation processes on this type of practices are initiated.	B. denouncing his lack of understanding of the art of bullfighting.	B. citing David Silveti, since he is a renowned bullfighter who evidently has the same opinion as the author regarding bullfighting.	B. adopt, in the first world, the American dream of peace and abundance, education and modern cultural values.	A. raising levels of industrialization and urbanization.	B. seek his father's support.	A. emphasizes their points of view.	C. the tree didn't look its best.	B. "Carry the milk with the freshness it has in its natural container."	B. Since Tetra Pak is made from recyclable materials, it does not allow light or air to pass through.	A. quiet and calm in its behavior.	A. Bullfighting should be banned	B. an idea that is assumed to be true even if there is no evidence to prove it.	B. does not give more importance to feelings than to money.	B. Any man who does not conform to the norms of a just social order is unjust.	D. an opposition and a conclusion.	B. He who seeks justice also seeks happiness.	C. Just social orders provide happiness for all members of the community where such orders rule.	B. Mutual negligence	A. Clarify the idea that mutual aid increases comforts with the idea that mastery of others is a better way to increase comforts.	D. (i) and (ii) present the same conclusion in different ways.	C. The origin of great and lasting societies is found in the reciprocal obedience of the men who form them.	B. To expand his capacity for mastery, man finds it more effective to live in society.	D. Dominance is an admirable inclination in that it causes the fear that leads to the creation of society.	A. a contract entails mutual responsibilities.
2020-04-23 15:12:51	17	0	17	15	Barranquilla/Atlantico/Colombia	Female	High school	Public	A. promote adequate and equitable financing systems that channel the necessary resources to achieve better quality care with greater coverage.	B.official regulation processes on this type of practices are initiated.	B. denouncing his lack of understanding of the art of bullfighting.	D. to indicate that the bull, like all beings, must die, because it establishes an analogy between a natural event and a provoked death.	A. create conditions to reproduce the characteristic features of advanced societies throughout the world.	C. to produce more by strengthening the alliance between capital, science and technology.	C. show their resentment against Isabel.	C. is focused on the search for an agreement.	C. the tree didn't look its best.	A. "Protect the planet by using recyclable and renewable packaging".	B. Since Tetra Pak is made from recyclable materials, it does not allow light or air to pass through.	D. capricious in the organization of schedules.	B. Bullfighting festivals are torture rituals.	D. an argument based on the concept of information society assumed in the text.	B. does not give more importance to feelings than to money.	C. There are men who conform to a supposedly just social order and yet are unjust.	B. a clarification and a reason.	B. He who seeks justice also seeks happiness.	D. A social order can be just and yet not satisfactorily regulate the behavior of all members of the community where such an order prevails.	D. Mutual hostility.	D.Challenging the idea that mutual aid increases comfort by asserting that dominance can actually increase comfort.	A. (i) is a premise and (ii) the conclusion.	B. The origin of large and enduring societies is explained by the indifference of the men who make them up.	D. Man seeks security and it is safer for him to live in community than to be exposed to being dominated by another.	D. Dominance is an admirable inclination in that it causes the fear that leads to the creation of society.	A. a contract entails mutual responsibilities.
2020-04-23 15:15:34	18	0	18	15	Atlántico Barranquilla	Female	High school	Public	A. promote adequate and equitable financing systems that channel the necessary resources to achieve better quality care with greater coverage.	B.official regulation processes on this type of practices are initiated.	A. citing the opinion of a recognized source such as David Silveti.	D. to indicate that the bull, like all beings, must die, because it establishes an analogy between a natural event and a provoked death.	C. to usher in a new era in the understanding and management of the affairs of the most economically advanced countries.	B. treat all nations and all peoples of the planet equitably.	D. show Isabel that he is almost an adult.	D. convierte la discusión en un ataque personal.	C. the tree didn't look its best.	C. "Keep your food in optimal conditions for longer".	B. Since Tetra Pak is made from recyclable materials, it does not allow light or air to pass through.	A. quiet and calm in its behavior.	B. Bullfighting festivals are torture rituals.	A. a conclusion reached by the author of the text after recognizing that there is a new type of consumer.	B. does not give more importance to feelings than to money.	A. A man who behaves fairly follows the norms of a social order.	B. a clarification and a reason.	B. He who seeks justice also seeks happiness.	C. Just social orders provide happiness for all members of the community where such orders rule.	B. Mutual negligence	C. Contrast the idea that mutual aid increases comforts with the idea that it is more effective to dominate others to increase comforts.	A. (i) is a premise and (ii) the conclusion.	D. The origin of great and lasting societies results from the disinterested collaboration of the men who form them.	A. It is natural for man to associate with others in order to exercise his dominion with security.	B. Dominance is a desirable inclination in that it favors cooperation among men.	B. by choosing the services of the entity, the conditions for forming a family are ensured.
2020-04-23 15:16:08	19	0	19	13	Pto col	Male	High school	Public	A. promote adequate and equitable financing systems that channel the necessary resources to achieve better quality care with greater coverage.	A. the non-conformity of those who practice official medicine is prolonged.	B. denouncing his lack of understanding of the art of bullfighting.	C. to resort to a historical reference to express that, although since the beginning of bullfighting there have been detractors, they have never managed to prevent it.	B. adopt, in the first world, the American dream of peace and abundance, education and modern cultural values.	D. mitigate the conditions of poverty, hunger and misery in all areas of the world.	D. show Isabel that he is almost an adult.	B. inquires into the interests of the other.	D. David wanted to plant the tree in the garden.	B. "Carry the milk with the freshness it has in its natural container."	A. food will not stay fresh if Tetra Pak packages are not used.	B. shy to interact with strangers.	C. Animal husbandry is a hypocritical action.	A. a conclusion reached by the author of the text after recognizing that there is a new type of consumer.	C. likes men who have money.	B. Any man who does not conform to the norms of a just social order is unjust.	C. a clarification and an opposition.	D. He who seeks justice always finds happiness.	D. A social order can be just and yet not satisfactorily regulate the behavior of all members of the community where such an order prevails.	D. Mutua hostilidad.	D.Challenging the idea that mutual aid increases comfort by asserting that dominance can actually increase comfort.	D. (i) and (ii) present the same conclusion in different ways.	B. The origin of large and enduring societies is explained by the indifference of the men who make them up.	B. To expand his capacity for mastery, man finds it more effective to live in society.	C. Dominance is an inescapable inclination, as it is more efficient to achieve comfort than mutual aid	C. Money guarantees harmony among couples
2020-04-23 15:16:28	20	0	20	15	Puerto Colombia Atlántico	Female	High school	Public	A. promote adequate and equitable financing systems that channel the necessary resources to achieve better quality care with greater coverage.	B.official regulation processes on this type of practices are initiated.	B. denouncing his lack of understanding of the art of bullfighting.	B. citing David Silveti, since he is a renowned bullfighter who evidently has the same opinion as the author regarding bullfighting.	B. adopt, in the first world, the American dream of peace and abundance, education and modern cultural values.	A. raising levels of industrialization and urbanization.	C. show their resentment against Isabel.	A. emphasizes their points of view.	D. David wanted to plant the tree in the garden.	B. "Carry the milk with the freshness it has in its natural container."	A. food will not stay fresh if Tetra Pak packages are not used.	A. quiet and calm in its behavior.	A. Bullfighting should be banned	D. an argument based on the concept of information society assumed in the text.	B. does not give more importance to feelings than to money.	C. There are men who conform to a supposedly just social order and yet are unjust.	B. a clarification and a reason.	D. He who seeks justice always finds happiness.	D. A social order can be just and yet not satisfactorily regulate the behavior of all members of the community where such an order prevails.	B. Mutual negligence	C. Contrast the idea that mutual aid increases comforts with the idea that it is more effective to dominate others to increase comforts.	D. (i) and (ii) present the same conclusion in different ways.	C. The origin of great and lasting societies is found in the reciprocal obedience of the men who form them.	B. To expand his capacity for mastery, man finds it more effective to live in society.	D. Dominance is an admirable inclination in that it causes the fear that leads to the creation of society.	B. by choosing the services of the entity, the conditions for forming a family are ensured.
2020-04-23 15:20:18	21	0	21	14	Barranquilla	Male	High school	Public	A. promote adequate and equitable financing systems that channel the necessary resources to achieve better quality care with greater coverage.	B.official regulation processes on this type of practices are initiated.	B. denouncing his lack of understanding of the art of bullfighting.	D. to indicate that the bull, like all beings, must die, because it establishes an analogy between a natural event and a provoked death.	A. create conditions to reproduce the characteristic features of advanced societies throughout the world.	A. raising levels of industrialization and urbanization.	C. show their resentment against Isabel.	A. emphasizes their points of view.	C. the tree didn't look its best.	A. "Protect the planet by using recyclable and renewable packaging".	A. food will not stay fresh if Tetra Pak packages are not used.	C. organized to manage their time and the time of others.	D. Tolerance is the means to overcome disagreement.	A. a conclusion reached by the author of the text after recognizing that there is a new type of consumer.	B. does not give more importance to feelings than to money.	B. Any man who does not conform to the norms of a just social order is unjust.	D. an opposition and a conclusion.	B. He who seeks justice also seeks happiness.	C. Just social orders provide happiness for all members of the community where such orders rule.	C. Mutual dislike.	C. Contrast the idea that mutual aid increases comforts with the idea that it is more effective to dominate others to increase comforts.	C. (i) and (ii) are premises of the same argument.	B. The origin of large and enduring societies is explained by the indifference of the men who make them up.	B. To expand his capacity for mastery, man finds it more effective to live in society.	C. Dominance is an inescapable inclination, as it is more efficient to achieve comfort than mutual aid	A. a contract entails mutual responsibilities.
2020-04-23 15:20:19	22	0	22	15	Barranquilla	Male	High school	Public	A. promote adequate and equitable financing systems that channel the necessary resources to achieve better quality care with greater coverage.	B.official regulation processes on this type of practices are initiated.	B. denouncing his lack of understanding of the art of bullfighting.	D. to indicate that the bull, like all beings, must die, because it establishes an analogy between a natural event and a provoked death.	A. create conditions to reproduce the characteristic features of advanced societies throughout the world.	A. raising levels of industrialization and urbanization.	C. show their resentment against Isabel.	A. emphasizes their points of view.	C. the tree didn't look its best.	A. "Protect the planet by using recyclable and renewable packaging".	A. food will not stay fresh if Tetra Pak packages are not used.	C. organized to manage their time and the time of others.	D. Tolerance is the means to overcome disagreement.	A. a conclusion reached by the author of the text after recognizing that there is a new type of consumer.	B. does not give more importance to feelings than to money.	B. Any man who does not conform to the norms of a just social order is unjust.	D. an opposition and a conclusion.	B. He who seeks justice also seeks happiness.	C. Just social orders provide happiness for all members of the community where such orders rule.	C. Mutual dislike.	C. Contrast the idea that mutual aid increases comforts with the idea that it is more effective to dominate others to increase comforts.	C. (i) and (ii) are premises of the same argument.	B. The origin of large and enduring societies is explained by the indifference of the men who make them up.	B. To expand his capacity for mastery, man finds it more effective to live in society.	C. Dominance is an inescapable inclination, as it is more efficient to achieve comfort than mutual aid	A. a contract entails mutual responsibilities.
2020-04-23 15:20:55	23	0	23	16	Barranquilla	Female	High school	Public	A. promote adequate and equitable financing systems that channel the necessary resources to achieve better quality care with greater coverage.	B.official regulation processes on this type of practices are initiated.	B. denouncing his lack of understanding of the art of bullfighting.	D. to indicate that the bull, like all beings, must die, because it establishes an analogy between a natural event and a provoked death.	A. create conditions to reproduce the characteristic features of advanced societies throughout the world.	C. to produce more by strengthening the alliance between capital, science and technology.	C. show their resentment against Isabel.	A. emphasizes their points of view.	C. the tree didn't look its best.	B. "Carry the milk with the freshness it has in its natural container."	B. Since Tetra Pak is made from recyclable materials, it does not allow light or air to pass through.	D. capricious in the organization of schedules.	A. Bullfighting should be banned	B. an idea that is assumed to be true even if there is no evidence to prove it.	C. likes men who have money.	C. There are men who conform to a supposedly just social order and yet are unjust.	B. a clarification and a reason.	B. He who seeks justice also seeks happiness.	D. A social order can be just and yet not satisfactorily regulate the behavior of all members of the community where such an order prevails.	D. Mutual hostility.	C. Contrast the idea that mutual aid increases comforts with the idea that it is more effective to dominate others to increase comforts.	B. (ii) is a premise and (i) the conclusion.	D. The origin of great and lasting societies results from the disinterested collaboration of the men who form them.	D. Man seeks security and it is safer for him to live in community than to be exposed to being dominated by another.	C. Dominance is an inescapable inclination, as it is more efficient to achieve comfort than mutual aid	B. by choosing the services of the entity, the conditions for forming a family are ensured.
2020-04-23 15:21:05	24	0	24	15	Barranquilla, Atlántico.	Female	High school	Private	A. promote adequate and equitable financing systems that channel the necessary resources to achieve better quality care with greater coverage.	B.official regulation processes on this type of practices are initiated.	B. denouncing his lack of understanding of the art of bullfighting.	D. to indicate that the bull, like all beings, must die, because it establishes an analogy between a natural event and a provoked death.	C. to usher in a new era in the understanding and management of the affairs of the most economically advanced countries.	A. raising levels of industrialization and urbanization.	C. show their resentment against Isabel.	A. emphasizes their points of view.	C. the tree didn't look its best.	A. "Protect the planet by using recyclable and renewable packaging".	C. since the products are packaged in Tetra Pak, they have an unlimited shelf life.	A. quiet and calm in its behavior.	D. Tolerance is the means to overcome disagreement.	D. an argument based on the concept of information society assumed in the text.	C. likes men who have money.	D. There are no men who conform to a supposedly just social order and yet are unjust.	A. una oposición y una salvedad.	B. He who seeks justice also seeks happiness.	A. A just social order benefits all members of the community where such an order prevails.	A. Mutual Disagreement.	B. Disprove the idea that mutual aid increases comforts and assert that it is through mastery of others that it is achieved.	A. (i) is a premise and (ii) the conclusion.	D. The origin of great and lasting societies results from the disinterested collaboration of the men who form them.	D. Man seeks security and it is safer for him to live in community than to be exposed to being dominated by another.	B. Dominance is a desirable inclination in that it favors cooperation among men.	B. by choosing the services of the entity, the conditions for forming a family are ensured.
2020-04-23 15:21:22	25	0	25	15	Venezuela	Female	High school		C. respect for the right to health services, respect for cultural differences and the principles of equality and non-discrimination.	A. the non-conformity of those who practice official medicine is prolonged.	B. denouncing his lack of understanding of the art of bullfighting.	A. to say that it is an art, because for other people bullfighting may have absolutely nothing artistic.	C. to usher in a new era in the understanding and management of the affairs of the most economically advanced countries.	B. treat all nations and all peoples of the planet equitably.	D. show Isabel that he is almost an adult.	C. se concentra en la búsqueda de un acuerdo.	A. David bought a tree.	B. "Carry the milk with the freshness it has in its natural container."	B. Since Tetra Pak is made from recyclable materials, it does not allow light or air to pass through.	B. shy to interact with strangers.	A. Bullfighting should be banned	B. an idea that is assumed to be true even if there is no evidence to prove it.	D. the opinion of others is important when making decisions.	C. There are men who conform to a supposedly just social order and yet are unjust.	B. a clarification and a reason.	A. He who seeks justice does not find happiness.	B. A social order cannot be just and not satisfactorily regulate the behavior of all the members of the community where such order rules.	C. Mutual dislike.	D.Challenging the idea that mutual aid increases comfort by asserting that dominance can actually increase comfort.	C. (i) and (ii) are premises of the same argument.	B. The origin of large and enduring societies is explained by the indifference of the men who make them up.	A. It is natural for man to associate with others in order to exercise his dominion with security.	D. Dominance is an admirable inclination in that it causes the fear that leads to the creation of society.	C. Money guarantees harmony among couples
2020-04-23 15:21:53	26	0	26	15	Barranca Bermeja/ Santander	Female	High school	Public	D. create an information system, with a human rights approach, to evaluate progress in health.	A. the non-conformity of those who practice official medicine is prolonged.	A. citing the opinion of a recognized source such as David Silveti.	D. to indicate that the bull, like all beings, must die, because it establishes an analogy between a natural event and a provoked death.	A. create conditions to reproduce the characteristic features of advanced societies throughout the world.	A. raising levels of industrialization and urbanization.	C. show their resentment against Isabel.	A. emphasizes their points of view.	C. the tree didn't look its best.	B. "Carry the milk with the freshness it has in its natural container."	B. Since Tetra Pak is made from recyclable materials, it does not allow light or air to pass through.	C. organized to manage their time and the time of others.	D. Tolerance is the means to overcome disagreement.	D. an argument based on the concept of information society assumed in the text.	B. does not give more importance to feelings than to money.	D. There are no men who conform to a supposedly just social order and yet are unjust.	B. a clarification and a reason.	B. He who seeks justice also seeks happiness.	A. A just social order benefits all members of the community where such an order prevails.	B. Mutual negligence	A. Clarify the idea that mutual aid increases comforts with the idea that mastery of others is a better way to increase comforts.	B. (ii) is a premise and (i) the conclusion.	B. The origin of large and enduring societies is explained by the indifference of the men who make them up.	D. Man seeks security and it is safer for him to live in community than to be exposed to being dominated by another.	C. Dominance is an inescapable inclination, as it is more efficient to achieve comfort than mutual aid	B. by choosing the services of the entity, the conditions for forming a family are ensured.
2020-04-23 15:21:59	27	0	27	15	Barranquilla	Female	High school	Public	A. promote adequate and equitable financing systems that channel the necessary resources to achieve better quality care with greater coverage.	C. the law that scientific medicine is the only official medicine be repealed.	A. citing the opinion of a recognized source such as David Silveti.	D. to indicate that the bull, like all beings, must die, because it establishes an analogy between a natural event and a provoked death.	C. to usher in a new era in the understanding and management of the affairs of the most economically advanced countries.	B. treat all nations and all peoples of the planet equitably.	C. show their resentment against Isabel.	A. emphasizes their points of view.	C. the tree didn't look its best.	A. "Protect the planet by using recyclable and renewable packaging".	D. the packages that preserve food and the environment are Tetra Paks.	B. shy to interact with strangers.	B. Bullfighting festivals are torture rituals.	D. an argument based on the concept of information society assumed in the text.	B. does not give more importance to feelings than to money.	C. There are men who conform to a supposedly just social order and yet are unjust.	D. an opposition and a conclusion.	B. He who seeks justice also seeks happiness.	D. A social order can be just and yet not satisfactorily regulate the behavior of all members of the community where such an order prevails.	C. Mutual dislike.	B. Disprove the idea that mutual aid increases comforts and assert that it is through mastery of others that it is achieved.	D. (i) and (ii) present the same conclusion in different ways.	A. The origin of large and enduring societies is due to the distrust of the men who form them.	B. To expand his capacity for mastery, man finds it more effective to live in society.	B. Dominance is a desirable inclination in that it favors cooperation among men.	B. by choosing the services of the entity, the conditions for forming a family are ensured.
2020-04-23 15:22:36	28	0	28	14	Barranquilla, Atlántico, Colombia	Female	High school	Public	A. promote adequate and equitable financing systems that channel the necessary resources to achieve better quality care with greater coverage.	B.official regulation processes on this type of practices are initiated.	B. denouncing his lack of understanding of the art of bullfighting.	D. to indicate that the bull, like all beings, must die, because it establishes an analogy between a natural event and a provoked death.	A. create conditions to reproduce the characteristic features of advanced societies throughout the world.	C. to produce more by strengthening the alliance between capital, science and technology.	C. show their resentment against Isabel.	A. emphasizes their points of view.	C. the tree didn't look its best.	B. "Carry the milk with the freshness it has in its natural container."	B. Since Tetra Pak is made from recyclable materials, it does not allow light or air to pass through.	D. capricious in the organization of schedules.	A. Bullfighting should be banned	D. an argument based on the concept of information society assumed in the text.	B. does not give more importance to feelings than to money.	C. There are men who conform to a supposedly just social order and yet are unjust.	B. a clarification and a reason.	B. He who seeks justice also seeks happiness.	D. A social order can be just and yet not satisfactorily regulate the behavior of all members of the community where such an order prevails.	D. Mutual hostility.	C. Contrast the idea that mutual aid increases comforts with the idea that it is more effective to dominate others to increase comforts.	B. (ii) is a premise and (i) the conclusion.	A. The origin of large and enduring societies is due to the distrust of the men who form them.	A. It is natural for man to associate with others in order to exercise his dominion with security.	A. Dominance is an unfavorable inclination in that it does not increase the comforts of life.	B. by choosing the services of the entity, the conditions for forming a family are ensured.
2020-04-23 15:29:06	29	0	29	16	Carmen de Bolivar	Female	High school	Public	A. promote adequate and equitable financing systems that channel the necessary resources to achieve better quality care with greater coverage.	D. the gap between chemical medicine and botanical medicine is widening.	D. pointing out the natural character of the bull's death.	A. to say that it is an art, because for other people bullfighting may have absolutely nothing artistic.	B. adopt, in the first world, the American dream of peace and abundance, education and modern cultural values.	C. to produce more by strengthening the alliance between capital, science and technology.	C. show their resentment against Isabel.	A. emphasizes their points of view.	C. the tree didn't look its best.	B. "Carry the milk with the freshness it has in its natural container."	C. since the products are packaged in Tetra Pak, they have an unlimited shelf life.	C. organized to manage their time and the time of others.	D. Tolerance is the means to overcome disagreement.	D. an argument based on the concept of information society assumed in the text.	C. likes men who have money.	B. Any man who does not conform to the norms of a just social order is unjust.	D. an opposition and a conclusion.	B. He who seeks justice also seeks happiness.	C. Just social orders provide happiness for all members of the community where such orders rule.	B. Mutual negligence	A. Clarify the idea that mutual aid increases comforts with the idea that mastery of others is a better way to increase comforts.	A. (i) is a premise and (ii) the conclusion.	A. The origin of large and enduring societies is due to the distrust of the men who form them.	B. To expand his capacity for mastery, man finds it more effective to live in society.	C. Dominance is an inescapable inclination, as it is more efficient to achieve comfort than mutual aid	B. by choosing the services of the entity, the conditions for forming a family are ensured.
2020-04-23 15:33:07	30	0	30	16	Puerto Colombia	Male	High school	Public	A. promote adequate and equitable financing systems that channel the necessary resources to achieve better quality care with greater coverage.	B.official regulation processes on this type of practices are initiated.	B. denouncing his lack of understanding of the art of bullfighting.	D. to indicate that the bull, like all beings, must die, because it establishes an analogy between a natural event and a provoked death.	A. create conditions to reproduce the characteristic features of advanced societies throughout the world.	C. to produce more by strengthening the alliance between capital, science and technology.	B. seek his father's support.	B. inquires into the interests of the other.	D. David wanted to plant the tree in the garden.	A. "Protect the planet by using recyclable and renewable packaging".	C. since the products are packaged in Tetra Pak, they have an unlimited shelf life.	D. capricious in the organization of schedules.	D. Tolerance is the means to overcome disagreement.	B. an idea that is assumed to be true even if there is no evidence to prove it.	C. likes men who have money.	C. There are men who conform to a supposedly just social order and yet are unjust.	B. a clarification and a reason.	B. He who seeks justice also seeks happiness.	D. A social order can be just and yet not satisfactorily regulate the behavior of all members of the community where such an order prevails.	D. Mutual hostility.	A. Clarify the idea that mutual aid increases comforts with the idea that mastery of others is a better way to increase comforts.	B. (ii) is a premise and (i) the conclusion.	D. The origin of great and lasting societies results from the disinterested collaboration of the men who form them.	D. Man seeks security and it is safer for him to live in community than to be exposed to being dominated by another.	C. Dominance is an inescapable inclination, as it is more efficient to achieve comfort than mutual aid	B. by choosing the services of the entity, the conditions for forming a family are ensured.
2020-04-23 15:33:50	31	0	31	17	Puerto Colombia	Female	High school	Public	D. create an information system, with a human rights approach, to evaluate progress in health.	A. the non-conformity of those who practice official medicine is prolonged.	B. denouncing his lack of understanding of the art of bullfighting.	B. citing David Silveti, since he is a renowned bullfighter who evidently has the same opinion as the author regarding bullfighting.	D. generate high levels of industrialization and urbanization, technifying agriculture in developed countries	A. raising levels of industrialization and urbanization.	C. show their resentment against Isabel.	A. emphasizes their points of view.	C. the tree didn't look its best.	B. "Carry the milk with the freshness it has in its natural container."	D. the packages that preserve food and the environment are Tetra Paks.	C. organized to manage their time and the time of others.	D. Tolerance is the means to overcome disagreement.	C. an inference that results from relating the ideas in the text to the image of the consumer of light culture.	B. does not give more importance to feelings than to money.	B. Any man who does not conform to the norms of a just social order is unjust.	B. a clarification and a reason.	B. He who seeks justice also seeks happiness.	D. A social order can be just and yet not satisfactorily regulate the behavior of all members of the community where such an order prevails.	B. Mutual negligence	C. Contrast the idea that mutual aid increases comforts with the idea that it is more effective to dominate others to increase comforts.	D. (i) and (ii) present the same conclusion in different ways.	C. The origin of great and lasting societies is found in the reciprocal obedience of the men who form them.	B. To expand his capacity for mastery, man finds it more effective to live in society.	D. Dominance is an admirable inclination in that it causes the fear that leads to the creation of society.	A. a contract entails mutual responsibilities.
2020-04-23 15:36:10	32	0	32	15	Barranquilla/Atlántico	Male	High school	Public	A. promote adequate and equitable financing systems that channel the necessary resources to achieve better quality care with greater coverage.	B.official regulation processes on this type of practices are initiated.	A. citing the opinion of a recognized source such as David Silveti.	D. to indicate that the bull, like all beings, must die, because it establishes an analogy between a natural event and a provoked death.	A. create conditions to reproduce the characteristic features of advanced societies throughout the world.	D. mitigate the conditions of poverty, hunger and misery in all areas of the world.	D. show Isabel that he is almost an adult.	B. inquires into the interests of the other.	C. the tree didn't look its best.	A. "Protect the planet by using recyclable and renewable packaging".	B. Since Tetra Pak is made from recyclable materials, it does not allow light or air to pass through.	D. capricious in the organization of schedules.	A. Bullfighting should be banned	B. an idea that is assumed to be true even if there is no evidence to prove it.	C. likes men who have money.	D. There are no men who conform to a supposedly just social order and yet are unjust.	A. una oposición y una salvedad.	B. He who seeks justice also seeks happiness.	C. Just social orders provide happiness for all members of the community where such orders rule.	D. Mutual hostility.	A. Clarify the idea that mutual aid increases comforts with the idea that mastery of others is a better way to increase comforts.	B. (ii) is a premise and (i) the conclusion.	C. The origin of great and lasting societies is found in the reciprocal obedience of the men who form them.	D. Man seeks security and it is safer for him to live in community than to be exposed to being dominated by another.	A. Dominance is an unfavorable inclination in that it does not increase the comforts of life.	B. by choosing the services of the entity, the conditions for forming a family are ensured.
2020-04-23 15:42:08	33	0	33	16	Puerto colombia	Male	High school	Public	A. promote adequate and equitable financing systems that channel the necessary resources to achieve better quality care with greater coverage.	D. the gap between chemical medicine and botanical medicine is widening.	A. citing the opinion of a recognized source such as David Silveti.	C. to resort to a historical reference to express that, although since the beginning of bullfighting there have been detractors, they have never managed to prevent it.	A. create conditions to reproduce the characteristic features of advanced societies throughout the world.	D. mitigate the conditions of poverty, hunger and misery in all areas of the world.	C. show their resentment against Isabel.	B. inquires into the interests of the other.	C. the tree didn't look its best.	B. "Carry the milk with the freshness it has in its natural container."	B. Since Tetra Pak is made from recyclable materials, it does not allow light or air to pass through.	D. capricious in the organization of schedules.	C. Animal husbandry is a hypocritical action.	B. an idea that is assumed to be true even if there is no evidence to prove it.	A.makes decisions within the norms of a community.	C. There are men who conform to a supposedly just social order and yet are unjust.	A. una oposición y una salvedad.	D. He who seeks justice always finds happiness.	C. Just social orders provide happiness for all members of the community where such orders rule.	A. Mutual Disagreement.	B. Disprove the idea that mutual aid increases comforts and assert that it is through mastery of others that it is achieved.	C. (i) and (ii) are premises of the same argument.	A. The origin of large and enduring societies is due to the distrust of the men who form them.	B. To expand his capacity for mastery, man finds it more effective to live in society.	A. Dominance is an unfavorable inclination in that it does not increase the comforts of life.	A. a contract entails mutual responsibilities.
2020-04-23 15:43:10	34	0	34	16	Barranquilla- Altantico	Female	High school	Public	A. promote adequate and equitable financing systems that channel the necessary resources to achieve better quality care with greater coverage.	B.official regulation processes on this type of practices are initiated.	C. praising the way the animal is tortured in the ring.	C. to resort to a historical reference to express that, although since the beginning of bullfighting there have been detractors, they have never managed to prevent it.	C. to usher in a new era in the understanding and management of the affairs of the most economically advanced countries.	A. raising levels of industrialization and urbanization.	C. show their resentment against Isabel.	A. emphasizes their points of view.	C. the tree didn't look its best.	A. "Protect the planet by using recyclable and renewable packaging".	C. since the products are packaged in Tetra Pak, they have an unlimited shelf life.	D. caprichosa en la organización de los horarios.	C. Animal husbandry is a hypocritical action.	C. an inference that results from relating the ideas in the text to the image of the consumer of light culture.	C. likes men who have money.	D. There are no men who conform to a supposedly just social order and yet are unjust.	B. a clarification and a reason.	B. He who seeks justice also seeks happiness.	B. A social order cannot be just and not satisfactorily regulate the behavior of all the members of the community where such order rules.	B. Mutual negligence	B. Disprove the idea that mutual aid increases comforts and assert that it is through mastery of others that it is achieved.	D. (i) and (ii) present the same conclusion in different ways.	B. The origin of large and enduring societies is explained by the indifference of the men who make them up.	A. It is natural for man to associate with others in order to exercise his dominion with security.	A. Dominance is an unfavorable inclination in that it does not increase the comforts of life.	B. by choosing the services of the entity, the conditions for forming a family are ensured.
2020-04-23 15:48:20	35	0	35	15	Barranquilla- Atlántico	Female	High school	Private	C. respect for the right to health services, respect for cultural differences and the principles of equality and non-discrimination.	A. the non-conformity of those who practice official medicine is prolonged.	B. denouncing his lack of understanding of the art of bullfighting.	D. to indicate that the bull, like all beings, must die, because it establishes an analogy between a natural event and a provoked death.	D. generate high levels of industrialization and urbanization, technifying agriculture in developed countries	A. raising levels of industrialization and urbanization.	A. insulting his father.	A. emphasizes their points of view.	C. the tree didn't look its best.	B. "Carry the milk with the freshness it has in its natural container."	B. Since Tetra Pak is made from recyclable materials, it does not allow light or air to pass through.	C. organized to manage their time and the time of others.	A. Bullfighting should be banned	D. an argument based on the concept of information society assumed in the text.	B. does not give more importance to feelings than to money.	D. There are no men who conform to a supposedly just social order and yet are unjust.	B. a clarification and a reason.		B. A social order cannot be just and not satisfactorily regulate the behavior of all the members of the community where such order rules.	C. Mutual dislike.	A. Clarify the idea that mutual aid increases comforts with the idea that mastery of others is a better way to increase comforts.	D. (i) and (ii) present the same conclusion in different ways.	D. The origin of great and lasting societies results from the disinterested collaboration of the men who form them.	B. To expand his capacity for mastery, man finds it more effective to live in society.	C. Dominance is an inescapable inclination, as it is more efficient to achieve comfort than mutual aid	B. by choosing the services of the entity, the conditions for forming a family are ensured.
2020-04-23 15:49:05	36	0	36	15	Barranquilla	Female	High school	Public	D. create an information system, with a human rights approach, to evaluate progress in health.	B.official regulation processes on this type of practices are initiated.	B. denouncing his lack of understanding of the art of bullfighting.	D. to indicate that the bull, like all beings, must die, because it establishes an analogy between a natural event and a provoked death.	A. create conditions to reproduce the characteristic features of advanced societies throughout the world.	C. to produce more by strengthening the alliance between capital, science and technology.	C. show their resentment against Isabel.	A. emphasizes their points of view.	C. the tree didn't look its best.	A. "Protect the planet by using recyclable and renewable packaging".	A. food will not stay fresh if Tetra Pak packages are not used.	A. quiet and calm in its behavior.	C. Animal husbandry is a hypocritical action.	B. an idea that is assumed to be true even if there is no evidence to prove it.	B. does not give more importance to feelings than to money.	A. A man who behaves fairly follows the norms of a social order.	C. a clarification and an opposition.	D. He who seeks justice always finds happiness.	B. A social order cannot be just and not satisfactorily regulate the behavior of all the members of the community where such order rules.	C. Mutual dislike.	C. Contrast the idea that mutual aid increases comforts with the idea that it is more effective to dominate others to increase comforts.	A. (i) is a premise and (ii) the conclusion.	B. The origin of large and enduring societies is explained by the indifference of the men who make them up.	B. To expand his capacity for mastery, man finds it more effective to live in society.	C. Dominance is an inescapable inclination, as it is more efficient to achieve comfort than mutual aid	A. a contract entails mutual responsibilities.
2020-04-23 15:49:48	37	0	37	16	Barranquilla	Female	High school	Private	A. promote adequate and equitable financing systems that channel the necessary resources to achieve better quality care with greater coverage.	B.official regulation processes on this type of practices are initiated.	B. denouncing his lack of understanding of the art of bullfighting.	D. to indicate that the bull, like all beings, must die, because it establishes an analogy between a natural event and a provoked death.	B. adopt, in the first world, the American dream of peace and abundance, education and modern cultural values.	C. to produce more by strengthening the alliance between capital, science and technology.	C. show their resentment against Isabel.	A. emphasizes their points of view.	C. the tree didn't look its best.	B. "Carry the milk with the freshness it has in its natural container."	D. the packages that preserve food and the environment are Tetra Paks.	C. organized to manage their time and the time of others.	B. Bullfighting festivals are torture rituals.	C. an inference that results from relating the ideas in the text to the image of the consumer of light culture.	A.makes decisions within the norms of a community.	C. There are men who conform to a supposedly just social order and yet are unjust.	B. a clarification and a reason.	A. He who seeks justice does not find happiness.	D. A social order can be just and yet not satisfactorily regulate the behavior of all members of the community where such an order prevails.	C. Mutual dislike.	A. Clarify the idea that mutual aid increases comforts with the idea that mastery of others is a better way to increase comforts.	B. (ii) is a premise and (i) the conclusion.	C. The origin of great and lasting societies is found in the reciprocal obedience of the men who form them.	B. To expand his capacity for mastery, man finds it more effective to live in society.	A. Dominance is an unfavorable inclination in that it does not increase the comforts of life.	A. a contract entails mutual responsibilities.
2020-04-23 15:49:50	38	0	38	14	San Pelayo Córdoba	Female	High school	Public	A. promote adequate and equitable financing systems that channel the necessary resources to achieve better quality care with greater coverage.	B.official regulation processes on this type of practices are initiated.	A. citing the opinion of a recognized source such as David Silveti.	A. to say that it is an art, because for other people bullfighting may have absolutely nothing artistic.	A. create conditions to reproduce the characteristic features of advanced societies throughout the world.	A. raising levels of industrialization and urbanization.	B. seek his father's support.	A. emphasizes their points of view.	C. the tree didn't look its best.	A. "Protect the planet by using recyclable and renewable packaging".	D. the packages that preserve food and the environment are Tetra Paks.	A. quiet and calm in its behavior.	D. Tolerance is the means to overcome disagreement.	A. a conclusion reached by the author of the text after recognizing that there is a new type of consumer.	B. does not give more importance to feelings than to money.	A. A man who behaves fairly follows the norms of a social order.	B. a clarification and a reason.	B. He who seeks justice also seeks happiness.	D. A social order can be just and yet not satisfactorily regulate the behavior of all members of the community where such an order prevails.	A. Mutual Disagreement.	A. Clarify the idea that mutual aid increases comforts with the idea that mastery of others is a better way to increase comforts.	C. (i) and (ii) are premises of the same argument.	D. The origin of great and lasting societies results from the disinterested collaboration of the men who form them.	A. It is natural for man to associate with others in order to exercise his dominion with security.	C. Dominance is an inescapable inclination, as it is more efficient to achieve comfort than mutual aid	B. by choosing the services of the entity, the conditions for forming a family are ensured.
2020-04-23 15:51:08	39	0	39	15	Barranquilla Atlántico	Male	High school	Public	A. promote adequate and equitable financing systems that channel the necessary resources to achieve better quality care with greater coverage.	D. the gap between chemical medicine and botanical medicine is widening.	C. praising the way the animal is tortured in the ring.	D. to indicate that the bull, like all beings, must die, because it establishes an analogy between a natural event and a provoked death.	B. adopt, in the first world, the American dream of peace and abundance, education and modern cultural values.	A. raising levels of industrialization and urbanization.	C. show their resentment against Isabel.	A. emphasizes their points of view.	C. the tree didn't look its best.	C. "Keep your food in optimal conditions for longer".	A. food will not stay fresh if Tetra Pak packages are not used.	D. capricious in the organization of schedules.	D. Tolerance is the means to overcome disagreement.	D. an argument based on the concept of information society assumed in the text.	B. does not give more importance to feelings than to money.	A. A man who behaves fairly follows the norms of a social order.	B. a clarification and a reason.	B. He who seeks justice also seeks happiness.	D. A social order can be just and yet not satisfactorily regulate the behavior of all members of the community where such an order prevails.	B. Mutual negligence	D.Challenging the idea that mutual aid increases comfort by asserting that dominance can actually increase comfort.	C. (i) and (ii) are premises of the same argument.	C. The origin of great and lasting societies is found in the reciprocal obedience of the men who form them.	D. Man seeks security and it is safer for him to live in community than to be exposed to being dominated by another.	B. Dominance is a desirable inclination in that it favors cooperation among men.	A. a contract entails mutual responsibilities.
2020-04-23 15:51:09	40	0	40	15	Sabanlarga	Male		Public	A. promote adequate and equitable financing systems that channel the necessary resources to achieve better quality care with greater coverage.	D. the gap between chemical medicine and botanical medicine is widening.	B. denouncing his lack of understanding of the art of bullfighting.	A. to say that it is an art, because for other people bullfighting may have absolutely nothing artistic.	A. create conditions to reproduce the characteristic features of advanced societies throughout the world.	A. raising levels of industrialization and urbanization.	C. show their resentment against Isabel.	A. emphasizes their points of view.	C. the tree didn't look its best.	B. "Carry the milk with the freshness it has in its natural container."	A. food will not stay fresh if Tetra Pak packages are not used.	A. quiet and calm in its behavior.	D. Tolerance is the means to overcome disagreement.	C. an inference that results from relating the ideas in the text to the image of the consumer of light culture.	B. does not give more importance to feelings than to money.	D. There are no men who conform to a supposedly just social order and yet are unjust.	D. an opposition and a conclusion.	A. He who seeks justice does not find happiness.	B. A social order cannot be just and not satisfactorily regulate the behavior of all the members of the community where such order rules.	A. Mutua discrepancia.	C. Contrast the idea that mutual aid increases comforts with the idea that it is more effective to dominate others to increase comforts.	D. (i) and (ii) present the same conclusion in different ways.	C. The origin of great and lasting societies is found in the reciprocal obedience of the men who form them.	D. Man seeks security and it is safer for him to live in community than to be exposed to being dominated by another.	C. Dominance is an inescapable inclination, as it is more efficient to achieve comfort than mutual aid	A. a contract entails mutual responsibilities.
2020-04-23 15:51:18	41	0	41						A. promote adequate and equitable financing systems that channel the necessary resources to achieve better quality care with greater coverage.	D. the gap between chemical medicine and botanical medicine is widening.	B. denouncing his lack of understanding of the art of bullfighting.	A. to say that it is an art, because for other people bullfighting may have absolutely nothing artistic.	A. create conditions to reproduce the characteristic features of advanced societies throughout the world.	D. mitigate the conditions of poverty, hunger and misery in all areas of the world.	B. seek his father's support.	A. emphasizes their points of view.	C. the tree didn't look its best.	B. "Carry the milk with the freshness it has in its natural container."	C. since the products are packaged in Tetra Pak, they have an unlimited shelf life.	D. capricious in the organization of schedules.	D. Tolerance is the means to overcome disagreement.	A. a conclusion reached by the author of the text after recognizing that there is a new type of consumer.	D. the opinion of others is important when making decisions.	D. There are no men who conform to a supposedly just social order and yet are unjust.	C. a clarification and an opposition.	B. He who seeks justice also seeks happiness.	D. A social order can be just and yet not satisfactorily regulate the behavior of all members of the community where such an order prevails.	B. Mutual negligence	B. Disprove the idea that mutual aid increases comforts and assert that it is through mastery of others that it is achieved.	A. (i) is a premise and (ii) the conclusion.	D. The origin of great and lasting societies results from the disinterested collaboration of the men who form them.	D. Man seeks security and it is safer for him to live in community than to be exposed to being dominated by another.	D. Dominance is an admirable inclination in that it causes the fear that leads to the creation of society.	C. Money guarantees harmony among couples
2020-04-23 15:51:21	42	0	42	14	barranquilla atlantico	Male	High school	Public	A. promote adequate and equitable financing systems that channel the necessary resources to achieve better quality care with greater coverage.	B.official regulation processes on this type of practices are initiated.	B. denouncing his lack of understanding of the art of bullfighting.	D. to indicate that the bull, like all beings, must die, because it establishes an analogy between a natural event and a provoked death.	A. create conditions to reproduce the characteristic features of advanced societies throughout the world.	C. to produce more by strengthening the alliance between capital, science and technology.	C. show their resentment against Isabel.	A. emphasizes their points of view.	C. the tree didn't look its best.	B. "Carry the milk with the freshness it has in its natural container."	C. since the products are packaged in Tetra Pak, they have an unlimited shelf life.	D. capricious in the organization of schedules.	D. Tolerance is the means to overcome disagreement.	A. a conclusion reached by the author of the text after recognizing that there is a new type of consumer.	B. does not give more importance to feelings than to money.	C. There are men who conform to a supposedly just social order and yet are unjust.	B. a clarification and a reason.	B. He who seeks justice also seeks happiness.	B. A social order cannot be just and not satisfactorily regulate the behavior of all the members of the community where such order rules.	C. Mutual dislike.	A. Clarify the idea that mutual aid increases comforts with the idea that mastery of others is a better way to increase comforts.	D. (i) and (ii) present the same conclusion in different ways.	C. The origin of great and lasting societies is found in the reciprocal obedience of the men who form them.	B. To expand his capacity for mastery, man finds it more effective to live in society.	C. Dominance is an inescapable inclination, as it is more efficient to achieve comfort than mutual aid	A. a contract entails mutual responsibilities.
2020-04-23 15:51:56	43	0	43	16	Barranquilla	Female	High school	Public	A. promote adequate and equitable financing systems that channel the necessary resources to achieve better quality care with greater coverage.	D. the gap between chemical medicine and botanical medicine is widening.	A. citing the opinion of a recognized source such as David Silveti.	A. to say that it is an art, because for other people bullfighting may have absolutely nothing artistic.	A. create conditions to reproduce the characteristic features of advanced societies throughout the world.	A. raising levels of industrialization and urbanization.	C. show their resentment against Isabel.	A. emphasizes their points of view.	C. the tree didn't look its best.	D. "Protect yourself from light and air by using recycled raw materials".	B. Since Tetra Pak is made from recyclable materials, it does not allow light or air to pass through.	B. shy to interact with strangers.	D. Tolerance is the means to overcome disagreement.	D. an argument based on the concept of information society assumed in the text.	B. does not give more importance to feelings than to money.	D. There are no men who conform to a supposedly just social order and yet are unjust.	D. an opposition and a conclusion.	B. He who seeks justice also seeks happiness.	B. A social order cannot be just and not satisfactorily regulate the behavior of all the members of the community where such order rules.	A. Mutual Disagreement.	A. Clarify the idea that mutual aid increases comforts with the idea that mastery of others is a better way to increase comforts.	D. (i) and (ii) present the same conclusion in different ways.	C. The origin of great and lasting societies is found in the reciprocal obedience of the men who form them.	B. To expand his capacity for mastery, man finds it more effective to live in society.	C. Dominance is an inescapable inclination, as it is more efficient to achieve comfort than mutual aid	B. by choosing the services of the entity, the conditions for forming a family are ensured.
2020-04-23 15:51:58	44	0	44	14	Barranquilla	Male	High school	Public	A. promote adequate and equitable financing systems that channel the necessary resources to achieve better quality care with greater coverage.	C. the law that scientific medicine is the only official medicine be repealed.	B. denouncing his lack of understanding of the art of bullfighting.	D. to indicate that the bull, like all beings, must die, because it establishes an analogy between a natural event and a provoked death.	B. adopt, in the first world, the American dream of peace and abundance, education and modern cultural values.	C. to produce more by strengthening the alliance between capital, science and technology.	B. seek his father's support.	A. emphasizes their points of view.	C. the tree didn't look its best.	B. "Carry the milk with the freshness it has in its natural container."	A. food will not stay fresh if Tetra Pak packages are not used.	D. capricious in the organization of schedules.	A. Bullfighting should be banned	D. an argument based on the concept of information society assumed in the text.	B. does not give more importance to feelings than to money.	C. There are men who conform to a supposedly just social order and yet are unjust.	D. an opposition and a conclusion.	B. He who seeks justice also seeks happiness.	D. A social order can be just and yet not satisfactorily regulate the behavior of all members of the community where such an order prevails.	D. Mutual hostility.	A. Clarify the idea that mutual aid increases comforts with the idea that mastery of others is a better way to increase comforts.	B. (ii) is a premise and (i) the conclusion.	A. The origin of large and enduring societies is due to the distrust of the men who form them.	D. Man seeks security and it is safer for him to live in community than to be exposed to being dominated by another.	D. Dominance is an admirable inclination in that it causes the fear that leads to the creation of society.	A. a contract entails mutual responsibilities.
2020-04-23 15:53:34	45	0	45	16	Barranquilla atlantico	Male	High school	Public	A. promote adequate and equitable financing systems that channel the necessary resources to achieve better quality care with greater coverage.	C. the law that scientific medicine is the only official medicine be repealed.	D. pointing out the natural character of the bull's death.	D. to indicate that the bull, like all beings, must die, because it establishes an analogy between a natural event and a provoked death.	D. generate high levels of industrialization and urbanization, technifying agriculture in developed countries	A. raising levels of industrialization and urbanization.	C. show their resentment against Isabel.	A. emphasizes their points of view.	D. David wanted to plant the tree in the garden.	B. "Carry the milk with the freshness it has in its natural container."	D. the packages that preserve food and the environment are Tetra Paks.	C. organized to manage their time and the time of others.	C. Animal husbandry is a hypocritical action.	A. a conclusion reached by the author of the text after recognizing that there is a new type of consumer.	A.makes decisions within the norms of a community.	A. A man who behaves fairly follows the norms of a social order.	D. an opposition and a conclusion.	D. He who seeks justice always finds happiness.	C. Just social orders provide happiness for all members of the community where such orders rule.	D. Mutual hostility.	D.Challenging the idea that mutual aid increases comfort by asserting that dominance can actually increase comfort.	D. (i) and (ii) present the same conclusion in different ways.	C. The origin of great and lasting societies is found in the reciprocal obedience of the men who form them.	B. To expand his capacity for mastery, man finds it more effective to live in society.	C. Dominance is an inescapable inclination, as it is more efficient to achieve comfort than mutual aid	B. by choosing the services of the entity, the conditions for forming a family are ensured.
2020-04-23 15:54:47	46	0	46	15	Barranquilla-Atlantico	Female	High school	Public	C. respect for the right to health services, respect for cultural differences and the principles of equality and non-discrimination.	A. the non-conformity of those who practice official medicine is prolonged.	B. denouncing his lack of understanding of the art of bullfighting.	D. to indicate that the bull, like all beings, must die, because it establishes an analogy between a natural event and a provoked death.	D. generate high levels of industrialization and urbanization, technifying agriculture in developed countries	A. raising levels of industrialization and urbanization.	A. insultar a su padre.	A. emphasizes their points of view.	C. the tree didn't look its best.	B. "Carry the milk with the freshness it has in its natural container."	B. Since Tetra Pak is made from recyclable materials, it does not allow light or air to pass through.	C. organized to manage their time and the time of others.	A. Bullfighting should be banned	D. an argument based on the concept of information society assumed in the text.	B. does not give more importance to feelings than to money.	D. There are no men who conform to a supposedly just social order and yet are unjust.	B. a clarification and a reason.	D. He who seeks justice always finds happiness.	B. A social order cannot be just and not satisfactorily regulate the behavior of all the members of the community where such order rules.	C. Mutual dislike.	A. Clarify the idea that mutual aid increases comforts with the idea that mastery of others is a better way to increase comforts.	D. (i) and (ii) present the same conclusion in different ways.	D. The origin of great and lasting societies results from the disinterested collaboration of the men who form them.	B. To expand his capacity for mastery, man finds it more effective to live in society.	C. Dominance is an inescapable inclination, as it is more efficient to achieve comfort than mutual aid	B. by choosing the services of the entity, the conditions for forming a family are ensured.
2020-04-23 15:56:41	47	0	47	15	Valencia -Venezuela	Female	High school	Public	A. promote adequate and equitable financing systems that channel the necessary resources to achieve better quality care with greater coverage.	B.official regulation processes on this type of practices are initiated.	A. citing the opinion of a recognized source such as David Silveti.	D. to indicate that the bull, like all beings, must die, because it establishes an analogy between a natural event and a provoked death.	D. generate high levels of industrialization and urbanization, technifying agriculture in developed countries	D. mitigate the conditions of poverty, hunger and misery in all areas of the world.	A. insultar a su padre.	A. emphasizes their points of view.	C. the tree didn't look its best.	D. "Protect yourself from light and air by using recycled raw materials".	C. since the products are packaged in Tetra Pak, they have an unlimited shelf life.	A. quiet and calm in its behavior.	D. Tolerance is the means to overcome disagreement.	D. an argument based on the concept of information society assumed in the text.	A.makes decisions within the norms of a community.	A. A man who behaves fairly follows the norms of a social order.	C. a clarification and an opposition.	D. He who seeks justice always finds happiness.	D. A social order can be just and yet not satisfactorily regulate the behavior of all members of the community where such an order prevails.	A. Mutual Disagreement.	A. Clarify the idea that mutual aid increases comforts with the idea that mastery of others is a better way to increase comforts.	D. (i) and (ii) present the same conclusion in different ways.	B. The origin of large and enduring societies is explained by the indifference of the men who make them up.	D. Man seeks security and it is safer for him to live in community than to be exposed to being dominated by another.	C. Dominance is an inescapable inclination, as it is more efficient to achieve comfort than mutual aid	B. by choosing the services of the entity, the conditions for forming a family are ensured.
2020-04-23 15:56:48	48	0	48	16	Barranquilla	Female	High school	Public	A. promote adequate and equitable financing systems that channel the necessary resources to achieve better quality care with greater coverage.	B.official regulation processes on this type of practices are initiated.	D. pointing out the natural character of the bull's death.	A. to say that it is an art, because for other people bullfighting may have absolutely nothing artistic.	D. generate high levels of industrialization and urbanization, technifying agriculture in developed countries	D. mitigate the conditions of poverty, hunger and misery in all areas of the world.	C. show their resentment against Isabel.	D. convierte la discusión en un ataque personal.	A. David bought a tree.	A. "Protect the planet by using recyclable and renewable packaging".	B. Since Tetra Pak is made from recyclable materials, it does not allow light or air to pass through.	D. capricious in the organization of schedules.	A. Bullfighting should be banned	D. an argument based on the concept of information society assumed in the text.	B. does not give more importance to feelings than to money.	D. There are no men who conform to a supposedly just social order and yet are unjust.	D. an opposition and a conclusion.	B. He who seeks justice also seeks happiness.	C. Just social orders provide happiness for all members of the community where such orders rule.	D. Mutual hostility.	B. Disprove the idea that mutual aid increases comforts and assert that it is through mastery of others that it is achieved.	D. (i) and (ii) present the same conclusion in different ways.	D. The origin of great and lasting societies results from the disinterested collaboration of the men who form them.	D. Man seeks security and it is safer for him to live in community than to be exposed to being dominated by another.	C. Dominance is an inescapable inclination, as it is more efficient to achieve comfort than mutual aid	A. a contract entails mutual responsibilities.
2020-04-23 15:59:28	49	0	49	15	Barranquilla (atlantico)	Male	High school	Public	A. promote adequate and equitable financing systems that channel the necessary resources to achieve better quality care with greater coverage.	B.official regulation processes on this type of practices are initiated.	C. praising the way the animal is tortured in the ring.	D. to indicate that the bull, like all beings, must die, because it establishes an analogy between a natural event and a provoked death.	B. adopt, in the first world, the American dream of peace and abundance, education and modern cultural values.	A. raising levels of industrialization and urbanization.	C. show their resentment against Isabel.	A. emphasizes their points of view.	C. the tree didn't look its best.	C. "Keep your food in optimal conditions for longer".	A. food will not stay fresh if Tetra Pak packages are not used.	D. capricious in the organization of schedules.	D. Tolerance is the means to overcome disagreement.	B. an idea that is assumed to be true even if there is no evidence to prove it.	C. likes men who have money.	C. There are men who conform to a supposedly just social order and yet are unjust.	B. a clarification and a reason.	B. He who seeks justice also seeks happiness.	D. A social order can be just and yet not satisfactorily regulate the behavior of all members of the community where such an order prevails.	D. Mutual hostility.	C. Contrast the idea that mutual aid increases comforts with the idea that it is more effective to dominate others to increase comforts.	A. (i) is a premise and (ii) the conclusion.	C. The origin of great and lasting societies is found in the reciprocal obedience of the men who form them.	B. To expand his capacity for mastery, man finds it more effective to live in society.	B. Dominance is a desirable inclination in that it favors cooperation among men.	A. a contract entails mutual responsibilities.
2020-04-23 15:59:58	50	0	50	16	Barranquilla ( Atlántico)	Male	High school	Public	A. promote adequate and equitable financing systems that channel the necessary resources to achieve better quality care with greater coverage.	B.official regulation processes on this type of practices are initiated.	C. praising the way the animal is tortured in the ring.	A. to say that it is an art, because for other people bullfighting may have absolutely nothing artistic.	A. create conditions to reproduce the characteristic features of advanced societies throughout the world.	D. mitigate the conditions of poverty, hunger and misery in all areas of the world.	B. seek his father's support.	A. emphasizes their points of view.	C. the tree didn't look its best.	B. "Carry the milk with the freshness it has in its natural container."	C. since the products are packaged in Tetra Pak, they have an unlimited shelf life.	D. capricious in the organization of schedules.	A. Bullfighting should be banned	A. a conclusion reached by the author of the text after recognizing that there is a new type of consumer.	B. does not give more importance to feelings than to money.	C. There are men who conform to a supposedly just social order and yet are unjust.	C. a clarification and an opposition.	B. He who seeks justice also seeks happiness.	D. A social order can be just and yet not satisfactorily regulate the behavior of all members of the community where such an order prevails.	A. Mutual Disagreement.	C. Contrast the idea that mutual aid increases comforts with the idea that it is more effective to dominate others to increase comforts.	A. (i) is a premise and (ii) the conclusion.	B. The origin of large and enduring societies is explained by the indifference of the men who make them up.	D. Man seeks security and it is safer for him to live in community than to be exposed to being dominated by another.	D. Dominance is an admirable inclination in that it causes the fear that leads to the creation of society.	C. Money guarantees harmony among couples
2020-04-23 16:05:50	51	0	51	17	Magangué Sucre	Female	High school	Public	A. promote adequate and equitable financing systems that channel the necessary resources to achieve better quality care with greater coverage.	B.official regulation processes on this type of practices are initiated.	A. citing the opinion of a recognized source such as David Silveti.	C. to resort to a historical reference to express that, although since the beginning of bullfighting there have been detractors, they have never managed to prevent it.	B. adopt, in the first world, the American dream of peace and abundance, education and modern cultural values.	C. to produce more by strengthening the alliance between capital, science and technology.	C. show their resentment against Isabel.	C. se concentra en la búsqueda de un acuerdo.	C. the tree didn't look its best.	B. "Carry the milk with the freshness it has in its natural container."	A. food will not stay fresh if Tetra Pak packages are not used.	B. shy to interact with strangers.	A. Bullfighting should be banned	A. a conclusion reached by the author of the text after recognizing that there is a new type of consumer.	A.makes decisions within the norms of a community.	A. A man who behaves fairly follows the norms of a social order.	B. a clarification and a reason.	B. He who seeks justice also seeks happiness.	A. A just social order benefits all members of the community where such an order prevails.	A. Mutual Disagreement.	C. Contrast the idea that mutual aid increases comforts with the idea that it is more effective to dominate others to increase comforts.	A. (i) is a premise and (ii) the conclusion.	C. The origin of great and lasting societies is found in the reciprocal obedience of the men who form them.	B. To expand his capacity for mastery, man finds it more effective to live in society.	B. Dominance is a desirable inclination in that it favors cooperation among men.	A. a contract entails mutual responsibilities.
2020-04-23 16:06:34	52	0	52	16	Barranquilla	Female	High school	Public	A. promote adequate and equitable financing systems that channel the necessary resources to achieve better quality care with greater coverage.	D. the gap between chemical medicine and botanical medicine is widening.	A. citing the opinion of a recognized source such as David Silveti.	A. to say that it is an art, because for other people bullfighting may have absolutely nothing artistic.	D. generate high levels of industrialization and urbanization, technifying agriculture in developed countries	A. raising levels of industrialization and urbanization.	C. show their resentment against Isabel.	A. emphasizes their points of view.	C. the tree didn't look its best.	C. "Keep your food in optimal conditions for longer".	B. Since Tetra Pak is made from recyclable materials, it does not allow light or air to pass through.	C. organized to manage their time and the time of others.	D. Tolerance is the means to overcome disagreement.	D. an argument based on the concept of information society assumed in the text.	B. does not give more importance to feelings than to money.	D. There are no men who conform to a supposedly just social order and yet are unjust.	D. an opposition and a conclusion.	B. He who seeks justice also seeks happiness.	B. A social order cannot be just and not satisfactorily regulate the behavior of all the members of the community where such order rules.	A. Mutual Disagreement.	A. Clarify the idea that mutual aid increases comforts with the idea that mastery of others is a better way to increase comforts.	D. (i) and (ii) present the same conclusion in different ways.	C. The origin of great and lasting societies is found in the reciprocal obedience of the men who form them.	B. To expand his capacity for mastery, man finds it more effective to live in society.	D. Dominance is an admirable inclination in that it causes the fear that leads to the creation of society.	B. by choosing the services of the entity, the conditions for forming a family are ensured.
2020-04-23 16:08:57	53	0	53	16	Barranquilla	Female	High school	Public	A. promote adequate and equitable financing systems that channel the necessary resources to achieve better quality care with greater coverage.	B.official regulation processes on this type of practices are initiated.	C. praising the way the animal is tortured in the ring.	A. to say that it is an art, because for other people bullfighting may have absolutely nothing artistic.	C. to usher in a new era in the understanding and management of the affairs of the most economically advanced countries.	C. to produce more by strengthening the alliance between capital, science and technology.	C. show their resentment against Isabel.	A. emphasizes their points of view.	C. the tree didn't look its best.	B. "Carry the milk with the freshness it has in its natural container."	A. food will not stay fresh if Tetra Pak packages are not used.	A. quiet and calm in its behavior.	D. Tolerance is the means to overcome disagreement.	C. an inference that results from relating the ideas in the text to the image of the consumer of light culture.	B. does not give more importance to feelings than to money.	C. There are men who conform to a supposedly just social order and yet are unjust.	B. a clarification and a reason.	B. He who seeks justice also seeks happiness.	D. A social order can be just and yet not satisfactorily regulate the behavior of all members of the community where such an order prevails.	C. Mutual dislike.	A. Clarify the idea that mutual aid increases comforts with the idea that mastery of others is a better way to increase comforts.	C. (i) and (ii) are premises of the same argument.	B. The origin of large and enduring societies is explained by the indifference of the men who make them up.	A. It is natural for man to associate with others in order to exercise his dominion with security.	C. Dominance is an inescapable inclination, as it is more efficient to achieve comfort than mutual aid	B. by choosing the services of the entity, the conditions for forming a family are ensured.
2020-04-23 16:14:23	54	0	54	14	Barranquilla / Atlántico	Male	High school	Public	C. respect for the right to health services, respect for cultural differences and the principles of equality and non-discrimination.	D. the gap between chemical medicine and botanical medicine is widening.	A. citing the opinion of a recognized source such as David Silveti.	D. to indicate that the bull, like all beings, must die, because it establishes an analogy between a natural event and a provoked death.	B. adopt, in the first world, the American dream of peace and abundance, education and modern cultural values.	A. raising levels of industrialization and urbanization.	C. show their resentment against Isabel.	D. convierte la discusión en un ataque personal.	C. the tree didn't look its best.	A. "Protect the planet by using recyclable and renewable packaging".	B. Since Tetra Pak is made from recyclable materials, it does not allow light or air to pass through.	C. organized to manage their time and the time of others.	C. Animal husbandry is a hypocritical action.	D. an argument based on the concept of information society assumed in the text.	B. does not give more importance to feelings than to money.	D. There are no men who conform to a supposedly just social order and yet are unjust.	C. a clarification and an opposition.	B. He who seeks justice also seeks happiness.	D. A social order can be just and yet not satisfactorily regulate the behavior of all members of the community where such an order prevails.	B. Mutual negligence	D.Challenging the idea that mutual aid increases comfort by asserting that dominance can actually increase comfort.	C. (i) and (ii) are premises of the same argument.	C. The origin of great and lasting societies is found in the reciprocal obedience of the men who form them.	A. It is natural for man to associate with others in order to exercise his dominion with security.	C. Dominance is an inescapable inclination, as it is more efficient to achieve comfort than mutual aid	B. by choosing the services of the entity, the conditions for forming a family are ensured.
2020-04-23 16:15:05	55	0	55	15	Bogota	Female	High school	Public	A. promote adequate and equitable financing systems that channel the necessary resources to achieve better quality care with greater coverage.	B.official regulation processes on this type of practices are initiated.	D. pointing out the natural character of the bull's death.	D. to indicate that the bull, like all beings, must die, because it establishes an analogy between a natural event and a provoked death.	A. create conditions to reproduce the characteristic features of advanced societies throughout the world.	C. to produce more by strengthening the alliance between capital, science and technology.	C. show their resentment against Isabel.	A. emphasizes their points of view.	C. the tree didn't look its best.	B. "Carry the milk with the freshness it has in its natural container."	B. Since Tetra Pak is made from recyclable materials, it does not allow light or air to pass through.	D. capricious in the organization of schedules.	A. Bullfighting should be banned	A. a conclusion reached by the author of the text after recognizing that there is a new type of consumer.	C. likes men who have money.	D. There are no men who conform to a supposedly just social order and yet are unjust.	C. a clarification and an opposition.	B. He who seeks justice also seeks happiness.	B. A social order cannot be just and not satisfactorily regulate the behavior of all the members of the community where such order rules.	D. Mutual hostility.	C. Contrast the idea that mutual aid increases comforts with the idea that it is more effective to dominate others to increase comforts.	C. (i) and (ii) are premises of the same argument.	C. The origin of great and lasting societies is found in the reciprocal obedience of the men who form them.	D. Man seeks security and it is safer for him to live in community than to be exposed to being dominated by another.	A. Dominance is an unfavorable inclination in that it does not increase the comforts of life.	B. by choosing the services of the entity, the conditions for forming a family are ensured.
2020-04-23 16:15:48	56	0	56	16	Bogotá D.C / Colombia	Male	High school	Public	A. promote adequate and equitable financing systems that channel the necessary resources to achieve better quality care with greater coverage.	D. the gap between chemical medicine and botanical medicine is widening.	B. denouncing his lack of understanding of the art of bullfighting.	C. to resort to a historical reference to express that, although since the beginning of bullfighting there have been detractors, they have never managed to prevent it.	A. create conditions to reproduce the characteristic features of advanced societies throughout the world.	D. mitigate the conditions of poverty, hunger and misery in all areas of the world.	C. show their resentment against Isabel.	A. emphasizes their points of view.	C. the tree didn't look its best.	B. "Carry the milk with the freshness it has in its natural container."	B. Since Tetra Pak is made from recyclable materials, it does not allow light or air to pass through.	D. capricious in the organization of schedules.	D. Tolerance is the means to overcome disagreement.	A. a conclusion reached by the author of the text after recognizing that there is a new type of consumer.	B. does not give more importance to feelings than to money.	B. Any man who does not conform to the norms of a just social order is unjust.	B. a clarification and a reason.	D. He who seeks justice always finds happiness.	D. A social order can be just and yet not satisfactorily regulate the behavior of all members of the community where such an order prevails.	D. Mutual hostility.	C. Contrast the idea that mutual aid increases comforts with the idea that it is more effective to dominate others to increase comforts.	A. (i) is a premise and (ii) the conclusion.	D. The origin of great and lasting societies results from the disinterested collaboration of the men who form them.	D. Man seeks security and it is safer for him to live in community than to be exposed to being dominated by another.	C. Dominance is an inescapable inclination, as it is more efficient to achieve comfort than mutual aid	A. a contract entails mutual responsibilities.
2020-04-23 16:17:13	57	0	57	15	Barranquilla Atlántico	Female	High school	Public	A. promote adequate and equitable financing systems that channel the necessary resources to achieve better quality care with greater coverage.	B.official regulation processes on this type of practices are initiated.	B. denouncing his lack of understanding of the art of bullfighting.	D. to indicate that the bull, like all beings, must die, because it establishes an analogy between a natural event and a provoked death.	A. create conditions to reproduce the characteristic features of advanced societies throughout the world.	C. to produce more by strengthening the alliance between capital, science and technology.	C. show their resentment against Isabel.	A. emphasizes their points of view.	C. the tree didn't look its best.	B. "Carry the milk with the freshness it has in its natural container."	B. Since Tetra Pak is made from recyclable materials, it does not allow light or air to pass through.	D. capricious in the organization of schedules.	A. Bullfighting should be banned	D. an argument based on the concept of information society assumed in the text.	C. likes men who have money.	C. There are men who conform to a supposedly just social order and yet are unjust.	B. a clarification and a reason.	B. He who seeks justice also seeks happiness.	D. A social order can be just and yet not satisfactorily regulate the behavior of all members of the community where such an order prevails.	D. Mutua hostilidad.	C. Contrast the idea that mutual aid increases comforts with the idea that it is more effective to dominate others to increase comforts.	B. (ii) is a premise and (i) the conclusion.	D. The origin of great and lasting societies results from the disinterested collaboration of the men who form them.	D. Man seeks security and it is safer for him to live in community than to be exposed to being dominated by another.	C. Dominance is an inescapable inclination, as it is more efficient to achieve comfort than mutual aid	B. by choosing the services of the entity, the conditions for forming a family are ensured.
2020-04-23 16:23:46	58	0	58	16	Puerto Colombia	Male	High school	Public	D. create an information system, with a human rights approach, to evaluate progress in health.	A. the non-conformity of those who practice official medicine is prolonged.	C. praising the way the animal is tortured in the ring.	C. to resort to a historical reference to express that, although since the beginning of bullfighting there have been detractors, they have never managed to prevent it.	C. to usher in a new era in the understanding and management of the affairs of the most economically advanced countries.	B. treat all nations and all peoples of the planet equitably.	A. insultar a su padre.	B. inquires into the interests of the other.	C. the tree didn't look its best.	C. "Keep your food in optimal conditions for longer".	B. Since Tetra Pak is made from recyclable materials, it does not allow light or air to pass through.	A. quiet and calm in its behavior.	A. Bullfighting should be banned	B. an idea that is assumed to be true even if there is no evidence to prove it.	D. the opinion of others is important when making decisions.	C. There are men who conform to a supposedly just social order and yet are unjust.	D. an opposition and a conclusion.	C. He who seeks justice never finds happiness.	B. A social order cannot be just and not satisfactorily regulate the behavior of all the members of the community where such order rules.	B. Mutual negligence	B. Disprove the idea that mutual aid increases comforts and assert that it is through mastery of others that it is achieved.	A. (i) is a premise and (ii) the conclusion.	C. The origin of great and lasting societies is found in the reciprocal obedience of the men who form them.	B. To expand his capacity for mastery, man finds it more effective to live in society.	A. Dominance is an unfavorable inclination in that it does not increase the comforts of life.	A. a contract entails mutual responsibilities.
2020-04-23 16:24:18	59	0	59	14	Barranquilla	Female	High school	Public	A. promote adequate and equitable financing systems that channel the necessary resources to achieve better quality care with greater coverage.	C. the law that scientific medicine is the only official medicine be repealed.	B. denouncing his lack of understanding of the art of bullfighting.	D. to indicate that the bull, like all beings, must die, because it establishes an analogy between a natural event and a provoked death.	B. adopt, in the first world, the American dream of peace and abundance, education and modern cultural values.	D. mitigate the conditions of poverty, hunger and misery in all areas of the world.	B. seek his father's support.	A. emphasizes their points of view.	C. the tree didn't look its best.	A. "Protect the planet by using recyclable and renewable packaging".	D. los envases que conservan los alimentos y el ambiente son los Tetra Pak.	D. capricious in the organization of schedules.	C. Animal husbandry is a hypocritical action.	D. an argument based on the concept of information society assumed in the text.	C. likes men who have money.	A. A man who behaves fairly follows the norms of a social order.	D. an opposition and a conclusion.	B. He who seeks justice also seeks happiness.	B. A social order cannot be just and not satisfactorily regulate the behavior of all the members of the community where such order rules.	B. Mutual negligence	C. Contrast the idea that mutual aid increases comforts with the idea that it is more effective to dominate others to increase comforts.	A. (i) is a premise and (ii) the conclusion.	D. The origin of great and lasting societies results from the disinterested collaboration of the men who form them.	D. Man seeks security and it is safer for him to live in community than to be exposed to being dominated by another.	C. Dominance is an inescapable inclination, as it is more efficient to achieve comfort than mutual aid	B. by choosing the services of the entity, the conditions for forming a family are ensured.
2020-04-23 16:27:24	60	0	60	15	Cartagena de Indias	Female	High school	Public	C. respect for the right to health services, respect for cultural differences and the principles of equality and non-discrimination.	B.official regulation processes on this type of practices are initiated.	B. denouncing his lack of understanding of the art of bullfighting.	D. to indicate that the bull, like all beings, must die, because it establishes an analogy between a natural event and a provoked death.	A. create conditions to reproduce the characteristic features of advanced societies throughout the world.	C. to produce more by strengthening the alliance between capital, science and technology.	B. seek his father's support.	A. emphasizes their points of view.	C. the tree didn't look its best.	B. "Carry the milk with the freshness it has in its natural container."	C. since the products are packaged in Tetra Pak, they have an unlimited shelf life.	D. capricious in the organization of schedules.	C. Animal husbandry is a hypocritical action.	A. a conclusion reached by the author of the text after recognizing that there is a new type of consumer.	B. does not give more importance to feelings than to money.	C. There are men who conform to a supposedly just social order and yet are unjust.	D. an opposition and a conclusion.	B. He who seeks justice also seeks happiness.	B. A social order cannot be just and not satisfactorily regulate the behavior of all the members of the community where such order rules.	D. Mutual hostility.	D.Challenging the idea that mutual aid increases comfort by asserting that dominance can actually increase comfort.	A. (i) is a premise and (ii) the conclusion.	A. The origin of large and enduring societies is due to the distrust of the men who form them.	D. Man seeks security and it is safer for him to live in community than to be exposed to being dominated by another.	D. Dominance is an admirable inclination in that it causes the fear that leads to the creation of society.	B. by choosing the services of the entity, the conditions for forming a family are ensured.
2020-04-23 16:28:37	61	0	61	16	Barranquilla/Atlantico		High school	Public	A. promote adequate and equitable financing systems that channel the necessary resources to achieve better quality care with greater coverage.	B.official regulation processes on this type of practices are initiated.	B. denouncing his lack of understanding of the art of bullfighting.	D. to indicate that the bull, like all beings, must die, because it establishes an analogy between a natural event and a provoked death.	A. create conditions to reproduce the characteristic features of advanced societies throughout the world.	C. to produce more by strengthening the alliance between capital, science and technology.	C. show their resentment against Isabel.	A. emphasizes their points of view.	C. the tree didn't look its best.	B. "Carry the milk with the freshness it has in its natural container."	B. Since Tetra Pak is made from recyclable materials, it does not allow light or air to pass through.	D. capricious in the organization of schedules.	C. Animal husbandry is a hypocritical action.	D. an argument based on the concept of information society assumed in the text.	D. the opinion of others is important when making decisions.	C. There are men who conform to a supposedly just social order and yet are unjust.	A. una oposición y una salvedad.	B. He who seeks justice also seeks happiness.	D. A social order can be just and yet not satisfactorily regulate the behavior of all members of the community where such an order prevails.	D. Mutual hostility.	A. Clarify the idea that mutual aid increases comforts with the idea that mastery of others is a better way to increase comforts.	B. (ii) is a premise and (i) the conclusion.	C. The origin of great and lasting societies is found in the reciprocal obedience of the men who form them.	B. To expand his capacity for mastery, man finds it more effective to live in society.	A. Dominance is an unfavorable inclination in that it does not increase the comforts of life.	B. by choosing the services of the entity, the conditions for forming a family are ensured.
2020-04-23 16:31:34	62	0	62	13	Barranquilla/Atl	Female		Public	A. promote adequate and equitable financing systems that channel the necessary resources to achieve better quality care with greater coverage.	B.official regulation processes on this type of practices are initiated.	C. praising the way the animal is tortured in the ring.	B. citing David Silveti, since he is a renowned bullfighter who evidently has the same opinion as the author regarding bullfighting.	A. create conditions to reproduce the characteristic features of advanced societies throughout the world.	C. to produce more by strengthening the alliance between capital, science and technology.	C. show their resentment against Isabel.	A. emphasizes their points of view.	A. David bought a tree.	C. "Keep your food in optimal conditions for longer".	C. since the products are packaged in Tetra Pak, they have an unlimited shelf life.	D. capricious in the organization of schedules.	D. Tolerance is the means to overcome disagreement.	C. an inference that results from relating the ideas in the text to the image of the consumer of light culture.	B. does not give more importance to feelings than to money.	C. There are men who conform to a supposedly just social order and yet are unjust.	C. a clarification and an opposition.	A. Quien busca la justicia no encuentrta la felicidad.	D. A social order can be just and yet not satisfactorily regulate the behavior of all members of the community where such an order prevails.	B. Mutual negligence	A. Clarify the idea that mutual aid increases comforts with the idea that mastery of others is a better way to increase comforts.	D. (i) and (ii) present the same conclusion in different ways.	C. The origin of great and lasting societies is found in the reciprocal obedience of the men who form them.	B. To expand his capacity for mastery, man finds it more effective to live in society.	A. Dominance is an unfavorable inclination in that it does not increase the comforts of life.	D. choosing a bank is as important as spending time with your partner.
2020-04-23 16:32:43	63	0	63	16	Puerto Colombia (Atlantico)	Male	High school	Public	C. respect for the right to health services, respect for cultural differences and the principles of equality and non-discrimination.	B.official regulation processes on this type of practices are initiated.	B. denouncing his lack of understanding of the art of bullfighting.	D. to indicate that the bull, like all beings, must die, because it establishes an analogy between a natural event and a provoked death.	A. create conditions to reproduce the characteristic features of advanced societies throughout the world.	D. mitigate the conditions of poverty, hunger and misery in all areas of the world.	C. show their resentment against Isabel.	A. emphasizes their points of view.	C. the tree didn't look its best.	B. "Carry the milk with the freshness it has in its natural container."	A. food will not stay fresh if Tetra Pak packages are not used.	A. quiet and calm in its behavior.	D. Tolerance is the means to overcome disagreement.	C. an inference that results from relating the ideas in the text to the image of the consumer of light culture.	B. does not give more importance to feelings than to money.	C. There are men who conform to a supposedly just social order and yet are unjust.	B. a clarification and a reason.	B. He who seeks justice also seeks happiness.	B. A social order cannot be just and not satisfactorily regulate the behavior of all the members of the community where such order rules.	B. Mutual negligence	C. Contrast the idea that mutual aid increases comforts with the idea that it is more effective to dominate others to increase comforts.	C. (i) and (ii) are premises of the same argument.	B. The origin of large and enduring societies is explained by the indifference of the men who make them up.	B. To expand his capacity for mastery, man finds it more effective to live in society.	C. Dominance is an inescapable inclination, as it is more efficient to achieve comfort than mutual aid	D. choosing a bank is as important as spending time with your partner.
2020-04-23 16:34:25	64	0	64	16	Barranquilla/Atlantico	Male	High school	Public	A. promote adequate and equitable financing systems that channel the necessary resources to achieve better quality care with greater coverage.	B.official regulation processes on this type of practices are initiated.	B. denouncing his lack of understanding of the art of bullfighting.	D. to indicate that the bull, like all beings, must die, because it establishes an analogy between a natural event and a provoked death.	A. create conditions to reproduce the characteristic features of advanced societies throughout the world.	C. to produce more by strengthening the alliance between capital, science and technology.	C. show their resentment against Isabel.	A. emphasizes their points of view.	C. the tree didn't look its best.	B. "Carry the milk with the freshness it has in its natural container."	B. Since Tetra Pak is made from recyclable materials, it does not allow light or air to pass through.	D. capricious in the organization of schedules.	A. Bullfighting should be banned	C. an inference that results from relating the ideas in the text to the image of the consumer of light culture.	D. the opinion of others is important when making decisions.	C. There are men who conform to a supposedly just social order and yet are unjust.	B. a clarification and a reason.	A. He who seeks justice does not find happiness.	C. Just social orders provide happiness for all members of the community where such orders rule.	D. Mutual hostility.	D.Challenging the idea that mutual aid increases comfort by asserting that dominance can actually increase comfort.	B. (ii) is a premise and (i) the conclusion.	D. The origin of great and lasting societies results from the disinterested collaboration of the men who form them.	D. Man seeks security and it is safer for him to live in community than to be exposed to being dominated by another.	D. Dominance is an admirable inclination in that it causes the fear that leads to the creation of society.	B. by choosing the services of the entity, the conditions for forming a family are ensured.
2020-04-23 16:35:19	65	0	65	15	Barranquilla	Male	High school	Public	A. promote adequate and equitable financing systems that channel the necessary resources to achieve better quality care with greater coverage.	A. the non-conformity of those who practice official medicine is prolonged.	A. citing the opinion of a recognized source such as David Silveti.	B. citing David Silveti, since he is a renowned bullfighter who evidently has the same opinion as the author regarding bullfighting.	A. create conditions to reproduce the characteristic features of advanced societies throughout the world.	C. to produce more by strengthening the alliance between capital, science and technology.	C. show their resentment against Isabel.	D. convierte la discusión en un ataque personal.	C. the tree didn't look its best.	B. "Carry the milk with the freshness it has in its natural container."	D. los envases que conservan los alimentos y el ambiente son los Tetra Pak.	B. shy to interact with strangers.	D. Tolerance is the means to overcome disagreement.	D. an argument based on the concept of information society assumed in the text.	C. likes men who have money.	B. Any man who does not conform to the norms of a just social order is unjust.	B. a clarification and a reason.	D. He who seeks justice always finds happiness.	D. A social order can be just and yet not satisfactorily regulate the behavior of all members of the community where such an order prevails.	C. Mutual dislike.	A. Clarify the idea that mutual aid increases comforts with the idea that mastery of others is a better way to increase comforts.	A. (i) is a premise and (ii) the conclusion.	C. The origin of great and lasting societies is found in the reciprocal obedience of the men who form them.	C. It is proper for man to avoid all kinds of domination through the trusting relationships that life in society affords him.	D. Dominance is an admirable inclination in that it causes the fear that leads to the creation of society.	D. choosing a bank is as important as spending time with your partner.
2020-04-23 16:35:55	66	0	66	15	Barranquilla	Male	High school	Public	A. promote adequate and equitable financing systems that channel the necessary resources to achieve better quality care with greater coverage.	B.official regulation processes on this type of practices are initiated.	A. citing the opinion of a recognized source such as David Silveti.	A. to say that it is an art, because for other people bullfighting may have absolutely nothing artistic.	A. create conditions to reproduce the characteristic features of advanced societies throughout the world.	C. to produce more by strengthening the alliance between capital, science and technology.	C. show their resentment against Isabel.	D. convierte la discusión en un ataque personal.	C. the tree didn't look its best.	B. "Carry the milk with the freshness it has in its natural container."	A. food will not stay fresh if Tetra Pak packages are not used.	C. organized to manage their time and the time of others.	D. Tolerance is the means to overcome disagreement.	B. an idea that is assumed to be true even if there is no evidence to prove it.	B. does not give more importance to feelings than to money.	B. Any man who does not conform to the norms of a just social order is unjust.	D. an opposition and a conclusion.	D. He who seeks justice always finds happiness.	D. A social order can be just and yet not satisfactorily regulate the behavior of all members of the community where such an order prevails.	D. Mutual hostility.	B. Disprove the idea that mutual aid increases comforts and assert that it is through mastery of others that it is achieved.	A. (i) is a premise and (ii) the conclusion.	D. The origin of great and lasting societies results from the disinterested collaboration of the men who form them.	C. It is proper for man to avoid all kinds of domination through the trusting relationships that life in society affords him.	B. Dominance is a desirable inclination in that it favors cooperation among men.	B. by choosing the services of the entity, the conditions for forming a family are ensured.
2020-04-23 16:45:10	67	0	67	14	Puerto Colombia	Female	High school	Public	B. to anticipate the demographic aging of the population, changing family structures, and informal labor markets.	B.official regulation processes on this type of practices are initiated.	B. denouncing his lack of understanding of the art of bullfighting.	A. to say that it is an art, because for other people bullfighting may have absolutely nothing artistic.	A. create conditions to reproduce the characteristic features of advanced societies throughout the world.	C. to produce more by strengthening the alliance between capital, science and technology.	B. seek his father's support.	A. emphasizes their points of view.	C. the tree didn't look its best.	B. "Carry the milk with the freshness it has in its natural container."	A. food will not stay fresh if Tetra Pak packages are not used.	C. organized to manage their time and the time of others.	A. Bullfighting should be banned	D. an argument based on the concept of information society assumed in the text.	B. does not give more importance to feelings than to money.	C. There are men who conform to a supposedly just social order and yet are unjust.	D. an opposition and a conclusion.	C. He who seeks justice never finds happiness.	B. A social order cannot be just and not satisfactorily regulate the behavior of all the members of the community where such order rules.	B. Mutual negligence	B. Disprove the idea that mutual aid increases comforts and assert that it is through mastery of others that it is achieved.	C. (i) and (ii) are premises of the same argument.	C. The origin of great and lasting societies is found in the reciprocal obedience of the men who form them.	D. Man seeks security and it is safer for him to live in community than to be exposed to being dominated by another.	C. Dominance is an inescapable inclination, as it is more efficient to achieve comfort than mutual aid	B. by choosing the services of the entity, the conditions for forming a family are ensured.
2020-04-23 16:48:50	68	0	68	15	Puerto Colombia	Male	High school	Public	A. promote adequate and equitable financing systems that channel the necessary resources to achieve better quality care with greater coverage.	C. the law that scientific medicine is the only official medicine be repealed.	B. denouncing his lack of understanding of the art of bullfighting.	D. to indicate that the bull, like all beings, must die, because it establishes an analogy between a natural event and a provoked death.	D. generate high levels of industrialization and urbanization, technifying agriculture in developed countries	D. mitigate the conditions of poverty, hunger and misery in all areas of the world.	B. seek his father's support.	B. inquires into the interests of the other.	C. the tree didn't look its best.	B. "Carry the milk with the freshness it has in its natural container."	B. Since Tetra Pak is made from recyclable materials, it does not allow light or air to pass through.	D. capricious in the organization of schedules.	D. Tolerance is the means to overcome disagreement.	A. a conclusion reached by the author of the text after recognizing that there is a new type of consumer.	B. does not give more importance to feelings than to money.	C. There are men who conform to a supposedly just social order and yet are unjust.	D. an opposition and a conclusion.	B. He who seeks justice also seeks happiness.	D. A social order can be just and yet not satisfactorily regulate the behavior of all members of the community where such an order prevails.	C. Mutual dislike.	C. Contrast the idea that mutual aid increases comforts with the idea that it is more effective to dominate others to increase comforts.	B. (ii) is a premise and (i) the conclusion.	D. The origin of great and lasting societies results from the disinterested collaboration of the men who form them.	D. Man seeks security and it is safer for him to live in community than to be exposed to being dominated by another.	D. Dominance is an admirable inclination in that it causes the fear that leads to the creation of society.	B. by choosing the services of the entity, the conditions for forming a family are ensured.
2020-04-23 16:49:07	69	0	69	15	Remolino/Magdalena	Female	High school	Public	D. create an information system, with a human rights approach, to evaluate progress in health.	B.official regulation processes on this type of practices are initiated.	B. denouncing his lack of understanding of the art of bullfighting.	D. to indicate that the bull, like all beings, must die, because it establishes an analogy between a natural event and a provoked death.	A. create conditions to reproduce the characteristic features of advanced societies throughout the world.	C. to produce more by strengthening the alliance between capital, science and technology.	A. insultar a su padre.	A. emphasizes their points of view.	C. the tree didn't look its best.	B. "Carry the milk with the freshness it has in its natural container."	A. food will not stay fresh if Tetra Pak packages are not used.	B. shy to interact with strangers.	A. Bullfighting should be banned	A. a conclusion reached by the author of the text after recognizing that there is a new type of consumer.	B. does not give more importance to feelings than to money.	C. There are men who conform to a supposedly just social order and yet are unjust.	B. a clarification and a reason.	B. He who seeks justice also seeks happiness.	D. A social order can be just and yet not satisfactorily regulate the behavior of all members of the community where such an order prevails.	D. Mutual hostility.	A. Clarify the idea that mutual aid increases comforts with the idea that mastery of others is a better way to increase comforts.	D. (i) and (ii) present the same conclusion in different ways.	A. The origin of large and enduring societies is due to the distrust of the men who form them.	A. It is natural for man to associate with others in order to exercise his dominion with security.	C. Dominance is an inescapable inclination, as it is more efficient to achieve comfort than mutual aid	B. by choosing the services of the entity, the conditions for forming a family are ensured.
2020-04-23 16:51:05	70	0	70	14	Puerto colombia	Female	High school	Public	A. promote adequate and equitable financing systems that channel the necessary resources to achieve better quality care with greater coverage.	A. the non-conformity of those who practice official medicine is prolonged.	B. denouncing his lack of understanding of the art of bullfighting.	A. to say that it is an art, because for other people bullfighting may have absolutely nothing artistic.	A. create conditions to reproduce the characteristic features of advanced societies throughout the world.	C. to produce more by strengthening the alliance between capital, science and technology.	C. show their resentment against Isabel.	A. emphasizes their points of view.	C. the tree didn't look its best.	A. "Protect the planet by using recyclable and renewable packaging".	C. since the products are packaged in Tetra Pak, they have an unlimited shelf life.	A. quiet and calm in its behavior.	A. Bullfighting should be banned	A. a conclusion reached by the author of the text after recognizing that there is a new type of consumer.	B. does not give more importance to feelings than to money.	D. There are no men who conform to a supposedly just social order and yet are unjust.	D. an opposition and a conclusion.	B. He who seeks justice also seeks happiness.	B. A social order cannot be just and not satisfactorily regulate the behavior of all the members of the community where such order rules.	A. Mutual Disagreement.	D.Challenging the idea that mutual aid increases comfort by asserting that dominance can actually increase comfort.	A. (i) is a premise and (ii) the conclusion.	B. The origin of large and enduring societies is explained by the indifference of the men who make them up.	B. To expand his capacity for mastery, man finds it more effective to live in society.	B. Dominance is a desirable inclination in that it favors cooperation among men.	C. Money guarantees harmony among couples
2020-04-23 16:54:43	71	0	71	15	Barranquilla	Male	High school	Public	D. create an information system, with a human rights approach, to evaluate progress in health.	D. the gap between chemical medicine and botanical medicine is widening.	B. denouncing his lack of understanding of the art of bullfighting.	C. to resort to a historical reference to express that, although since the beginning of bullfighting there have been detractors, they have never managed to prevent it.	A. create conditions to reproduce the characteristic features of advanced societies throughout the world.	C. to produce more by strengthening the alliance between capital, science and technology.	C. show their resentment against Isabel.	A. emphasizes their points of view.	C. the tree didn't look its best.	D. "Protect yourself from light and air by using recycled raw materials".	C. since the products are packaged in Tetra Pak, they have an unlimited shelf life.	C. organized to manage their time and the time of others.	C. Animal husbandry is a hypocritical action.	C. an inference that results from relating the ideas in the text to the image of the consumer of light culture.	B. does not give more importance to feelings than to money.	A. A man who behaves fairly follows the norms of a social order.	B. a clarification and a reason.	B. He who seeks justice also seeks happiness.	C. Just social orders provide happiness for all members of the community where such orders rule.	C. Mutual dislike.	B. Disprove the idea that mutual aid increases comforts and assert that it is through mastery of others that it is achieved.	D. (i) and (ii) present the same conclusion in different ways.	B. The origin of large and enduring societies is explained by the indifference of the men who make them up.	B. To expand his capacity for mastery, man finds it more effective to live in society.	D. Dominance is an admirable inclination in that it causes the fear that leads to the creation of society.	A. a contract entails mutual responsibilities.
2020-04-23 17:09:01	72	0	72	15	Puerto Colombia	Female	High school	Public	C. respect for the right to health services, respect for cultural differences and the principles of equality and non-discrimination.	A. se prolongue la inconformidad de quienes practican la medicina oficial.	B. denouncing his lack of understanding of the art of bullfighting.	A. to say that it is an art, because for other people bullfighting may have absolutely nothing artistic.	A. create conditions to reproduce the characteristic features of advanced societies throughout the world.	D. mitigate the conditions of poverty, hunger and misery in all areas of the world.	C. show their resentment against Isabel.	A. emphasizes their points of view.	C. the tree didn't look its best.	D. "Protect yourself from light and air by using recycled raw materials".	A. food will not stay fresh if Tetra Pak packages are not used.	A. quiet and calm in its behavior.	D. Tolerance is the means to overcome disagreement.	C. an inference that results from relating the ideas in the text to the image of the consumer of light culture.	B. does not give more importance to feelings than to money.	B. Any man who does not conform to the norms of a just social order is unjust.	B. a clarification and a reason.	B. He who seeks justice also seeks happiness.	B. A social order cannot be just and not satisfactorily regulate the behavior of all the members of the community where such order rules.	B. Mutual negligence	D.Challenging the idea that mutual aid increases comfort by asserting that dominance can actually increase comfort.	C. (i) and (ii) are premises of the same argument.	A. The origin of large and enduring societies is due to the distrust of the men who form them.	D. Man seeks security and it is safer for him to live in community than to be exposed to being dominated by another.	B. Dominance is a desirable inclination in that it favors cooperation among men.	B. by choosing the services of the entity, the conditions for forming a family are ensured.
2020-04-23 17:12:30	73	0	73	17	Barranquilla	Female	High school	Public	A. promote adequate and equitable financing systems that channel the necessary resources to achieve better quality care with greater coverage.	B.official regulation processes on this type of practices are initiated.	B. denouncing his lack of understanding of the art of bullfighting.	D. to indicate that the bull, like all beings, must die, because it establishes an analogy between a natural event and a provoked death.	A. create conditions to reproduce the characteristic features of advanced societies throughout the world.	C. to produce more by strengthening the alliance between capital, science and technology.	C. show their resentment against Isabel.	A. emphasizes their points of view.	C. the tree didn't look its best.	B. "Carry the milk with the freshness it has in its natural container."	B. Since Tetra Pak is made from recyclable materials, it does not allow light or air to pass through.	D. capricious in the organization of schedules.	A. Bullfighting should be banned	B. an idea that is assumed to be true even if there is no evidence to prove it.	C. likes men who have money.	C. There are men who conform to a supposedly just social order and yet are unjust.	C. a clarification and an opposition.	B. He who seeks justice also seeks happiness.	D. A social order can be just and yet not satisfactorily regulate the behavior of all members of the community where such an order prevails.	D. Mutual hostility.	B. Disprove the idea that mutual aid increases comforts and assert that it is through mastery of others that it is achieved.	B. (ii) is a premise and (i) the conclusion.	D. The origin of great and lasting societies results from the disinterested collaboration of the men who form them.	D. Man seeks security and it is safer for him to live in community than to be exposed to being dominated by another.	C. Dominance is an inescapable inclination, as it is more efficient to achieve comfort than mutual aid	B. by choosing the services of the entity, the conditions for forming a family are ensured.
2020-04-23 17:13:24	74	0	74	16	Barranquilla	Female	High school	Public	C. respect for the right to health services, respect for cultural differences and the principles of equality and non-discrimination.	A. the non-conformity of those who practice official medicine is prolonged.	A. citing the opinion of a recognized source such as David Silveti.	B. citing David Silveti, since he is a renowned bullfighter who evidently has the same opinion as the author regarding bullfighting.	C. to usher in a new era in the understanding and management of the affairs of the most economically advanced countries.	B. treat all nations and all peoples of the planet equitably.	C. show their resentment against Isabel.	B. inquires into the interests of the other.	C. the tree didn't look its best.	C. "Keep your food in optimal conditions for longer".	A. food will not stay fresh if Tetra Pak packages are not used.	D. capricious in the organization of schedules.	A. Bullfighting should be banned	A. a conclusion reached by the author of the text after recognizing that there is a new type of consumer.	B. does not give more importance to feelings than to money.	D. There are no men who conform to a supposedly just social order and yet are unjust.	D. an opposition and a conclusion.	D. He who seeks justice always finds happiness.	C. Just social orders provide happiness for all members of the community where such orders rule.	A. Mutual Disagreement.	A. Clarify the idea that mutual aid increases comforts with the idea that mastery of others is a better way to increase comforts.	C. (i) and (ii) are premises of the same argument.	B. The origin of large and enduring societies is explained by the indifference of the men who make them up.	B. To expand his capacity for mastery, man finds it more effective to live in society.	C. Dominance is an inescapable inclination, as it is more efficient to achieve comfort than mutual aid	B. by choosing the services of the entity, the conditions for forming a family are ensured.
2020-04-23 17:18:51	75	0	75	15	Puerto Colombia Atlantico)	Male	High school	Public	A. promote adequate and equitable financing systems that channel the necessary resources to achieve better quality care with greater coverage.	C. the law that scientific medicine is the only official medicine be repealed.	B. denouncing his lack of understanding of the art of bullfighting.	D. to indicate that the bull, like all beings, must die, because it establishes an analogy between a natural event and a provoked death.	D. generate high levels of industrialization and urbanization, technifying agriculture in developed countries	D. mitigate the conditions of poverty, hunger and misery in all areas of the world.	B. seek his father's support.	B. inquires into the interests of the other.	C. the tree didn't look its best.	B. "Carry the milk with the freshness it has in its natural container."	B. Since Tetra Pak is made from recyclable materials, it does not allow light or air to pass through.	D. capricious in the organization of schedules.	D. Tolerance is the means to overcome disagreement.	A. a conclusion reached by the author of the text after recognizing that there is a new type of consumer.	B. does not give more importance to feelings than to money.	C. There are men who conform to a supposedly just social order and yet are unjust.	D. an opposition and a conclusion.	B. He who seeks justice also seeks happiness.	D. A social order can be just and yet not satisfactorily regulate the behavior of all members of the community where such an order prevails.	D. Mutual hostility.	C. Contrast the idea that mutual aid increases comforts with the idea that it is more effective to dominate others to increase comforts.	B. (ii) is a premise and (i) the conclusion.	D. The origin of great and lasting societies results from the disinterested collaboration of the men who form them.	D. Man seeks security and it is safer for him to live in community than to be exposed to being dominated by another.	D. Dominance is an admirable inclination in that it causes the fear that leads to the creation of society.	B. by choosing the services of the entity, the conditions for forming a family are ensured.
2020-04-23 17:56:54	76	0	76	17	Puerto colombia	Female	High school	Public	D. create an information system, with a human rights approach, to evaluate progress in health.	C. the law that scientific medicine is the only official medicine be repealed.	A. citando la opinión de una fuente reconocida como David Silveti.	C. to resort to a historical reference to express that, although since the beginning of bullfighting there have been detractors, they have never managed to prevent it.	B. adopt, in the first world, the American dream of peace and abundance, education and modern cultural values.	D. mitigate the conditions of poverty, hunger and misery in all areas of the world.	A. insultar a su padre.	D. convierte la discusión en un ataque personal.	D. David wanted to plant the tree in the garden.	A. "Protect the planet by using recyclable and renewable packaging".	D. los envases que conservan los alimentos y el ambiente son los Tetra Pak.	A. quiet and calm in its behavior.	A. Bullfighting should be banned	C. an inference that results from relating the ideas in the text to the image of the consumer of light culture.	D. the opinion of others is important when making decisions.	C. There are men who conform to a supposedly just social order and yet are unjust.	D. an opposition and a conclusion.	D. He who seeks justice always finds happiness.	C. Just social orders provide happiness for all members of the community where such orders rule.	D. Mutual hostility.	C. Contrast the idea that mutual aid increases comforts with the idea that it is more effective to dominate others to increase comforts.	D. (i) and (ii) present the same conclusion in different ways.	C. The origin of great and lasting societies is found in the reciprocal obedience of the men who form them.	B. To expand his capacity for mastery, man finds it more effective to live in society.	B. Dominance is a desirable inclination in that it favors cooperation among men.	A. a contract entails mutual responsibilities.
2020-04-23 18:01:24	77	0	77	15	puerto colombia	Female	High school	Public	A. promote adequate and equitable financing systems that channel the necessary resources to achieve better quality care with greater coverage.	B.official regulation processes on this type of practices are initiated.	B. denouncing his lack of understanding of the art of bullfighting.	D. to indicate that the bull, like all beings, must die, because it establishes an analogy between a natural event and a provoked death.	A. create conditions to reproduce the characteristic features of advanced societies throughout the world.	C. to produce more by strengthening the alliance between capital, science and technology.	C. show their resentment against Isabel.	A. emphasizes their points of view.	D. David wanted to plant the tree in the garden.	B. "Carry the milk with the freshness it has in its natural container."	B. Since Tetra Pak is made from recyclable materials, it does not allow light or air to pass through.	A. quiet and calm in its behavior.	A. Bullfighting should be banned	B. an idea that is assumed to be true even if there is no evidence to prove it.	C. likes men who have money.	B. Any man who does not conform to the norms of a just social order is unjust.	A. una oposición y una salvedad.	C. He who seeks justice never finds happiness.	A. A just social order benefits all members of the community where such an order prevails.	D. Mutual hostility.	C. Contrast the idea that mutual aid increases comforts with the idea that it is more effective to dominate others to increase comforts.	B. (ii) is a premise and (i) the conclusion.	C. The origin of great and lasting societies is found in the reciprocal obedience of the men who form them.	C. It is proper for man to avoid all kinds of domination through the trusting relationships that life in society affords him.	C. Dominance is an inescapable inclination, as it is more efficient to achieve comfort than mutual aid	B. by choosing the services of the entity, the conditions for forming a family are ensured.
2020-04-23 18:05:16	78	0	78	17	cracas	Male		Public	A. promote adequate and equitable financing systems that channel the necessary resources to achieve better quality care with greater coverage.	C. the law that scientific medicine is the only official medicine be repealed.	B. denouncing his lack of understanding of the art of bullfighting.	A. to say that it is an art, because for other people bullfighting may have absolutely nothing artistic.	B. adopt, in the first world, the American dream of peace and abundance, education and modern cultural values.	A. raising levels of industrialization and urbanization.	B. seek his father's support.	A. emphasizes their points of view.	C. the tree didn't look its best.	A. "Protect the planet by using recyclable and renewable packaging".	C. ya que los productos son envasados en Tetra Pak, tienen una duración ilimitada.	A. quiet and calm in its behavior.	D. Tolerance is the means to overcome disagreement.	A. a conclusion reached by the author of the text after recognizing that there is a new type of consumer.	C. likes men who have money.	C. There are men who conform to a supposedly just social order and yet are unjust.	B. a clarification and a reason.	B. He who seeks justice also seeks happiness.	A. A just social order benefits all members of the community where such an order prevails.	B. Mutual negligence	A. Clarify the idea that mutual aid increases comforts with the idea that mastery of others is a better way to increase comforts.	B. (ii) is a premise and (i) the conclusion.	B. The origin of large and enduring societies is explained by the indifference of the men who make them up.	A. It is natural for man to associate with others in order to exercise his dominion with security.	A. Dominance is an unfavorable inclination in that it does not increase the comforts of life.	D. choosing a bank is as important as spending time with your partner.
2020-04-23 18:08:11	79	0	79	15	Barranquilla	Female	High school	Public	A. promote adequate and equitable financing systems that channel the necessary resources to achieve better quality care with greater coverage.	B.official regulation processes on this type of practices are initiated.	B. denouncing his lack of understanding of the art of bullfighting.	D. to indicate that the bull, like all beings, must die, because it establishes an analogy between a natural event and a provoked death.	A. create conditions to reproduce the characteristic features of advanced societies throughout the world.	A. raising levels of industrialization and urbanization.	B. seek his father's support.	A. emphasizes their points of view.	D. David wanted to plant the tree in the garden.	A. "Protect the planet by using recyclable and renewable packaging".	B. Since Tetra Pak is made from recyclable materials, it does not allow light or air to pass through.	A. quiet and calm in its behavior.	A. Bullfighting should be banned	A. a conclusion reached by the author of the text after recognizing that there is a new type of consumer.	C. likes men who have money.	A. A man who behaves fairly follows the norms of a social order.	B. a clarification and a reason.	D. He who seeks justice always finds happiness.	C. Just social orders provide happiness for all members of the community where such orders rule.	A. Mutual Disagreement.	A. Clarify the idea that mutual aid increases comforts with the idea that mastery of others is a better way to increase comforts.	B. (ii) is a premise and (i) the conclusion.	B. The origin of large and enduring societies is explained by the indifference of the men who make them up.	B. To expand his capacity for mastery, man finds it more effective to live in society.	A. Dominance is an unfavorable inclination in that it does not increase the comforts of life.	B. by choosing the services of the entity, the conditions for forming a family are ensured.
2020-04-23 18:16:59	80	0	80	14	Puerto colombia - Atlántico	Female	High school	Public	A. promote adequate and equitable financing systems that channel the necessary resources to achieve better quality care with greater coverage.	B.official regulation processes on this type of practices are initiated.	A. citing the opinion of a recognized source such as David Silveti.	A. to say that it is an art, because for other people bullfighting may have absolutely nothing artistic.	A. create conditions to reproduce the characteristic features of advanced societies throughout the world.	C. to produce more by strengthening the alliance between capital, science and technology.	C. show their resentment against Isabel.	B. inquires into the interests of the other.	C. the tree didn't look its best.	D. "Protect yourself from light and air by using recycled raw materials".	B. Since Tetra Pak is made from recyclable materials, it does not allow light or air to pass through.	D. capricious in the organization of schedules.	D. Tolerance is the means to overcome disagreement.	D. an argument based on the concept of information society assumed in the text.	C. likes men who have money.	A. A man who behaves fairly follows the norms of a social order.	D. an opposition and a conclusion.	B. He who seeks justice also seeks happiness.	D. A social order can be just and yet not satisfactorily regulate the behavior of all members of the community where such an order prevails.	B. Mutual negligence	A. Clarify the idea that mutual aid increases comforts with the idea that mastery of others is a better way to increase comforts.	D. (i) and (ii) present the same conclusion in different ways.	A. The origin of large and enduring societies is due to the distrust of the men who form them.	D. Man seeks security and it is safer for him to live in community than to be exposed to being dominated by another.	C. Dominance is an inescapable inclination, as it is more efficient to achieve comfort than mutual aid	D. choosing a bank is as important as spending time with your partner.
2020-04-23 18:41:37	81	0	81	15	Barranquilla	Male	High school		B. to anticipate the demographic aging of the population, changing family structures, and informal labor markets.	C. the law that scientific medicine is the only official medicine be repealed.	B. denouncing his lack of understanding of the art of bullfighting.	A. to say that it is an art, because for other people bullfighting may have absolutely nothing artistic.	C. to usher in a new era in the understanding and management of the affairs of the most economically advanced countries.	C. to produce more by strengthening the alliance between capital, science and technology.	B. seek his father's support.	A. emphasizes their points of view.	C. the tree didn't look its best.	C. "Keep your food in optimal conditions for longer".	B. Since Tetra Pak is made from recyclable materials, it does not allow light or air to pass through.	D. capricious in the organization of schedules.	D. Tolerance is the means to overcome disagreement.	B. an idea that is assumed to be true even if there is no evidence to prove it.	B. does not give more importance to feelings than to money.	C. There are men who conform to a supposedly just social order and yet are unjust.	D. an opposition and a conclusion.	A. He who seeks justice does not find happiness.	C. Just social orders provide happiness for all members of the community where such orders rule.	C. Mutual dislike.	A. Clarify the idea that mutual aid increases comforts with the idea that mastery of others is a better way to increase comforts.	B. (ii) is a premise and (i) the conclusion.	D. The origin of great and lasting societies results from the disinterested collaboration of the men who form them.	B. To expand his capacity for mastery, man finds it more effective to live in society.	B. Dominance is a desirable inclination in that it favors cooperation among men.	B. by choosing the services of the entity, the conditions for forming a family are ensured.
2020-04-23 18:52:47	82	0	82	17	Barranquilla	Female	High school		C. respect for the right to health services, respect for cultural differences and the principles of equality and non-discrimination.	A. the non-conformity of those who practice official medicine is prolonged.	B. denouncing his lack of understanding of the art of bullfighting.	B. citing David Silveti, since he is a renowned bullfighter who evidently has the same opinion as the author regarding bullfighting.	A. create conditions to reproduce the characteristic features of advanced societies throughout the world.	B. treat all nations and all peoples of the planet equitably.	A. insultar a su padre.	B. inquires into the interests of the other.	C. the tree didn't look its best.	C. "Keep your food in optimal conditions for longer".	C. since the products are packaged in Tetra Pak, they have an unlimited shelf life.	D. capricious in the organization of schedules.	D. Tolerance is the means to overcome disagreement.	A. a conclusion reached by the author of the text after recognizing that there is a new type of consumer.	B. does not give more importance to feelings than to money.	C. There are men who conform to a supposedly just social order and yet are unjust.	D. an opposition and a conclusion.	A. He who seeks justice does not find happiness.	B. A social order cannot be just and not satisfactorily regulate the behavior of all the members of the community where such order rules.	B. Mutual negligence	C. Contrast the idea that mutual aid increases comforts with the idea that it is more effective to dominate others to increase comforts.	B. (ii) is a premise and (i) the conclusion.	C. The origin of great and lasting societies is found in the reciprocal obedience of the men who form them.	A. It is natural for man to associate with others in order to exercise his dominion with security.	B. Dominance is a desirable inclination in that it favors cooperation among men.	B. by choosing the services of the entity, the conditions for forming a family are ensured.
2020-04-23 19:00:00	83	0	83	14	Barranquilla	Female	High school		A. promote adequate and equitable financing systems that channel the necessary resources to achieve better quality care with greater coverage.	B.official regulation processes on this type of practices are initiated.	B. denouncing his lack of understanding of the art of bullfighting.	D. to indicate that the bull, like all beings, must die, because it establishes an analogy between a natural event and a provoked death.	A. create conditions to reproduce the characteristic features of advanced societies throughout the world.	D. mitigate the conditions of poverty, hunger and misery in all areas of the world.	C. show their resentment against Isabel.	D. convierte la discusión en un ataque personal.	C. the tree didn't look its best.	B. "Carry the milk with the freshness it has in its natural container."	C. since the products are packaged in Tetra Pak, they have an unlimited shelf life.	C. organized to manage their time and the time of others.	C. Animal husbandry is a hypocritical action.	A. a conclusion reached by the author of the text after recognizing that there is a new type of consumer.	A.makes decisions within the norms of a community.	D. There are no men who conform to a supposedly just social order and yet are unjust.	C. a clarification and an opposition.	B. He who seeks justice also seeks happiness.	C. Just social orders provide happiness for all members of the community where such orders rule.	A. Mutual Disagreement.	A. Clarify the idea that mutual aid increases comforts with the idea that mastery of others is a better way to increase comforts.	A. (i) is a premise and (ii) the conclusion.	A. The origin of large and enduring societies is due to the distrust of the men who form them.	D. Man seeks security and it is safer for him to live in community than to be exposed to being dominated by another.	C. Dominance is an inescapable inclination, as it is more efficient to achieve comfort than mutual aid	B. by choosing the services of the entity, the conditions for forming a family are ensured.
2020-04-23 19:15:19	84	0	84	15	Barranquilla	Female	High school	Public	A. promote adequate and equitable financing systems that channel the necessary resources to achieve better quality care with greater coverage.	B.official regulation processes on this type of practices are initiated.	D. pointing out the natural character of the bull's death.	B. citing David Silveti, since he is a renowned bullfighter who evidently has the same opinion as the author regarding bullfighting.	A. create conditions to reproduce the characteristic features of advanced societies throughout the world.	A. raising levels of industrialization and urbanization.	C. show their resentment against Isabel.	A. emphasizes their points of view.	C. the tree didn't look its best.	A. "Protect the planet by using recyclable and renewable packaging".	D. los envases que conservan los alimentos y el ambiente son los Tetra Pak.	B. shy to interact with strangers.	C. Animal husbandry is a hypocritical action.	A. a conclusion reached by the author of the text after recognizing that there is a new type of consumer.	B. does not give more importance to feelings than to money.	C. There are men who conform to a supposedly just social order and yet are unjust.	B. a clarification and a reason.	B. He who seeks justice also seeks happiness.	D. A social order can be just and yet not satisfactorily regulate the behavior of all members of the community where such an order prevails.	C. Mutual dislike.	A. Clarify the idea that mutual aid increases comforts with the idea that mastery of others is a better way to increase comforts.	A. (i) is a premise and (ii) the conclusion.	C. The origin of great and lasting societies is found in the reciprocal obedience of the men who form them.	B. To expand his capacity for mastery, man finds it more effective to live in society.	A. Dominance is an unfavorable inclination in that it does not increase the comforts of life.	A. a contract entails mutual responsibilities.
2020-04-23 19:18:56	85	0	85	14	Planeta (cordoba)	Female	High school	Public	C. respect for the right to health services, respect for cultural differences and the principles of equality and non-discrimination.	C. the law that scientific medicine is the only official medicine be repealed.	A. citing the opinion of a recognized source such as David Silveti.	B. citing David Silveti, since he is a renowned bullfighter who evidently has the same opinion as the author regarding bullfighting.	B. adopt, in the first world, the American dream of peace and abundance, education and modern cultural values.	D. mitigate the conditions of poverty, hunger and misery in all areas of the world.	C. show their resentment against Isabel.	A. emphasizes their points of view.	C. the tree didn't look its best.	C. "Keep your food in optimal conditions for longer".	B. Since Tetra Pak is made from recyclable materials, it does not allow light or air to pass through.	B. shy to interact with strangers.	D. Tolerance is the means to overcome disagreement.	B. an idea that is assumed to be true even if there is no evidence to prove it.	D. the opinion of others is important when making decisions.	C. There are men who conform to a supposedly just social order and yet are unjust.	B. a clarification and a reason.	C. He who seeks justice never finds happiness.	B. A social order cannot be just and not satisfactorily regulate the behavior of all the members of the community where such order rules.	B. Mutual negligence	A. Clarify the idea that mutual aid increases comforts with the idea that mastery of others is a better way to increase comforts.	A. (i) is a premise and (ii) the conclusion.	A. The origin of large and enduring societies is due to the distrust of the men who form them.	C. It is proper for man to avoid all kinds of domination through the trusting relationships that life in society affords him.	B. Dominance is a desirable inclination in that it favors cooperation among men.	B. by choosing the services of the entity, the conditions for forming a family are ensured.
2020-04-23 20:10:52	86	0	86	17	puerto colombia	Male	High school	Public	A. promote adequate and equitable financing systems that channel the necessary resources to achieve better quality care with greater coverage.	D. the gap between chemical medicine and botanical medicine is widening.	C. praising the way the animal is tortured in the ring.	D. to indicate that the bull, like all beings, must die, because it establishes an analogy between a natural event and a provoked death.	B. adopt, in the first world, the American dream of peace and abundance, education and modern cultural values.	A. raising levels of industrialization and urbanization.	C. show their resentment against Isabel.	A. emphasizes their points of view.	D. David wanted to plant the tree in the garden.	B. "Carry the milk with the freshness it has in its natural container."	C. since the products are packaged in Tetra Pak, they have an unlimited shelf life.	C. organized to manage their time and the time of others.	C. Animal husbandry is a hypocritical action.	B. an idea that is assumed to be true even if there is no evidence to prove it.	B. does not give more importance to feelings than to money.	D. There are no men who conform to a supposedly just social order and yet are unjust.	B. a clarification and a reason.	B. He who seeks justice also seeks happiness.	A. A just social order benefits all members of the community where such an order prevails.	C. Mutual dislike.	C. Contrast the idea that mutual aid increases comforts with the idea that it is more effective to dominate others to increase comforts.	A. (i) is a premise and (ii) the conclusion.	C. The origin of great and lasting societies is found in the reciprocal obedience of the men who form them.	A. It is natural for man to associate with others in order to exercise his dominion with security.	D. Dominance is an admirable inclination in that it causes the fear that leads to the creation of society.	D. choosing a bank is as important as spending time with your partner.
2020-04-23 21:09:47	87	0	87	14	Puerto Colombia	Female	High school	Public	A. promote adequate and equitable financing systems that channel the necessary resources to achieve better quality care with greater coverage.	A. the non-conformity of those who practice official medicine is prolonged.	B. denouncing his lack of understanding of the art of bullfighting.	A. to say that it is an art, because for other people bullfighting may have absolutely nothing artistic.	A. create conditions to reproduce the characteristic features of advanced societies throughout the world.	A. raising levels of industrialization and urbanization.	C. show their resentment against Isabel.	A. emphasizes their points of view.	D. David wanted to plant the tree in the garden.	A. "Protect the planet by using recyclable and renewable packaging".	C. since the products are packaged in Tetra Pak, they have an unlimited shelf life.	B. shy to interact with strangers.	D. Tolerance is the means to overcome disagreement.	D. an argument based on the concept of information society assumed in the text.	B. does not give more importance to feelings than to money.	C. There are men who conform to a supposedly just social order and yet are unjust.	B. a clarification and a reason.	D. He who seeks justice always finds happiness.	C. Just social orders provide happiness for all members of the community where such orders rule.	D. Mutual hostility.	A. Clarify the idea that mutual aid increases comforts with the idea that mastery of others is a better way to increase comforts.	D. (i) and (ii) present the same conclusion in different ways.	A. The origin of large and enduring societies is due to the distrust of the men who form them.	D. Man seeks security and it is safer for him to live in community than to be exposed to being dominated by another.	A. Dominance is an unfavorable inclination in that it does not increase the comforts of life.	D. choosing a bank is as important as spending time with your partner.
2020-04-23 23:41:33	88	0	88	16	Barranquilla ( Atlántico)	Male	High school	Public	A. promote adequate and equitable financing systems that channel the necessary resources to achieve better quality care with greater coverage.	B.official regulation processes on this type of practices are initiated.	C. praising the way the animal is tortured in the ring.	A. to say that it is an art, because for other people bullfighting may have absolutely nothing artistic.	A. create conditions to reproduce the characteristic features of advanced societies throughout the world.	D. mitigate the conditions of poverty, hunger and misery in all areas of the world.	B. seek his father's support.	A. emphasizes their points of view.	C. the tree didn't look its best.	B. "Carry the milk with the freshness it has in its natural container."	C. since the products are packaged in Tetra Pak, they have an unlimited shelf life.	D. capricious in the organization of schedules.	A. Bullfighting should be banned	A. a conclusion reached by the author of the text after recognizing that there is a new type of consumer.	B. does not give more importance to feelings than to money.	C. There are men who conform to a supposedly just social order and yet are unjust.	C. a clarification and an opposition.	B. He who seeks justice also seeks happiness.	D. A social order can be just and yet not satisfactorily regulate the behavior of all members of the community where such an order prevails.	A. Mutual Disagreement.	C. Contrast the idea that mutual aid increases comforts with the idea that it is more effective to dominate others to increase comforts.	A. (i) is a premise and (ii) the conclusion.	B. The origin of large and enduring societies is explained by the indifference of the men who make them up.	D. Man seeks security and it is safer for him to live in community than to be exposed to being dominated by another.	D. Dominance is an admirable inclination in that it causes the fear that leads to the creation of society.	C. Money guarantees harmony among couples
2020-04-24 00:00:10	89	0	89	17	Puerto Colombia	Female	High school	Public	A. promote adequate and equitable financing systems that channel the necessary resources to achieve better quality care with greater coverage.	B.official regulation processes on this type of practices are initiated.	B. denouncing his lack of understanding of the art of bullfighting.	C. to resort to a historical reference to express that, although since the beginning of bullfighting there have been detractors, they have never managed to prevent it.	B. adopt, in the first world, the American dream of peace and abundance, education and modern cultural values.	C. to produce more by strengthening the alliance between capital, science and technology.	C. show their resentment against Isabel.	A. emphasizes their points of view.	C. the tree didn't look its best.	B. "Carry the milk with the freshness it has in its natural container."	D. los envases que conservan los alimentos y el ambiente son los Tetra Pak.	C. organized to manage their time and the time of others.	D. Tolerance is the means to overcome disagreement.	A. a conclusion reached by the author of the text after recognizing that there is a new type of consumer.	B. does not give more importance to feelings than to money.	A. A man who behaves fairly follows the norms of a social order.	B. a clarification and a reason.	A. He who seeks justice does not find happiness.	C. Just social orders provide happiness for all members of the community where such orders rule.	D. Mutual hostility.	D.Challenging the idea that mutual aid increases comfort by asserting that dominance can actually increase comfort.	A. (i) is a premise and (ii) the conclusion.	A. The origin of large and enduring societies is due to the distrust of the men who form them.	C. It is proper for man to avoid all kinds of domination through the trusting relationships that life in society affords him.	B. Dominance is a desirable inclination in that it favors cooperation among men.
2020-04-25 08:25:50	90	0	90	15	Puerto Colombia Atlántico	Male	High school	Public	B. to anticipate the demographic aging of the population, changing family structures, and informal labor markets.	C. the law that scientific medicine is the only official medicine be repealed.	A. citando la opinión de una fuente reconocida como David Silveti.	C. to resort to a historical reference to express that, although since the beginning of bullfighting there have been detractors, they have never managed to prevent it.	B. adopt, in the first world, the American dream of peace and abundance, education and modern cultural values.	A. raising levels of industrialization and urbanization.	C. show their resentment against Isabel.	D. convierte la discusión en un ataque personal.	A. David bought a tree.	D. “Protéjase de la luz y del aire utilizando materias primas recicladas”.	A. food will not stay fresh if Tetra Pak packages are not used.	D. caprichosa en la organización de los horarios.	A. Bullfighting should be banned	C. an inference that results from relating the ideas in the text to the image of the consumer of light culture.	A.makes decisions within the norms of a community.	B. Any man who does not conform to the norms of a just social order is unjust.	D. an opposition and a conclusion.	B. He who seeks justice also seeks happiness.	B. A social order cannot be just and not satisfactorily regulate the behavior of all the members of the community where such order rules.	C. Mutual dislike.	C. Contrast the idea that mutual aid increases comforts with the idea that it is more effective to dominate others to increase comforts.	A. (i) is a premise and (ii) the conclusion.	D. The origin of great and lasting societies results from the disinterested collaboration of the men who form them.	A. It is natural for man to associate with others in order to exercise his dominion with security.	B. Dominance is a desirable inclination in that it favors cooperation among men.	A. a contract entails mutual responsibilities.
2020-04-25 13:53:28	91	0	91	15	Puerto Colombia- Atlantico	Female	High school	Public	A. promote adequate and equitable financing systems that channel the necessary resources to achieve better quality care with greater coverage.	B.official regulation processes on this type of practices are initiated.	B. denouncing his lack of understanding of the art of bullfighting.	D. to indicate that the bull, like all beings, must die, because it establishes an analogy between a natural event and a provoked death.	A. create conditions to reproduce the characteristic features of advanced societies throughout the world.	C. to produce more by strengthening the alliance between capital, science and technology.	C. show their resentment against Isabel.	A. emphasizes their points of view.	C. the tree didn't look its best.	B. "Carry the milk with the freshness it has in its natural container."	B. Since Tetra Pak is made from recyclable materials, it does not allow light or air to pass through.	D. capricious in the organization of schedules.	A. Bullfighting should be banned	B. an idea that is assumed to be true even if there is no evidence to prove it.	C. likes men who have money.	C. There are men who conform to a supposedly just social order and yet are unjust.	B. a clarification and a reason.	B. He who seeks justice also seeks happiness.	D. A social order can be just and yet not satisfactorily regulate the behavior of all members of the community where such an order prevails.	D. Mutual hostility.	C. Contrast the idea that mutual aid increases comforts with the idea that it is more effective to dominate others to increase comforts.	B. (ii) is a premise and (i) the conclusion.	D. The origin of great and lasting societies results from the disinterested collaboration of the men who form them.	D. Man seeks security and it is safer for him to live in community than to be exposed to being dominated by another.		B. by choosing the services of the entity, the conditions for forming a family are ensured.
2020-04-26 22:21:01	92	0	92	15	Chibolo magdalena	Male	High school	Public	A. promote adequate and equitable financing systems that channel the necessary resources to achieve better quality care with greater coverage.	B.official regulation processes on this type of practices are initiated.	A. citing the opinion of a recognized source such as David Silveti.	D. to indicate that the bull, like all beings, must die, because it establishes an analogy between a natural event and a provoked death.	A. create conditions to reproduce the characteristic features of advanced societies throughout the world.	D. mitigate the conditions of poverty, hunger and misery in all areas of the world.	C. show their resentment against Isabel.	B. inquires into the interests of the other.	C. the tree didn't look its best.	D. "Protect yourself from light and air by using recycled raw materials".	D. los envases que conservan los alimentos y el ambiente son los Tetra Pak.	A. quiet and calm in its behavior.	D. Tolerance is the means to overcome disagreement.	C. una inferencia que resulta de relacionar las ideas del texto con la imagen del consumidor de la cultura light.	A.makes decisions within the norms of a community.	B. Any man who does not conform to the norms of a just social order is unjust.	B. a clarification and a reason.	B. He who seeks justice also seeks happiness.	D. A social order can be just and yet not satisfactorily regulate the behavior of all members of the community where such an order prevails.	C. Mutual dislike.	D.Challenging the idea that mutual aid increases comfort by asserting that dominance can actually increase comfort.	B. (ii) is a premise and (i) the conclusion.	C. The origin of great and lasting societies is found in the reciprocal obedience of the men who form them.	B. To expand his capacity for mastery, man finds it more effective to live in society.	A. Dominance is an unfavorable inclination in that it does not increase the comforts of life.	B. by choosing the services of the entity, the conditions for forming a family are ensured.
2020-04-28 07:31:23	93	0	93	20	Bogota	Female	High school	Private	A. promote adequate and equitable financing systems that channel the necessary resources to achieve better quality care with greater coverage.	B.official regulation processes on this type of practices are initiated.	C. praising the way the animal is tortured in the ring.	C. to resort to a historical reference to express that, although since the beginning of bullfighting there have been detractors, they have never managed to prevent it.	A. create conditions to reproduce the characteristic features of advanced societies throughout the world.	D. mitigate the conditions of poverty, hunger and misery in all areas of the world.	C. show their resentment against Isabel.	A. emphasizes their points of view.	B. el árbol le pareció costoso.	B. "Carry the milk with the freshness it has in its natural container."	C. since the products are packaged in Tetra Pak, they have an unlimited shelf life.	D. capricious in the organization of schedules.	D. Tolerance is the means to overcome disagreement.	D. an argument based on the concept of information society assumed in the text.	A.makes decisions within the norms of a community.	D. There are no men who conform to a supposedly just social order and yet are unjust.	C. a clarification and an opposition.	C. He who seeks justice never finds happiness.	B. A social order cannot be just and not satisfactorily regulate the behavior of all the members of the community where such order rules.	B. Mutual negligence	B. Disprove the idea that mutual aid increases comforts and assert that it is through mastery of others that it is achieved.	B. (ii) is a premise and (i) the conclusion.	B. The origin of large and enduring societies is explained by the indifference of the men who make them up.	D. Man seeks security and it is safer for him to live in community than to be exposed to being dominated by another.	C. Dominance is an inescapable inclination, as it is more efficient to achieve comfort than mutual aid	B. by choosing the services of the entity, the conditions for forming a family are ensured.
2020-04-28 08:10:18	94	0	94	16	cartagena de indias	Female	High school	Public	A. promote adequate and equitable financing systems that channel the necessary resources to achieve better quality care with greater coverage.	B.official regulation processes on this type of practices are initiated.	B. denouncing his lack of understanding of the art of bullfighting.	D. to indicate that the bull, like all beings, must die, because it establishes an analogy between a natural event and a provoked death.	A. create conditions to reproduce the characteristic features of advanced societies throughout the world.	C. to produce more by strengthening the alliance between capital, science and technology.	C. show their resentment against Isabel.	A. emphasizes their points of view.	C. the tree didn't look its best.	B. "Carry the milk with the freshness it has in its natural container."	B. Since Tetra Pak is made from recyclable materials, it does not allow light or air to pass through.	D. capricious in the organization of schedules.	A. Bullfighting should be banned	B. an idea that is assumed to be true even if there is no evidence to prove it.	C. likes men who have money.	B. Any man who does not conform to the norms of a just social order is unjust.	B. a clarification and a reason.	B. He who seeks justice also seeks happiness.	D. A social order can be just and yet not satisfactorily regulate the behavior of all members of the community where such an order prevails.	D. Mutual hostility.	B. Disprove the idea that mutual aid increases comforts and assert that it is through mastery of others that it is achieved.	C. (i) and (ii) are premises of the same argument.	D. The origin of great and lasting societies results from the disinterested collaboration of the men who form them.	D. Man seeks security and it is safer for him to live in community than to be exposed to being dominated by another.	A. Dominance is an unfavorable inclination in that it does not increase the comforts of life.	B. by choosing the services of the entity, the conditions for forming a family are ensured.
2020-04-28 08:23:53	95	0	95	16	Barranquilla	Male	High school	Public	A. promote adequate and equitable financing systems that channel the necessary resources to achieve better quality care with greater coverage.	D. the gap between chemical medicine and botanical medicine is widening.	B. denouncing his lack of understanding of the art of bullfighting.	C. to resort to a historical reference to express that, although since the beginning of bullfighting there have been detractors, they have never managed to prevent it.	B. adopt, in the first world, the American dream of peace and abundance, education and modern cultural values.	C. to produce more by strengthening the alliance between capital, science and technology.	C. show their resentment against Isabel.	A. emphasizes their points of view.	A. David bought a tree.	B. "Carry the milk with the freshness it has in its natural container."	B. Since Tetra Pak is made from recyclable materials, it does not allow light or air to pass through.	D. capricious in the organization of schedules.	A. Bullfighting should be banned	D. an argument based on the concept of information society assumed in the text.	A.makes decisions within the norms of a community.	A. A man who behaves fairly follows the norms of a social order.	C. a clarification and an opposition.	B. He who seeks justice also seeks happiness.	D. A social order can be just and yet not satisfactorily regulate the behavior of all members of the community where such an order prevails.	B. Mutual negligence	A. Clarify the idea that mutual aid increases comforts with the idea that mastery of others is a better way to increase comforts.	D. (i) and (ii) present the same conclusion in different ways.	B. The origin of large and enduring societies is explained by the indifference of the men who make them up.	A. It is natural for man to associate with others in order to exercise his dominion with security.	B. Dominance is a desirable inclination in that it favors cooperation among men.	C. Money guarantees harmony among couples
2020-04-28 08:29:50	96	0	96	15	Barranquilla	Female	High school	Public	A. promote adequate and equitable financing systems that channel the necessary resources to achieve better quality care with greater coverage.	D. the gap between chemical medicine and botanical medicine is widening.	B. denouncing his lack of understanding of the art of bullfighting.	B. citing David Silveti, since he is a renowned bullfighter who evidently has the same opinion as the author regarding bullfighting.	A. create conditions to reproduce the characteristic features of advanced societies throughout the world.	C. to produce more by strengthening the alliance between capital, science and technology.	C. show their resentment against Isabel.	A. emphasizes their points of view.	C. the tree didn't look its best.	C. "Keep your food in optimal conditions for longer".	B. Since Tetra Pak is made from recyclable materials, it does not allow light or air to pass through.	D. capricious in the organization of schedules.	A. Bullfighting should be banned	B. an idea that is assumed to be true even if there is no evidence to prove it.	C. likes men who have money.	C. There are men who conform to a supposedly just social order and yet are unjust.	B. a clarification and a reason.	B. He who seeks justice also seeks happiness.	D. A social order can be just and yet not satisfactorily regulate the behavior of all members of the community where such an order prevails.	D. Mutual hostility.	C. Contrast the idea that mutual aid increases comforts with the idea that it is more effective to dominate others to increase comforts.	A. (i) is a premise and (ii) the conclusion.	B. The origin of large and enduring societies is explained by the indifference of the men who make them up.	D. Man seeks security and it is safer for him to live in community than to be exposed to being dominated by another.	B. Dominance is a desirable inclination in that it favors cooperation among men.	B. by choosing the services of the entity, the conditions for forming a family are ensured.
2020-04-28 08:40:43	97	0	97	16	Barranquilla	Female	High school	Public	D. create an information system, with a human rights approach, to evaluate progress in health.	C. the law that scientific medicine is the only official medicine be repealed.	A. citing the opinion of a recognized source such as David Silveti.	B. citing David Silveti, since he is a renowned bullfighter who evidently has the same opinion as the author regarding bullfighting.	A. create conditions to reproduce the characteristic features of advanced societies throughout the world.	D. mitigate the conditions of poverty, hunger and misery in all areas of the world.	C. show their resentment against Isabel.	B. inquires into the interests of the other.	C. the tree didn't look its best.	C. "Keep your food in optimal conditions for longer".	C. since the products are packaged in Tetra Pak, they have an unlimited shelf life.	D. capricious in the organization of schedules.	D. Tolerance is the means to overcome disagreement.	C. an inference that results from relating the ideas in the text to the image of the consumer of light culture.	A.makes decisions within the norms of a community.	B. Any man who does not conform to the norms of a just social order is unjust.	D. an opposition and a conclusion.	C. He who seeks justice never finds happiness.	D. A social order can be just and yet not satisfactorily regulate the behavior of all members of the community where such an order prevails.	D. Mutual hostility.	D.Challenging the idea that mutual aid increases comfort by asserting that dominance can actually increase comfort.	D. (i) and (ii) present the same conclusion in different ways.	D. The origin of great and lasting societies results from the disinterested collaboration of the men who form them.	A. It is natural for man to associate with others in order to exercise his dominion with security.	C. Dominance is an inescapable inclination, as it is more efficient to achieve comfort than mutual aid	D. choosing a bank is as important as spending time with your partner.
2020-04-28 08:43:32	98	0	98	16	Barranquilla	Male	High school	Public	C. respect for the right to health services, respect for cultural differences and the principles of equality and non-discrimination.	D. se extienda la brecha entre la medicina química y la medicina botánica.	B. denouncing his lack of understanding of the art of bullfighting.	D. to indicate that the bull, like all beings, must die, because it establishes an analogy between a natural event and a provoked death.	B. adopt, in the first world, the American dream of peace and abundance, education and modern cultural values.	C. to produce more by strengthening the alliance between capital, science and technology.	C. show their resentment against Isabel.	D. convierte la discusión en un ataque personal.	D. David wanted to plant the tree in the garden.	A. "Protect the planet by using recyclable and renewable packaging".	D. los envases que conservan los alimentos y el ambiente son los Tetra Pak.	C. organized to manage their time and the time of others.	D. Tolerance is the means to overcome disagreement.	B. an idea that is assumed to be true even if there is no evidence to prove it.	B. does not give more importance to feelings than to money.	D. There are no men who conform to a supposedly just social order and yet are unjust.	D. an opposition and a conclusion.	B. He who seeks justice also seeks happiness.	D. A social order can be just and yet not satisfactorily regulate the behavior of all members of the community where such an order prevails.	D. Mutual hostility.	C. Contrast the idea that mutual aid increases comforts with the idea that it is more effective to dominate others to increase comforts.	B. (ii) is a premise and (i) the conclusion.	D. The origin of great and lasting societies results from the disinterested collaboration of the men who form them.	A. It is natural for man to associate with others in order to exercise his dominion with security.	C. Dominance is an inescapable inclination, as it is more efficient to achieve comfort than mutual aid	B. by choosing the services of the entity, the conditions for forming a family are ensured.
2020-04-28 08:48:50	99	0	99	17	Barranquilla , 20 de Julio 2002	Female	High school	Public	A. promote adequate and equitable financing systems that channel the necessary resources to achieve better quality care with greater coverage.	B.official regulation processes on this type of practices are initiated.	A. citing the opinion of a recognized source such as David Silveti.	D. to indicate that the bull, like all beings, must die, because it establishes an analogy between a natural event and a provoked death.	D. generate high levels of industrialization and urbanization, technifying agriculture in developed countries	C. to produce more by strengthening the alliance between capital, science and technology.	C. show their resentment against Isabel.	A. emphasizes their points of view.	C. the tree didn't look its best.	B. "Carry the milk with the freshness it has in its natural container."	A. food will not stay fresh if Tetra Pak packages are not used.	C. organized to manage their time and the time of others.	C. Animal husbandry is a hypocritical action.	C. an inference that results from relating the ideas in the text to the image of the consumer of light culture.	C. likes men who have money.	C. There are men who conform to a supposedly just social order and yet are unjust.	D. an opposition and a conclusion.	B. He who seeks justice also seeks happiness.	D. A social order can be just and yet not satisfactorily regulate the behavior of all members of the community where such an order prevails.	D. Mutual hostility.	C. Contrast the idea that mutual aid increases comforts with the idea that it is more effective to dominate others to increase comforts.	A. (i) is a premise and (ii) the conclusion.	D. The origin of great and lasting societies results from the disinterested collaboration of the men who form them.	B. To expand his capacity for mastery, man finds it more effective to live in society.	C. Dominance is an inescapable inclination, as it is more efficient to achieve comfort than mutual aid	B. by choosing the services of the entity, the conditions for forming a family are ensured.
2020-04-28 08:58:59	100	0	100	16	Barranquilla	Male	High school	Public	A. promote adequate and equitable financing systems that channel the necessary resources to achieve better quality care with greater coverage.	B.official regulation processes on this type of practices are initiated.	B. denouncing his lack of understanding of the art of bullfighting.	D. to indicate that the bull, like all beings, must die, because it establishes an analogy between a natural event and a provoked death.	C. to usher in a new era in the understanding and management of the affairs of the most economically advanced countries.	C. to produce more by strengthening the alliance between capital, science and technology.	C. show their resentment against Isabel.	A. emphasizes their points of view.	C. the tree didn't look its best.	B. "Carry the milk with the freshness it has in its natural container."	B. Since Tetra Pak is made from recyclable materials, it does not allow light or air to pass through.	D. capricious in the organization of schedules.	A. Bullfighting should be banned	B. an idea that is assumed to be true even if there is no evidence to prove it.	C. likes men who have money.	C. There are men who conform to a supposedly just social order and yet are unjust.	B. a clarification and a reason.	B. He who seeks justice also seeks happiness.	D. A social order can be just and yet not satisfactorily regulate the behavior of all members of the community where such an order prevails.	D. Mutual hostility.	C. Contrast the idea that mutual aid increases comforts with the idea that it is more effective to dominate others to increase comforts.	B. (ii) is a premise and (i) the conclusion.	D. The origin of great and lasting societies results from the disinterested collaboration of the men who form them.	D. Man seeks security and it is safer for him to live in community than to be exposed to being dominated by another.	C. Dominance is an inescapable inclination, as it is more efficient to achieve comfort than mutual aid	B. by choosing the services of the entity, the conditions for forming a family are ensured.
2020-04-28 08:59:35	101	0	101	14	Barranquilla	Female	High school	Public	A. promote adequate and equitable financing systems that channel the necessary resources to achieve better quality care with greater coverage.	D. the gap between chemical medicine and botanical medicine is widening.	B. denouncing his lack of understanding of the art of bullfighting.	C. to resort to a historical reference to express that, although since the beginning of bullfighting there have been detractors, they have never managed to prevent it.	A. create conditions to reproduce the characteristic features of advanced societies throughout the world.	C. to produce more by strengthening the alliance between capital, science and technology.	C. show their resentment against Isabel.	A. emphasizes their points of view.	C. the tree didn't look its best.	B. "Carry the milk with the freshness it has in its natural container."	B. Since Tetra Pak is made from recyclable materials, it does not allow light or air to pass through.	A. quiet and calm in its behavior.	A. Bullfighting should be banned	A. a conclusion reached by the author of the text after recognizing that there is a new type of consumer.	C. likes men who have money.	B. Any man who does not conform to the norms of a just social order is unjust.	C. a clarification and an opposition.	A. He who seeks justice does not find happiness.	B. A social order cannot be just and not satisfactorily regulate the behavior of all the members of the community where such order rules.	B. Mutual negligence	A. Clarify the idea that mutual aid increases comforts with the idea that mastery of others is a better way to increase comforts.	A. (i) is a premise and (ii) the conclusion.	C. The origin of great and lasting societies is found in the reciprocal obedience of the men who form them.	B. To expand his capacity for mastery, man finds it more effective to live in society.	D. Dominance is an admirable inclination in that it causes the fear that leads to the creation of society.	A. a contract entails mutual responsibilities.
2020-04-28 09:05:42	102	0	102	15	Barranquilla	Female	High school	Public	C. respect for the right to health services, respect for cultural differences and the principles of equality and non-discrimination.	A. the non-conformity of those who practice official medicine is prolonged.	B. denouncing his lack of understanding of the art of bullfighting.	C. to resort to a historical reference to express that, although since the beginning of bullfighting there have been detractors, they have never managed to prevent it.	A. create conditions to reproduce the characteristic features of advanced societies throughout the world.	C. to produce more by strengthening the alliance between capital, science and technology.	D. show Isabel that he is almost an adult.	A. emphasizes their points of view.	C. the tree didn't look its best.	A. "Protect the planet by using recyclable and renewable packaging".	C. since the products are packaged in Tetra Pak, they have an unlimited shelf life.	C. organized to manage their time and the time of others.	C. Animal husbandry is a hypocritical action.	C. an inference that results from relating the ideas in the text to the image of the consumer of light culture.	C. likes men who have money.	D. There are no men who conform to a supposedly just social order and yet are unjust.	B. a clarification and a reason.	B. He who seeks justice also seeks happiness.	B. A social order cannot be just and not satisfactorily regulate the behavior of all the members of the community where such order rules.	D. Mutual hostility.	B. Disprove the idea that mutual aid increases comforts and assert that it is through mastery of others that it is achieved.	B. (ii) is a premise and (i) the conclusion.	D. The origin of great and lasting societies results from the disinterested collaboration of the men who form them.	D. Man seeks security and it is safer for him to live in community than to be exposed to being dominated by another.	C. Dominance is an inescapable inclination, as it is more efficient to achieve comfort than mutual aid	D. choosing a bank is as important as spending time with your partner.
2020-04-28 09:11:45	103	0	103	16	Barranquilla	Female	High school	Public	D. create an information system, with a human rights approach, to evaluate progress in health.	B.official regulation processes on this type of practices are initiated.	A. citing the opinion of a recognized source such as David Silveti.	D. to indicate that the bull, like all beings, must die, because it establishes an analogy between a natural event and a provoked death.	B. adopt, in the first world, the American dream of peace and abundance, education and modern cultural values.	C. to produce more by strengthening the alliance between capital, science and technology.	C. show their resentment against Isabel.	D. convierte la discusión en un ataque personal.	C. the tree didn't look its best.	B. "Carry the milk with the freshness it has in its natural container."	A. food will not stay fresh if Tetra Pak packages are not used.	B. shy to interact with strangers.	B. Bullfighting festivals are torture rituals.	A. a conclusion reached by the author of the text after recognizing that there is a new type of consumer.	B. does not give more importance to feelings than to money.	C. There are men who conform to a supposedly just social order and yet are unjust.	B. a clarification and a reason.	B. He who seeks justice also seeks happiness.	A. A just social order benefits all members of the community where such an order prevails.	C. Mutual dislike.	C. Contrast the idea that mutual aid increases comforts with the idea that it is more effective to dominate others to increase comforts.	C. (i) and (ii) are premises of the same argument.	A. The origin of large and enduring societies is due to the distrust of the men who form them.	B. To expand his capacity for mastery, man finds it more effective to live in society.	A. Dominance is an unfavorable inclination in that it does not increase the comforts of life.	B. by choosing the services of the entity, the conditions for forming a family are ensured.
2020-04-28 09:13:39	104	0	104	17	Barranquilla	Male	High school	Public	A. promote adequate and equitable financing systems that channel the necessary resources to achieve better quality care with greater coverage.	B.official regulation processes on this type of practices are initiated.	B. denouncing his lack of understanding of the art of bullfighting.	D. to indicate that the bull, like all beings, must die, because it establishes an analogy between a natural event and a provoked death.	A. create conditions to reproduce the characteristic features of advanced societies throughout the world.	D. mitigate the conditions of poverty, hunger and misery in all areas of the world.	B. seek his father's support.	A. emphasizes their points of view.	C. the tree didn't look its best.	B. "Carry the milk with the freshness it has in its natural container."	A. food will not stay fresh if Tetra Pak packages are not used.	C. organized to manage their time and the time of others.	B. Bullfighting festivals are torture rituals.	A. a conclusion reached by the author of the text after recognizing that there is a new type of consumer.	B. does not give more importance to feelings than to money.	C. There are men who conform to a supposedly just social order and yet are unjust.	D. an opposition and a conclusion.	B. He who seeks justice also seeks happiness.	B. A social order cannot be just and not satisfactorily regulate the behavior of all the members of the community where such order rules.	C. Mutual dislike.	D.Challenging the idea that mutual aid increases comfort by asserting that dominance can actually increase comfort.	B. (ii) is a premise and (i) the conclusion.	B. The origin of large and enduring societies is explained by the indifference of the men who make them up.	D. Man seeks security and it is safer for him to live in community than to be exposed to being dominated by another.	B. Dominance is a desirable inclination in that it favors cooperation among men.	B. by choosing the services of the entity, the conditions for forming a family are ensured.
2020-04-28 09:18:11	105	0	105	18	Barranquilla, Atlántico	Male	High school	Public	A. promote adequate and equitable financing systems that channel the necessary resources to achieve better quality care with greater coverage.	B.official regulation processes on this type of practices are initiated.	B. denouncing his lack of understanding of the art of bullfighting.	D. to indicate that the bull, like all beings, must die, because it establishes an analogy between a natural event and a provoked death.	A. create conditions to reproduce the characteristic features of advanced societies throughout the world.	C. to produce more by strengthening the alliance between capital, science and technology.	C. show their resentment against Isabel.	A. emphasizes their points of view.	C. the tree didn't look its best.	B. "Carry the milk with the freshness it has in its natural container."	B. Since Tetra Pak is made from recyclable materials, it does not allow light or air to pass through.	D. capricious in the organization of schedules.	A. Bullfighting should be banned	B. an idea that is assumed to be true even if there is no evidence to prove it.	C. likes men who have money.	C. There are men who conform to a supposedly just social order and yet are unjust.	B. a clarification and a reason.	B. He who seeks justice also seeks happiness.	D. A social order can be just and yet not satisfactorily regulate the behavior of all members of the community where such an order prevails.	D. Mutual hostility.	C. Contrast the idea that mutual aid increases comforts with the idea that it is more effective to dominate others to increase comforts.	B. (ii) is a premise and (i) the conclusion.	A. The origin of large and enduring societies is due to the distrust of the men who form them.	A. It is natural for man to associate with others in order to exercise his dominion with security.	B. Dominance is a desirable inclination in that it favors cooperation among men.	B. by choosing the services of the entity, the conditions for forming a family are ensured.
2020-04-28 09:18:11	106	0	106	16	Barranquilla	Male	High school	Public	A. promote adequate and equitable financing systems that channel the necessary resources to achieve better quality care with greater coverage.	A. the non-conformity of those who practice official medicine is prolonged.	B. denouncing his lack of understanding of the art of bullfighting.	D. to indicate that the bull, like all beings, must die, because it establishes an analogy between a natural event and a provoked death.	A. create conditions to reproduce the characteristic features of advanced societies throughout the world.	C. to produce more by strengthening the alliance between capital, science and technology.	C. show their resentment against Isabel.	B. inquires into the interests of the other.	D. David wanted to plant the tree in the garden.	B. "Carry the milk with the freshness it has in its natural container."	B. Since Tetra Pak is made from recyclable materials, it does not allow light or air to pass through.	C. organized to manage their time and the time of others.	A. Bullfighting should be banned	B. an idea that is assumed to be true even if there is no evidence to prove it.	C. likes men who have money.	C. There are men who conform to a supposedly just social order and yet are unjust.	B. a clarification and a reason.	C. He who seeks justice never finds happiness.	D. A social order can be just and yet not satisfactorily regulate the behavior of all members of the community where such an order prevails.	D. Mutual hostility.	C. Contrast the idea that mutual aid increases comforts with the idea that it is more effective to dominate others to increase comforts.	A. (i) is a premise and (ii) the conclusion.	A. The origin of large and enduring societies is due to the distrust of the men who form them.	A. It is natural for man to associate with others in order to exercise his dominion with security.	D. Dominance is an admirable inclination in that it causes the fear that leads to the creation of society.	A. a contract entails mutual responsibilities.
2020-04-28 09:18:16	107	0	107	15	Barranquilla	Female	High school	Public	C. respect for the right to health services, respect for cultural differences and the principles of equality and non-discrimination.	B.official regulation processes on this type of practices are initiated.	A. citing the opinion of a recognized source such as David Silveti.	D. to indicate that the bull, like all beings, must die, because it establishes an analogy between a natural event and a provoked death.	A. create conditions to reproduce the characteristic features of advanced societies throughout the world.	A. raising levels of industrialization and urbanization.	C. show their resentment against Isabel.	A. emphasizes their points of view.	D. David wanted to plant the tree in the garden.	B. "Carry the milk with the freshness it has in its natural container."	B. Since Tetra Pak is made from recyclable materials, it does not allow light or air to pass through.	D. capricious in the organization of schedules.	A. Bullfighting should be banned	B. an idea that is assumed to be true even if there is no evidence to prove it.	C. likes men who have money.	C. There are men who conform to a supposedly just social order and yet are unjust.	D. an opposition and a conclusion.	B. He who seeks justice also seeks happiness.	B. A social order cannot be just and not satisfactorily regulate the behavior of all the members of the community where such order rules.	D. Mutual hostility.	D.Challenging the idea that mutual aid increases comfort by asserting that dominance can actually increase comfort.	A. (i) is a premise and (ii) the conclusion.	D. The origin of great and lasting societies results from the disinterested collaboration of the men who form them.	C. It is proper for man to avoid all kinds of domination through the trusting relationships that life in society affords him.	D. Dominance is an admirable inclination in that it causes the fear that leads to the creation of society.	B. by choosing the services of the entity, the conditions for forming a family are ensured.
2020-04-28 09:20:03	108	0	108	17	Barranquilla, Atlantico	Female	High school	Public	A. promote adequate and equitable financing systems that channel the necessary resources to achieve better quality care with greater coverage.	A. se prolongue la inconformidad de quienes practican la medicina oficial.	B. denouncing his lack of understanding of the art of bullfighting.	D. to indicate that the bull, like all beings, must die, because it establishes an analogy between a natural event and a provoked death.	A. create conditions to reproduce the characteristic features of advanced societies throughout the world.	C. to produce more by strengthening the alliance between capital, science and technology.	C. show their resentment against Isabel.	B. inquires into the interests of the other.	B. el árbol le pareció costoso.	B. "Carry the milk with the freshness it has in its natural container."	B. Since Tetra Pak is made from recyclable materials, it does not allow light or air to pass through.	C. organized to manage their time and the time of others.	A. Bullfighting should be banned	B. an idea that is assumed to be true even if there is no evidence to prove it.	C. likes men who have money.	D. There are no men who conform to a supposedly just social order and yet are unjust.	B. a clarification and a reason.	C. He who seeks justice never finds happiness.	D. A social order can be just and yet not satisfactorily regulate the behavior of all members of the community where such an order prevails.	D. Mutual hostility.	C. Contrast the idea that mutual aid increases comforts with the idea that it is more effective to dominate others to increase comforts.	B. (ii) is a premise and (i) the conclusion.	A. The origin of large and enduring societies is due to the distrust of the men who form them.	A. It is natural for man to associate with others in order to exercise his dominion with security.	A. Dominance is an unfavorable inclination in that it does not increase the comforts of life.	B. by choosing the services of the entity, the conditions for forming a family are ensured.
2020-04-28 09:24:35	109	0	109	15	el santuario (ant)	Male	High school	Public	A. promote adequate and equitable financing systems that channel the necessary resources to achieve better quality care with greater coverage.	B.official regulation processes on this type of practices are initiated.	B. denouncing his lack of understanding of the art of bullfighting.	D. to indicate that the bull, like all beings, must die, because it establishes an analogy between a natural event and a provoked death.	A. create conditions to reproduce the characteristic features of advanced societies throughout the world.	C. to produce more by strengthening the alliance between capital, science and technology.	C. show their resentment against Isabel.	A. emphasizes their points of view.	C. the tree didn't look its best.	B. "Carry the milk with the freshness it has in its natural container."	B. Since Tetra Pak is made from recyclable materials, it does not allow light or air to pass through.	D. capricious in the organization of schedules.	A. Bullfighting should be banned	B. an idea that is assumed to be true even if there is no evidence to prove it.	C. likes men who have money.	C. There are men who conform to a supposedly just social order and yet are unjust.	B. a clarification and a reason.	B. He who seeks justice also seeks happiness.	C. Just social orders provide happiness for all members of the community where such orders rule.	D. Mutual hostility.	C. Contrast the idea that mutual aid increases comforts with the idea that it is more effective to dominate others to increase comforts.	B. (ii) is a premise and (i) the conclusion.	D. The origin of great and lasting societies results from the disinterested collaboration of the men who form them.	D. Man seeks security and it is safer for him to live in community than to be exposed to being dominated by another.	C. Dominance is an inescapable inclination, as it is more efficient to achieve comfort than mutual aid	B. by choosing the services of the entity, the conditions for forming a family are ensured.
2020-04-28 09:28:04	110	0	110	16	11 11 2003	Male		Public	A. promote adequate and equitable financing systems that channel the necessary resources to achieve better quality care with greater coverage.	A. the non-conformity of those who practice official medicine is prolonged.	B. denouncing his lack of understanding of the art of bullfighting.	B. citing David Silveti, since he is a renowned bullfighter who evidently has the same opinion as the author regarding bullfighting.	A. create conditions to reproduce the characteristic features of advanced societies throughout the world.	A. raising levels of industrialization and urbanization.	C. show their resentment against Isabel.	B. inquires into the interests of the other.	A. David bought a tree.	A. "Protect the planet by using recyclable and renewable packaging".	A. food will not stay fresh if Tetra Pak packages are not used.	B. shy to interact with strangers.	A. Bullfighting should be banned	C. an inference that results from relating the ideas in the text to the image of the consumer of light culture.	B. does not give more importance to feelings than to money.	B. Any man who does not conform to the norms of a just social order is unjust.	C. a clarification and an opposition.	C. He who seeks justice never finds happiness.	B. A social order cannot be just and not satisfactorily regulate the behavior of all the members of the community where such order rules.	B. Mutual negligence	B. Disprove the idea that mutual aid increases comforts and assert that it is through mastery of others that it is achieved.	B. (ii) is a premise and (i) the conclusion.	C. The origin of great and lasting societies is found in the reciprocal obedience of the men who form them.	A. It is natural for man to associate with others in order to exercise his dominion with security.	C. Dominance is an inescapable inclination, as it is more efficient to achieve comfort than mutual aid	B. by choosing the services of the entity, the conditions for forming a family are ensured.
2020-04-28 09:34:12	111	0	111	16	Magangué, Bolivar	Female	High school	Public	C. respect for the right to health services, respect for cultural differences and the principles of equality and non-discrimination.	A. the non-conformity of those who practice official medicine is prolonged.	B. denouncing his lack of understanding of the art of bullfighting.	C. to resort to a historical reference to express that, although since the beginning of bullfighting there have been detractors, they have never managed to prevent it.	A. create conditions to reproduce the characteristic features of advanced societies throughout the world.	B. treat all nations and all peoples of the planet equitably.	C. show their resentment against Isabel.	A. emphasizes their points of view.	C. the tree didn't look its best.	A. "Protect the planet by using recyclable and renewable packaging".	B. Since Tetra Pak is made from recyclable materials, it does not allow light or air to pass through.	C. organized to manage their time and the time of others.	C. Animal husbandry is a hypocritical action.	A. a conclusion reached by the author of the text after recognizing that there is a new type of consumer.	C. likes men who have money.	C. There are men who conform to a supposedly just social order and yet are unjust.	D. an opposition and a conclusion.	D. He who seeks justice always finds happiness.	D. A social order can be just and yet not satisfactorily regulate the behavior of all members of the community where such an order prevails.	D. Mutual hostility.	C. Contrast the idea that mutual aid increases comforts with the idea that it is more effective to dominate others to increase comforts.	A. (i) is a premise and (ii) the conclusion.	B. The origin of large and enduring societies is explained by the indifference of the men who make them up.	B. To expand his capacity for mastery, man finds it more effective to live in society.	B. Dominance is a desirable inclination in that it favors cooperation among men.	B. by choosing the services of the entity, the conditions for forming a family are ensured.
2020-04-28 09:37:11	112	0	112	16	Barranquilla - Atlántico	Female	High school	Public	A. promote adequate and equitable financing systems that channel the necessary resources to achieve better quality care with greater coverage.	B.official regulation processes on this type of practices are initiated.	A. citing the opinion of a recognized source such as David Silveti.	D. to indicate that the bull, like all beings, must die, because it establishes an analogy between a natural event and a provoked death.	A. create conditions to reproduce the characteristic features of advanced societies throughout the world.	A. raising levels of industrialization and urbanization.	C. show their resentment against Isabel.	B. inquires into the interests of the other.	D. David wanted to plant the tree in the garden.	B. "Carry the milk with the freshness it has in its natural container."	C. since the products are packaged in Tetra Pak, they have an unlimited shelf life.	C. organized to manage their time and the time of others.	A. Bullfighting should be banned	D. an argument based on the concept of information society assumed in the text.	C. likes men who have money.	C. There are men who conform to a supposedly just social order and yet are unjust.	D. an opposition and a conclusion.	D. He who seeks justice always finds happiness.	D. A social order can be just and yet not satisfactorily regulate the behavior of all members of the community where such an order prevails.	A. Mutual Disagreement.	D.Challenging the idea that mutual aid increases comfort by asserting that dominance can actually increase comfort.	C. (i) and (ii) are premises of the same argument.	D. The origin of great and lasting societies results from the disinterested collaboration of the men who form them.	A. It is natural for man to associate with others in order to exercise his dominion with security.	D. Dominance is an admirable inclination in that it causes the fear that leads to the creation of society.	D. choosing a bank is as important as spending time with your partner.
2020-04-28 09:37:50	113	0	113	18	Puerto Colombia (Atlántico)	Female	High school	Public	A. promote adequate and equitable financing systems that channel the necessary resources to achieve better quality care with greater coverage.	B.official regulation processes on this type of practices are initiated.	C. praising the way the animal is tortured in the ring.	A. to say that it is an art, because for other people bullfighting may have absolutely nothing artistic.	A. create conditions to reproduce the characteristic features of advanced societies throughout the world.	B. treat all nations and all peoples of the planet equitably.	C. show their resentment against Isabel.	A. emphasizes their points of view.	C. the tree didn't look its best.	A. "Protect the planet by using recyclable and renewable packaging".	D. los envases que conservan los alimentos y el ambiente son los Tetra Pak.	C. organized to manage their time and the time of others.	C. Animal husbandry is a hypocritical action.	A. a conclusion reached by the author of the text after recognizing that there is a new type of consumer.	A.makes decisions within the norms of a community.	D. There are no men who conform to a supposedly just social order and yet are unjust.	B. a clarification and a reason.	D. He who seeks justice always finds happiness.	A. A just social order benefits all members of the community where such an order prevails.	C. Mutual dislike.	B. Disprove the idea that mutual aid increases comforts and assert that it is through mastery of others that it is achieved.	D. (i) and (ii) present the same conclusion in different ways.	B. The origin of large and enduring societies is explained by the indifference of the men who make them up.	A. It is natural for man to associate with others in order to exercise his dominion with security.	C. Dominance is an inescapable inclination, as it is more efficient to achieve comfort than mutual aid	B. by choosing the services of the entity, the conditions for forming a family are ensured.
2020-04-28 09:39:06	114	0	114	16	Puerto Colombia	Female	High school	Public	A. promote adequate and equitable financing systems that channel the necessary resources to achieve better quality care with greater coverage.	B.official regulation processes on this type of practices are initiated.	B. denouncing his lack of understanding of the art of bullfighting.	A. to say that it is an art, because for other people bullfighting may have absolutely nothing artistic.	A. create conditions to reproduce the characteristic features of advanced societies throughout the world.	B. treat all nations and all peoples of the planet equitably.	C. show their resentment against Isabel.	A. emphasizes their points of view.	C. the tree didn't look its best.	A. "Protect the planet by using recyclable and renewable packaging".	D. los envases que conservan los alimentos y el ambiente son los Tetra Pak.	C. organized to manage their time and the time of others.	B. Bullfighting festivals are torture rituals.	A. a conclusion reached by the author of the text after recognizing that there is a new type of consumer.	A.makes decisions within the norms of a community.	D. There are no men who conform to a supposedly just social order and yet are unjust.	B. a clarification and a reason.	D. He who seeks justice always finds happiness.	A. A just social order benefits all members of the community where such an order prevails.	C. Mutual dislike.	B. Disprove the idea that mutual aid increases comforts and assert that it is through mastery of others that it is achieved.	D. (i) and (ii) present the same conclusion in different ways.	B. The origin of large and enduring societies is explained by the indifference of the men who make them up.	A. It is natural for man to associate with others in order to exercise his dominion with security.	C. Dominance is an inescapable inclination, as it is more efficient to achieve comfort than mutual aid	B. by choosing the services of the entity, the conditions for forming a family are ensured.
2020-04-28 09:40:00	115	0	115	16	Barranquilla	Female	High school	Public	A. promote adequate and equitable financing systems that channel the necessary resources to achieve better quality care with greater coverage.	B.official regulation processes on this type of practices are initiated.	A. citing the opinion of a recognized source such as David Silveti.	A. to say that it is an art, because for other people bullfighting may have absolutely nothing artistic.	A. create conditions to reproduce the characteristic features of advanced societies throughout the world.	B. treat all nations and all peoples of the planet equitably.	C. show their resentment against Isabel.	A. emphasizes their points of view.	C. the tree didn't look its best.	A. "Protect the planet by using recyclable and renewable packaging".	D. los envases que conservan los alimentos y el ambiente son los Tetra Pak.	C. organized to manage their time and the time of others.	C. Animal husbandry is a hypocritical action.	A. a conclusion reached by the author of the text after recognizing that there is a new type of consumer.	A.makes decisions within the norms of a community.	D. There are no men who conform to a supposedly just social order and yet are unjust.	B. a clarification and a reason.	D. He who seeks justice always finds happiness.	A. A just social order benefits all members of the community where such an order prevails.	C. Mutual dislike.	B. Disprove the idea that mutual aid increases comforts and assert that it is through mastery of others that it is achieved.	D. (i) and (ii) present the same conclusion in different ways.	B. The origin of large and enduring societies is explained by the indifference of the men who make them up.	A. It is natural for man to associate with others in order to exercise his dominion with security.	C. Dominance is an inescapable inclination, as it is more efficient to achieve comfort than mutual aid	B. by choosing the services of the entity, the conditions for forming a family are ensured.
2020-04-28 10:05:29	116	0	116	16	Barranquilla	Male	High school	Public	D. create an information system, with a human rights approach, to evaluate progress in health.	A. the non-conformity of those who practice official medicine is prolonged.	B. denouncing his lack of understanding of the art of bullfighting.	D. to indicate that the bull, like all beings, must die, because it establishes an analogy between a natural event and a provoked death.	A. create conditions to reproduce the characteristic features of advanced societies throughout the world.	A. raising levels of industrialization and urbanization.	C. show their resentment against Isabel.	A. emphasizes their points of view.	C. the tree didn't look its best.	B. "Carry the milk with the freshness it has in its natural container."	B. Since Tetra Pak is made from recyclable materials, it does not allow light or air to pass through.	B. shy to interact with strangers.	A. Bullfighting should be banned	A. a conclusion reached by the author of the text after recognizing that there is a new type of consumer.	C. likes men who have money.	D. There are no men who conform to a supposedly just social order and yet are unjust.	D. an opposition and a conclusion.	B. He who seeks justice also seeks happiness.	D. A social order can be just and yet not satisfactorily regulate the behavior of all members of the community where such an order prevails.	D. Mutual hostility.	B. Disprove the idea that mutual aid increases comforts and assert that it is through mastery of others that it is achieved.	A. (i) is a premise and (ii) the conclusion.	C. The origin of great and lasting societies is found in the reciprocal obedience of the men who form them.	B. To expand his capacity for mastery, man finds it more effective to live in society.	A. Dominance is an unfavorable inclination in that it does not increase the comforts of life.	B. by choosing the services of the entity, the conditions for forming a family are ensured.
2020-04-28 10:20:15	117	0	117	16	Barranquilla, Atlántico	Female	High school	Public	C. respect for the right to health services, respect for cultural differences and the principles of equality and non-discrimination.	B.official regulation processes on this type of practices are initiated.	B. denouncing his lack of understanding of the art of bullfighting.	A. to say that it is an art, because for other people bullfighting may have absolutely nothing artistic.	A. create conditions to reproduce the characteristic features of advanced societies throughout the world.	C. to produce more by strengthening the alliance between capital, science and technology.	C. show their resentment against Isabel.	A. emphasizes their points of view.	C. the tree didn't look its best.	B. "Carry the milk with the freshness it has in its natural container."	A. food will not stay fresh if Tetra Pak packages are not used.	C. organized to manage their time and the time of others.	A. Bullfighting should be banned	D. an argument based on the concept of information society assumed in the text.	B. does not give more importance to feelings than to money.	D. There are no men who conform to a supposedly just social order and yet are unjust.	B. a clarification and a reason.	B. He who seeks justice also seeks happiness.	C. Just social orders provide happiness for all members of the community where such orders rule.	D. Mutual hostility.	C. Contrast the idea that mutual aid increases comforts with the idea that it is more effective to dominate others to increase comforts.	A. (i) is a premise and (ii) the conclusion.	C. The origin of great and lasting societies is found in the reciprocal obedience of the men who form them.	A. It is natural for man to associate with others in order to exercise his dominion with security.	C. Dominance is an inescapable inclination, as it is more efficient to achieve comfort than mutual aid	B. by choosing the services of the entity, the conditions for forming a family are ensured.
2020-04-28 10:50:59	118	0	118	16	Barranquilla	Male	High school	Public	D. create an information system, with a human rights approach, to evaluate progress in health.	A. the non-conformity of those who practice official medicine is prolonged.	B. denouncing his lack of understanding of the art of bullfighting.	D. to indicate that the bull, like all beings, must die, because it establishes an analogy between a natural event and a provoked death.	A. create conditions to reproduce the characteristic features of advanced societies throughout the world.	A. raising levels of industrialization and urbanization.	C. show their resentment against Isabel.	A. emphasizes their points of view.	C. the tree didn't look its best.	B. "Carry the milk with the freshness it has in its natural container."	B. Since Tetra Pak is made from recyclable materials, it does not allow light or air to pass through.	B. shy to interact with strangers.	A. Bullfighting should be banned	A. a conclusion reached by the author of the text after recognizing that there is a new type of consumer.	C. likes men who have money.	D. There are no men who conform to a supposedly just social order and yet are unjust.	D. an opposition and a conclusion.	B. He who seeks justice also seeks happiness.	D. A social order can be just and yet not satisfactorily regulate the behavior of all members of the community where such an order prevails.	D. Mutual hostility.	B. Disprove the idea that mutual aid increases comforts and assert that it is through mastery of others that it is achieved.	A. (i) is a premise and (ii) the conclusion.	C. The origin of great and lasting societies is found in the reciprocal obedience of the men who form them.	B. To expand his capacity for mastery, man finds it more effective to live in society.	A. Dominance is an unfavorable inclination in that it does not increase the comforts of life.	B. by choosing the services of the entity, the conditions for forming a family are ensured.
2020-04-28 11:20:35	119	0	119	16	Barranquilla	Female	High school	Public	D. create an information system, with a human rights approach, to evaluate progress in health.	B.official regulation processes on this type of practices are initiated.	C. praising the way the animal is tortured in the ring.	C. to resort to a historical reference to express that, although since the beginning of bullfighting there have been detractors, they have never managed to prevent it.	B. adopt, in the first world, the American dream of peace and abundance, education and modern cultural values.	C. to produce more by strengthening the alliance between capital, science and technology.	B. seek his father's support.	B. inquires into the interests of the other.	C. the tree didn't look its best.	A. "Protect the planet by using recyclable and renewable packaging".	C. since the products are packaged in Tetra Pak, they have an unlimited shelf life.	C. organized to manage their time and the time of others.	A. Bullfighting should be banned	C. an inference that results from relating the ideas in the text to the image of the consumer of light culture.	B. does not give more importance to feelings than to money.	D. There are no men who conform to a supposedly just social order and yet are unjust.	C. a clarification and an opposition.	D. He who seeks justice always finds happiness.	B. A social order cannot be just and not satisfactorily regulate the behavior of all the members of the community where such order rules.	B. Mutual negligence	C. Contrast the idea that mutual aid increases comforts with the idea that it is more effective to dominate others to increase comforts.	B. (ii) is a premise and (i) the conclusion.	C. The origin of great and lasting societies is found in the reciprocal obedience of the men who form them.	B. To expand his capacity for mastery, man finds it more effective to live in society.	D. Dominance is an admirable inclination in that it causes the fear that leads to the creation of society.	A. a contract entails mutual responsibilities.
2020-04-28 11:41:37	120	0	120	16	Barranquilla	Female	High school	Public	A. promote adequate and equitable financing systems that channel the necessary resources to achieve better quality care with greater coverage.	B.official regulation processes on this type of practices are initiated.	B. denouncing his lack of understanding of the art of bullfighting.	D. to indicate that the bull, like all beings, must die, because it establishes an analogy between a natural event and a provoked death.	A. create conditions to reproduce the characteristic features of advanced societies throughout the world.	A. raising levels of industrialization and urbanization.	C. show their resentment against Isabel.	B. inquires into the interests of the other.	C. the tree didn't look its best.	A. "Protect the planet by using recyclable and renewable packaging".	C. since the products are packaged in Tetra Pak, they have an unlimited shelf life.	D. capricious in the organization of schedules.	A. Bullfighting should be banned	B. an idea that is assumed to be true even if there is no evidence to prove it.	B. does not give more importance to feelings than to money.	D. There are no men who conform to a supposedly just social order and yet are unjust.	B. a clarification and a reason.	B. He who seeks justice also seeks happiness.	B. A social order cannot be just and not satisfactorily regulate the behavior of all the members of the community where such order rules.	C. Mutual dislike.	B. Disprove the idea that mutual aid increases comforts and assert that it is through mastery of others that it is achieved.	A. (i) is a premise and (ii) the conclusion.	C. The origin of great and lasting societies is found in the reciprocal obedience of the men who form them.	B. To expand his capacity for mastery, man finds it more effective to live in society.	C. Dominance is an inescapable inclination, as it is more efficient to achieve comfort than mutual aid	A. a contract entails mutual responsibilities.
