# Supplementary material for: Design of a micro-learning framework and mobile application using design-based research
Source: PeerJ Comput Sci. 2023 Mar 9;9:e1223. doi: 10.7717/peerj-cs.1223 (PMC10280576; doi:10.7717/peerj-cs.1223)
Supplement: Supplemental Information 2 [file peerj-cs-09-1223-s002.zip › English version/Tips survey (Responses) .xlsx]

## Sheet: Form Responses 1
	What was your impression of the Tips section?
2019-11-05 14:58:27	I found it very useful, they do present things that I didn't really take into account or that I used to confuse.
2019-11-05 15:02:10	I like that the application has a tips session, since many applications or even virtual courses do not provide a session for student training.
2019-11-05 15:02:11	Good
2019-11-05 15:02:23	It is good. It provides good advices
2019-11-05 15:04:23	The videos have very good resolution, audio quality and processing. They are easy to access and generate good comprehension.
2019-11-05 15:05:12	The videos are very clear. They are of good quality, short and interesting, visually striking. In general I find them very successful and well done.
2019-11-05 15:06:26	It explains in a very concise and easy the topic that is being developed during the activities.
2019-11-05 15:06:32	It is very useful because it clarifies relvevant aspects of the application in a descriptive way.
2019-11-05 15:06:55	They are good tips but I think they could be better related to the topics worked on.
2019-11-05 15:07:16	They are good. They could be grouped based on topics.
2019-11-05 15:07:52	That it was better to have seen them(the tips) before starting the practice. I also really liked the phrase the salt mine/animal thirst.
2019-11-05 15:08:21	The tips generated in me a greater interest about what aphorisms are and a greater interest about our language as shown in the last video.
2019-11-05 15:08:25	The tips were nice and they contributed a lot.
2019-11-05 15:08:32	The videos contain relevant and interesting information. Although I did not like the explanation given in the last video because it was too fast and therefore it was difficult to understand the information.
2019-11-05 15:09:30	The content is okay, but I don't find it very interactive since it's just watching videos.
2019-11-05 15:10:08	I like the videos, but I would like to see different materials from the video; for example, images, articles, texts, etc.
2019-11-05 15:11:52	The tips are very interactive. The videos are illustrated appropriately. They use good examples and the tone of voice used is good.
