# Supplementary material for: Design of a micro-learning framework and mobile application using design-based research
Source: PeerJ Comput Sci. 2023 Mar 9;9:e1223. doi: 10.7717/peerj-cs.1223 (PMC10280576; doi:10.7717/peerj-cs.1223)
Supplement: Supplemental Information 2 [file peerj-cs-09-1223-s002.zip › English version/Usabilidad 2019 2020 translation.xlsx]

## Sheet: Form Responses 1
Timestamp	1. I think I would use this application when it becomes available.	2. I find this application unnecessarily complex.	3. I found this application easy to use.	4. I think I would need help from technical staff to be able to use the application.	5. I find several functions of the application well integrated.	6. I think there was a lot of inconsistency in this application.	7. I imagine most people would learn to use this application quickly.	8. I found this application very difficult to use	9. I felt very confident using this application.	10. I needed to learn a lot of things before I could properly interact with the application.
2020-07-22 19:54:40	5	2	5	5	5	2	5	4	5	5
2020-07-22 19:56:49	3	1	5	1	2	4	5	1	3	1
2020-07-22 19:57:47	5	5	5	5	5	2	5	1	4	4
2020-07-22 19:57:57	4	1	5	2	4	2	4	2	5	2
2020-07-22 19:58:04	3	3	4	2	3	3	4	2	3	2
2020-07-22 19:58:32	3	5	5	2	4	3	5	1	4	1
2020-07-22 20:02:30	5	3	4	5	4	3	4	1	5	5
2020-07-22 20:09:09	4	5	1	5	1	5	2	5	1	5
2020-07-22 20:12:18	4	1	5	3	4	1	5	2	5	1
2020-07-22 20:16:29	4	3	5	3	4	3	5	3	3	3
2020-07-22 20:20:00	2	2	4	2	5	2	5	4	4	4
2020-07-22 20:24:08	5	1	5	1	4	1	5	1	5	4
2020-07-22 20:30:47	4	3	3	2	4	4	4	3	2	2
2020-07-22 21:28:59	5	2	4	1	5	3	4	2	4	4
2020-07-22 21:36:34	5	1	5	2	2	4	1	4	5	4
2020-07-22 22:05:26	5	1	5	1	5	1	5	1	5	2
2020-07-23 09:48:13	3	4	5	1	4	1	5	1	5	1
2020-07-23 10:54:53	4	3	4	3	4	2	5	3	4	2
	4.05556	2.55556	4.38889	2.55556	3.83333	2.55556	4.33333	2.27778	4	2.88889
	Usability test Nov. 2019	Usability test Jul. 2020			Usability test Nov. 2019	Usability test Jul. 2020
1	3.64706	4.05556		6	2.11765	2.55556
2	2.23529	2.55556		7	4.41176	4.33333
3	4.47059	4.38889		8	1.52941	2.27778
4	1.94118	2.55556		9	4.35294	4
5	3.58824	3.83333		10	1.82353	2.88889
	1. Pienso que yo usaría esta aplicación cuando esté disponible.	1. I think I would use this app when it is available.
	2. Encuentro esta aplicación innecesariamente compleja.	2. I find this application unnecessarily complex.
	3. Pienso que esta aplicación fue fácil de usar.	3. I think this application was easy to use.
	4. Pienso que necesitaría de ayuda de una persona técnica para poder utilizar la aplicación.	4. I think that I would need the help of a technical person to be able to use the application.
	5. Encuentro varias funciones de la aplicación bien integradas.	5. I find several functions of the application well integrated.
	6. Pienso que hubo mucha inconsistencia en esta aplicación.	6. I think there was a lot of inconsistency in this application.
	7. Imagino que la mayoría de las personas aprenderían a utilizar esta aplicación rápidamente.	7. I imagine that most people would learn to use this application quickly.
	8. Encontré que esta aplicación fue muy difícil de usar.	8. I found this application very difficult to use.
	9. Me sentí muy confiado usando esta aplicación.	9. I felt very confident using this app.
	10. Necesité aprender muchas cosas antes de poder interactuar correctamente con la aplicación.	10. I needed to learn a lot of things before I could properly interact with the application.
